# Supplementary material for: The Expression Profiles of ADME Genes in Human Cancers and Their Associations with Clinical Outcomes
Source: Cancers (Basel). 2020 Nov 13;12(11):3369. doi: 10.3390/cancers12113369 (PMC7697355; doi:10.3390/cancers12113369)
Supplement: Supplementary file 1 [file cancers-12-03369-s001.zip]

Archive with 4 entries (4 files):
- Table S2.xlsx
- Table S3.xlsx
- cancers-942388 Supplementary Material.pdf
- Table S1.xlsx
