# Supplementary material for: The Expression Profiles of ADME Genes in Human Cancers and Their Associations with Clinical Outcomes
Source: Cancers (Basel). 2020 Nov 13;12(11):3369. doi: 10.3390/cancers12113369 (PMC7697355; doi:10.3390/cancers12113369)
Supplement: Supplementary file 1 [file cancers-12-03369-s001.zip › Table S2.xlsx]

## Sheet: BLCA
bcr_patient_barcode	tx_on_clinical_trial	regimen_number	bcr_drug_barcode	bcr_drug_uuid	total_dose	total_dose_units	prescribed_dose	prescribed_dose_units	number_cycles	days_to_drug_therapy_start	days_to_drug_therapy_end	therapy_types	drug_name	clinical_trail_drug_classification	regimen_indication	regimen_indication_notes	route_of_administrations	therapy_ongoing	measure_of_response	day_of_form_completion	month_of_form_completion	year_of_form_completion	project
TCGA-BL-A0C8	NO		TCGA-BL-A0C8-D32669	CC079D30-D4A6-473B-ACCC-8167CA062261	NA		NA		NA	680	722	Immunotherapy	BCG			NA		NO	Clinical Progressive Disease	13	6	2012	TCGA-BLCA
TCGA-BT-A20N	NO		TCGA-BT-A20N-D44812	C5775BA6-A233-4EF4-B47C-9C5F34A26DB8	NA		NA		NA	198	323	Chemotherapy	Gemzar			NA		NO	Clinical Progressive Disease	27	6	2013	TCGA-BLCA
TCGA-BT-A20N	NO		TCGA-BT-A20N-D44812	C5775BA6-A233-4EF4-B47C-9C5F34A26DB8	NA		NA		NA	198	323	Chemotherapy	Gemzar			NA		NO	Clinical Progressive Disease	27	6	2013	TCGA-BLCA
TCGA-BT-A20N	NO		TCGA-BT-A20N-D44813	E926C775-6E1D-4366-9740-C919D36E9569	NA		NA		NA	198	323	Chemotherapy	Cisplatin			NA		NO	Clinical Progressive Disease	27	6	2013	TCGA-BLCA
TCGA-BT-A20N	NO		TCGA-BT-A20N-D44813	E926C775-6E1D-4366-9740-C919D36E9569	NA		NA		NA	198	323	Chemotherapy	Cisplatin			NA		NO	Clinical Progressive Disease	27	6	2013	TCGA-BLCA
TCGA-BT-A20T	NO		TCGA-BT-A20T-D44883	EEE09E52-7699-40FF-BC3C-8F4EC8F10A18	NA		NA		NA	161	263	Chemotherapy	Gemzar			NA		NO	Clinical Progressive Disease	28	6	2013	TCGA-BLCA
TCGA-BT-A20T	NO		TCGA-BT-A20T-D44883	EEE09E52-7699-40FF-BC3C-8F4EC8F10A18	NA		NA		NA	161	263	Chemotherapy	Gemzar			NA		NO	Clinical Progressive Disease	28	6	2013	TCGA-BLCA
TCGA-BT-A20T	NO		TCGA-BT-A20T-D44884	599CD847-F63B-4AD2-84AC-4699DF3DFF12	NA		NA		NA	161	263	Chemotherapy	Cisplatin			NA		NO	Clinical Progressive Disease	28	6	2013	TCGA-BLCA
TCGA-BT-A20T	NO		TCGA-BT-A20T-D44884	599CD847-F63B-4AD2-84AC-4699DF3DFF12	NA		NA		NA	161	263	Chemotherapy	Cisplatin			NA		NO	Clinical Progressive Disease	28	6	2013	TCGA-BLCA
TCGA-BT-A20T	YES		TCGA-BT-A20T-D44886	5D769B70-A269-485A-9A41-53B85FCE51AA	NA		NA		NA	263	331	Chemotherapy	Docetaxel			NA		NO	Clinical Progressive Disease	28	6	2013	TCGA-BLCA
TCGA-BT-A20T	YES		TCGA-BT-A20T-D44886	5D769B70-A269-485A-9A41-53B85FCE51AA	NA		NA		NA	263	331	Chemotherapy	Docetaxel			NA		NO	Clinical Progressive Disease	28	6	2013	TCGA-BLCA
TCGA-BT-A20T	YES		TCGA-BT-A20T-D44887	52004135-3449-4E37-8287-0752F6BFCD19	NA		NA		NA	263	331	Chemotherapy	Oxaliplatin			NA		NO	Clinical Progressive Disease	28	6	2013	TCGA-BLCA
TCGA-BT-A20T	YES		TCGA-BT-A20T-D44887	52004135-3449-4E37-8287-0752F6BFCD19	NA		NA		NA	263	331	Chemotherapy	Oxaliplatin			NA		NO	Clinical Progressive Disease	28	6	2013	TCGA-BLCA
TCGA-BT-A20T	NO		TCGA-BT-A20T-D44888	F569D2B8-AD43-41C9-8529-8435E1DE6319	NA		NA		NA	419	419	Chemotherapy	Cisplatin			NA		NO	Clinical Progressive Disease	28	6	2013	TCGA-BLCA
TCGA-BT-A20T	NO		TCGA-BT-A20T-D44888	F569D2B8-AD43-41C9-8529-8435E1DE6319	NA		NA		NA	419	419	Chemotherapy	Cisplatin			NA		NO	Clinical Progressive Disease	28	6	2013	TCGA-BLCA
TCGA-BT-A2LA	NO		TCGA-BT-A2LA-D44911	6350D8AB-C844-4B7E-B614-DFD7938FB5BD	NA		NA		NA	96	180	Chemotherapy	Carboplatin			NA		NO	Complete Response	28	6	2013	TCGA-BLCA
TCGA-BT-A2LA	NO		TCGA-BT-A2LA-D44913	904A4772-EDFC-4C8F-9DF8-14144E3C0AEF	NA		NA		NA	96	180	Chemotherapy	Etopside			NA		NO	Complete Response	28	6	2013	TCGA-BLCA
TCGA-BT-A2LD	NO		TCGA-BT-A2LD-D44921	128128BF-D5E7-48BF-ACDB-05921F2B99F5	NA		NA		NA	458	611	Chemotherapy	Carboplatin			NA		NO	Clinical Progressive Disease	28	6	2013	TCGA-BLCA
TCGA-BT-A2LD	NO		TCGA-BT-A2LD-D44921	128128BF-D5E7-48BF-ACDB-05921F2B99F5	NA		NA		NA	458	611	Chemotherapy	Carboplatin			NA		NO	Clinical Progressive Disease	28	6	2013	TCGA-BLCA
TCGA-BT-A2LD	NO		TCGA-BT-A2LD-D44922	60CACF08-2DDB-465D-B22A-E4A02C79D163	NA		NA		NA	458	611	Chemotherapy	Taxol			NA		NO	Clinical Progressive Disease	28	6	2013	TCGA-BLCA
TCGA-BT-A2LD	NO		TCGA-BT-A2LD-D44922	60CACF08-2DDB-465D-B22A-E4A02C79D163	NA		NA		NA	458	611	Chemotherapy	Taxol			NA		NO	Clinical Progressive Disease	28	6	2013	TCGA-BLCA
TCGA-BT-A3PJ	NO		TCGA-BT-A3PJ-D33531	192556C7-0786-4847-9F1B-1CAE6B5215FA	NA		NA		NA	68	NA	Chemotherapy	Gemcitabine			NA		YES		5	7	2012	TCGA-BLCA
TCGA-BT-A3PJ	NO		TCGA-BT-A3PJ-D33531	192556C7-0786-4847-9F1B-1CAE6B5215FA	NA		NA		NA	68	NA	Chemotherapy	Gemcitabine			NA		YES		5	7	2012	TCGA-BLCA
TCGA-BT-A3PJ	NO		TCGA-BT-A3PJ-D33532	6FBBE6F8-44E3-44DA-870D-E15A2A41C7ED	NA		NA		NA	68	NA	Chemotherapy	Carboplatin			NA		YES		5	7	2012	TCGA-BLCA
TCGA-BT-A3PJ	NO		TCGA-BT-A3PJ-D33532	6FBBE6F8-44E3-44DA-870D-E15A2A41C7ED	NA		NA		NA	68	NA	Chemotherapy	Carboplatin			NA		YES		5	7	2012	TCGA-BLCA
TCGA-BT-A42B	NO		TCGA-BT-A42B-D42491	ADBAB3EA-7337-4FCC-9C10-E070E6D14AD5	NA		NA		NA	121	190	Chemotherapy	Gemcitabine			NA		NO	Clinical Progressive Disease	22	4	2013	TCGA-BLCA
TCGA-BT-A42B	NO		TCGA-BT-A42B-D42492	66146DE1-BD24-4411-9D76-F0F510B98EA4	NA		NA		NA	121	190	Chemotherapy	Cisplatin			NA		NO	Clinical Progressive Disease	22	4	2013	TCGA-BLCA
TCGA-BT-A42B	NO		TCGA-BT-A42B-D42493	4ADB46D8-DD6A-4ADB-B16E-54DCC4EE1E69	NA		NA		NA	121	190	Chemotherapy	Taxol			NA		NO	Clinical Progressive Disease	22	4	2013	TCGA-BLCA
TCGA-BT-A42E	NO		TCGA-BT-A42E-D50187	59D232F6-DB12-4D16-A157-F88EAB0E2A32	NA		NA		NA	49	154	Chemotherapy	Carboplatin			NA		NO	Complete Response	17	10	2013	TCGA-BLCA
TCGA-BT-A42E	NO		TCGA-BT-A42E-D50188	35D81628-2375-4EC8-A6B1-A1AA79E07684	NA		NA		NA	49	154	Chemotherapy	Gemzar			NA		NO	Complete Response	17	10	2013	TCGA-BLCA
TCGA-C4-A0EZ	NO		TCGA-C4-A0EZ-D35652	FA22598C-5DC7-4CC0-B126-B61778FC9C6A	NA		NA		NA	123	212	Chemotherapy	Carboplatin			NA		NO	Partial Response	5	12	2012	TCGA-BLCA
TCGA-C4-A0EZ	NO		TCGA-C4-A0EZ-D35652	FA22598C-5DC7-4CC0-B126-B61778FC9C6A	NA		NA		NA	123	212	Chemotherapy	Carboplatin			NA		NO	Partial Response	5	12	2012	TCGA-BLCA
TCGA-C4-A0EZ	NO		TCGA-C4-A0EZ-D35654	4F972928-7DC0-4105-9EDB-736DE4C98E58	NA		NA		NA	123	212	Chemotherapy	Etoposide			NA		NO	Partial Response	5	12	2012	TCGA-BLCA
TCGA-C4-A0EZ	NO		TCGA-C4-A0EZ-D35654	4F972928-7DC0-4105-9EDB-736DE4C98E58	NA		NA		NA	123	212	Chemotherapy	Etoposide			NA		NO	Partial Response	5	12	2012	TCGA-BLCA
TCGA-C4-A0EZ	NO		TCGA-C4-A0EZ-D35655	0FD0C954-A1F7-4E90-9E6C-E8BF11419D64	NA		NA		NA	243	243	Chemotherapy	Doxorubicin			NA		NO	Partial Response	5	12	2012	TCGA-BLCA
TCGA-C4-A0EZ	NO		TCGA-C4-A0EZ-D35655	0FD0C954-A1F7-4E90-9E6C-E8BF11419D64	NA		NA		NA	243	243	Chemotherapy	Doxorubicin			NA		NO	Partial Response	5	12	2012	TCGA-BLCA
TCGA-CF-A47S	NO		TCGA-CF-A47S-D58097	1FD4DDD8-1A40-41E2-8205-C2D3D867EA24	NA		NA		NA	109	317	Immunotherapy	Bacillus Calmette-Guerin (BCG)			NA		NO	Complete Response	31	3	2014	TCGA-BLCA
TCGA-CF-A47S	NO		TCGA-CF-A47S-D58099	A24892D9-7521-435D-BD2F-26048C87B600	NA		NA		NA	109	324	Chemotherapy	Doxobubicin			NA		NO	Complete Response	31	3	2014	TCGA-BLCA
TCGA-CF-A47T	NO		TCGA-CF-A47T-D58104	ABE51B78-4B56-45F8-8215-649E93F7FC88	NA		NA		NA	127	149	Chemotherapy	Carboplatin			NA		NO	Clinical Progressive Disease	31	3	2014	TCGA-BLCA
TCGA-CF-A47T	NO		TCGA-CF-A47T-D58105	9DE2F76A-A905-4792-8303-AB37F3EE90AB	NA		NA		NA	127	149	Chemotherapy	5FU			NA		NO	Clinical Progressive Disease	31	3	2014	TCGA-BLCA
TCGA-CU-A3YL	NO		TCGA-CU-A3YL-D35300	1A2FAC2C-0FAC-4B89-B634-1FC9392C9FFF	NA		NA		NA	155	224	Chemotherapy	Gemcitabine			NA		NO	Complete Response	24	9	2012	TCGA-BLCA
TCGA-CU-A3YL	NO		TCGA-CU-A3YL-D35301	9EE4E1B8-45DB-43B7-BE7B-42EE9CF40FD7	NA		NA		NA	155	224	Chemotherapy	Cisplatin			NA		NO	Complete Response	24	9	2012	TCGA-BLCA
TCGA-DK-A1A7		1st Line	TCGA-DK-A1A7-D21686	ECA9F2E1-28D8-42C3-8F24-30AAB28F9E35	1300	mg	1000	mg/m2	6	133	246	Chemotherapy	Gemcitabine		PROGRESSION	NA	IV	NO		15	2	2012	TCGA-BLCA
TCGA-DK-A1A7	NO		TCGA-DK-A1A7-D72496	CEC69360-02B7-4FDE-9BCB-E92657C2E258	NA		NA		NA	133	246	Chemotherapy	Cisplatin			NA		NO	Stable Disease	8	7	2015	TCGA-BLCA
TCGA-DK-A1AA		Adjuvant (1st line)	TCGA-DK-A1AA-D21689	D2751EF3-82D8-4D53-B419-0CEABE075099	NA		NA		NA	92	153	Chemotherapy			ADJUVANT	NA	IV	NO		15	2	2012	TCGA-BLCA
TCGA-DK-A1AA		Adjuvant (1st line)	TCGA-DK-A1AA-D21689	D2751EF3-82D8-4D53-B419-0CEABE075099	NA		NA		NA	92	153	Chemotherapy			ADJUVANT	NA	IV	NO		15	2	2012	TCGA-BLCA
TCGA-DK-A1AB		1st Line	TCGA-DK-A1AB-D21694	007C4BCC-890D-4D72-8668-29EEC0F26562	NA		NA		NA	NA	NA				PROGRESSION	NA		NO		15	2	2012	TCGA-BLCA
TCGA-DK-A1AB		1st Line	TCGA-DK-A1AB-D21694	007C4BCC-890D-4D72-8668-29EEC0F26562	NA		NA		NA	NA	NA				PROGRESSION	NA		NO		15	2	2012	TCGA-BLCA
TCGA-DK-A1AC		Adjuvant (1st Line)	TCGA-DK-A1AC-D21697	D994614A-7BF2-48F5-BE7B-8AE9703EE379	129	mg	1000	mg/m2	4	168	242	Chemotherapy	Gemcitabine		ADJUVANT	NA	IV	NO		15	2	2012	TCGA-BLCA
TCGA-DK-A1AC		Adjuvant (1st Line)	TCGA-DK-A1AC-D21697	D994614A-7BF2-48F5-BE7B-8AE9703EE379	129	mg	1000	mg/m2	4	168	242	Chemotherapy	Gemcitabine		ADJUVANT	NA	IV	NO		15	2	2012	TCGA-BLCA
TCGA-DK-A1AC	NO		TCGA-DK-A1AC-D72501	7F75EDEF-455B-4FBE-A354-E37576C31487	NA		NA		NA	178	242	Chemotherapy	Cisplatin			NA		NO	Complete Response	8	7	2015	TCGA-BLCA
TCGA-DK-A1AC	NO		TCGA-DK-A1AC-D72501	7F75EDEF-455B-4FBE-A354-E37576C31487	NA		NA		NA	178	242	Chemotherapy	Cisplatin			NA		NO	Complete Response	8	7	2015	TCGA-BLCA
TCGA-DK-A1AD			TCGA-DK-A1AD-D21700	AB32B388-EBBB-4200-B5BC-4997074C81AD	NA		NA		NA	NA	NA					NA				16	2	2012	TCGA-BLCA
TCGA-DK-A1AF		1st Line	TCGA-DK-A1AF-D21714	089CDB21-384B-4FB8-8630-778116D6187E	1200	mg	800	mg/m2	6	289	435	Chemotherapy	Gemcitabine		PROGRESSION	NA	IV	NO		17	2	2012	TCGA-BLCA
TCGA-DK-A3IQ	NO		TCGA-DK-A3IQ-D38697	FEA4C980-10BE-4F36-9C2F-B2F48E8007A1	NA		NA		NA	277	319	Chemotherapy	Carboplatin			NA		NO		20	12	2012	TCGA-BLCA
TCGA-DK-A3IQ	NO		TCGA-DK-A3IQ-D38697	FEA4C980-10BE-4F36-9C2F-B2F48E8007A1	NA		NA		NA	277	319	Chemotherapy	Carboplatin			NA		NO		20	12	2012	TCGA-BLCA
TCGA-DK-A3IQ	NO		TCGA-DK-A3IQ-D38698	70BA0E25-A08A-4327-B527-C11B8935C88E	NA		NA		NA	277	417	Chemotherapy	Gemcitabine			NA		NO	Stable Disease	20	12	2012	TCGA-BLCA
TCGA-DK-A3IQ	NO		TCGA-DK-A3IQ-D38698	70BA0E25-A08A-4327-B527-C11B8935C88E	NA		NA		NA	277	417	Chemotherapy	Gemcitabine			NA		NO	Stable Disease	20	12	2012	TCGA-BLCA
TCGA-DK-A3IU	NO		TCGA-DK-A3IU-D38824	A2C1A3DA-2C5B-4B1E-BE7A-4FED623CA6EF	NA		NA		NA	521	578	Chemotherapy	Gemcitabine			NA		NO	Clinical Progressive Disease	27	12	2012	TCGA-BLCA
TCGA-DK-A3IU	NO		TCGA-DK-A3IU-D38824	A2C1A3DA-2C5B-4B1E-BE7A-4FED623CA6EF	NA		NA		NA	521	578	Chemotherapy	Gemcitabine			NA		NO	Clinical Progressive Disease	27	12	2012	TCGA-BLCA
TCGA-DK-A3IU	NO		TCGA-DK-A3IU-D38825	F3DF4793-4AAA-4016-B88B-2797DCD1D9E0	NA		NA		NA	521	578	Chemotherapy	Carboplatin			NA		NO	Clinical Progressive Disease	27	12	2012	TCGA-BLCA
TCGA-DK-A3IU	NO		TCGA-DK-A3IU-D38825	F3DF4793-4AAA-4016-B88B-2797DCD1D9E0	NA		NA		NA	521	578	Chemotherapy	Carboplatin			NA		NO	Clinical Progressive Disease	27	12	2012	TCGA-BLCA
TCGA-DK-A3IV	NO		TCGA-DK-A3IV-D38827	162913EB-0994-47A2-950C-E51ABFA2A821	NA		NA		NA	17	87	Chemotherapy	Gemcitabine			NA		NO	Clinical Progressive Disease	27	12	2012	TCGA-BLCA
TCGA-DK-A3IV	NO		TCGA-DK-A3IV-D38827	162913EB-0994-47A2-950C-E51ABFA2A821	NA		NA		NA	17	87	Chemotherapy	Gemcitabine			NA		NO	Clinical Progressive Disease	27	12	2012	TCGA-BLCA
TCGA-DK-A3IV	NO		TCGA-DK-A3IV-D38830	8CEBEFB0-57C2-4AB5-9120-A03E28ECB960	NA		NA		NA	17	87	Chemotherapy	Cisplatin			NA		NO	Clinical Progressive Disease	27	12	2012	TCGA-BLCA
TCGA-DK-A3IV	NO		TCGA-DK-A3IV-D38830	8CEBEFB0-57C2-4AB5-9120-A03E28ECB960	NA		NA		NA	17	87	Chemotherapy	Cisplatin			NA		NO	Clinical Progressive Disease	27	12	2012	TCGA-BLCA
TCGA-DK-A3WW	NO		TCGA-DK-A3WW-D34647	17EF6B8E-713B-4960-9A68-37EC4E2F805F	NA		NA		NA	127	177	Chemotherapy	Gemcitabine			NA		NO	Complete Response	31	8	2012	TCGA-BLCA
TCGA-DK-A3WW	NO		TCGA-DK-A3WW-D38323	04EE4CC6-7324-447B-97B9-BE0341C3CD10	NA		NA		NA	127	177	Chemotherapy	Cisplatin			NA		NO	Complete Response	13	12	2012	TCGA-BLCA
TCGA-DK-A3WW	NO		TCGA-DK-A3WW-D38324	2BCC635F-253A-462B-BDCA-6F75B56D0570	NA		NA		NA	127	177	Chemotherapy	Taxol			NA		NO	Complete Response	13	12	2012	TCGA-BLCA
TCGA-DK-A3WX	NO		TCGA-DK-A3WX-D34802	1523238C-7C7D-44D4-951C-3859EA70468B	NA		NA		NA	56	105	Chemotherapy	Gemcitabine			NA		NO	Clinical Progressive Disease	31	8	2012	TCGA-BLCA
TCGA-DK-A3WX	NO		TCGA-DK-A3WX-D38325	9AE90D8B-3ABA-415D-8B04-3BAF436820EC	NA		NA		NA	56	105	Chemotherapy	Cisplatin			NA		NO	Clinical Progressive Disease	13	12	2012	TCGA-BLCA
TCGA-DK-A3WY	YES		TCGA-DK-A3WY-D34806	4A25FB83-75D4-4072-AC09-BE58DBE9C8B2	NA		NA		NA	132	235	Chemotherapy	Gemcitabine			NA		NO	Complete Response	31	8	2012	TCGA-BLCA
TCGA-DK-A3WY	YES		TCGA-DK-A3WY-D38326	45EF4B2A-939C-4B66-8309-CCC91660646F	NA		NA		NA	132	235	Chemotherapy	Cisplatin			NA		NO	Complete Response	13	12	2012	TCGA-BLCA
TCGA-DK-A6B2	NO		TCGA-DK-A6B2-D48134	8854B40F-584C-4AF1-8488-7BA61B50B207	NA		NA		NA	283	370	Chemotherapy	Gemcitabine			NA		NO	Clinical Progressive Disease	6	9	2013	TCGA-BLCA
TCGA-DK-A6B2	NO		TCGA-DK-A6B2-D48134	8854B40F-584C-4AF1-8488-7BA61B50B207	NA		NA		NA	283	370	Chemotherapy	Gemcitabine			NA		NO	Clinical Progressive Disease	6	9	2013	TCGA-BLCA
TCGA-DK-A6B5	NO		TCGA-DK-A6B5-D48137	3FFFF824-C57F-4100-B504-E0672D3D9F66	NA		NA		NA	248	348	Chemotherapy	Paclitaxel			NA		NO	Complete Response	6	9	2013	TCGA-BLCA
TCGA-DK-A6B5	NO		TCGA-DK-A6B5-D48137	3FFFF824-C57F-4100-B504-E0672D3D9F66	NA		NA		NA	248	348	Chemotherapy	Paclitaxel			NA		NO	Complete Response	6	9	2013	TCGA-BLCA
TCGA-DK-A6B5	NO		TCGA-DK-A6B5-D48138	320A8318-5E26-41D8-963A-11D88542F86E	NA		NA		NA	248	348	Chemotherapy	Cisplatin			NA		NO	Complete Response	6	9	2013	TCGA-BLCA
TCGA-DK-A6B5	NO		TCGA-DK-A6B5-D48138	320A8318-5E26-41D8-963A-11D88542F86E	NA		NA		NA	248	348	Chemotherapy	Cisplatin			NA		NO	Complete Response	6	9	2013	TCGA-BLCA
TCGA-DK-A6B5	NO		TCGA-DK-A6B5-D48139	E15A97F1-68D6-4A22-B69E-50AD72C91B7A	NA		NA		NA	248	348	Chemotherapy	Gemcitabine			NA		NO	Complete Response	6	9	2013	TCGA-BLCA
TCGA-DK-A6B5	NO		TCGA-DK-A6B5-D48139	E15A97F1-68D6-4A22-B69E-50AD72C91B7A	NA		NA		NA	248	348	Chemotherapy	Gemcitabine			NA		NO	Complete Response	6	9	2013	TCGA-BLCA
TCGA-DK-A6B6	NO		TCGA-DK-A6B6-D48127	2041396B-C7B9-41E9-A0AE-8535D21FC31F	NA		NA		NA	43	113	Chemotherapy	Gemcitabine			NA		NO	Complete Response	6	9	2013	TCGA-BLCA
TCGA-DK-A6B6	NO		TCGA-DK-A6B6-D48127	2041396B-C7B9-41E9-A0AE-8535D21FC31F	NA		NA		NA	43	113	Chemotherapy	Gemcitabine			NA		NO	Complete Response	6	9	2013	TCGA-BLCA
TCGA-DK-A6B6	NO		TCGA-DK-A6B6-D48128	E1F69D35-AE98-483D-88E3-1F82EFE74FBE	NA		NA		NA	43	113	Chemotherapy	Cisplatin			NA		NO	Complete Response	6	9	2013	TCGA-BLCA
TCGA-DK-A6B6	NO		TCGA-DK-A6B6-D48128	E1F69D35-AE98-483D-88E3-1F82EFE74FBE	NA		NA		NA	43	113	Chemotherapy	Cisplatin			NA		NO	Complete Response	6	9	2013	TCGA-BLCA
TCGA-DK-AA6M	YES		TCGA-DK-AA6M-D69746	C63CB31F-1C6B-4766-B1FE-AF1DDC37383F	NA		NA		NA	735	820		Gemcitabine			NA		NO	Partial Response	16	1	2015	TCGA-BLCA
TCGA-DK-AA6M	YES		TCGA-DK-AA6M-D69746	C63CB31F-1C6B-4766-B1FE-AF1DDC37383F	NA		NA		NA	735	820		Gemcitabine			NA		NO	Partial Response	16	1	2015	TCGA-BLCA
TCGA-DK-AA6M	YES		TCGA-DK-AA6M-D69747	8A269839-4BD4-49AD-AEAB-2A02D841044E	NA		NA		NA	735	820	Chemotherapy	Cisplatin			NA		NO	Partial Response	16	1	2015	TCGA-BLCA
TCGA-DK-AA6M	YES		TCGA-DK-AA6M-D69747	8A269839-4BD4-49AD-AEAB-2A02D841044E	NA		NA		NA	735	820	Chemotherapy	Cisplatin			NA		NO	Partial Response	16	1	2015	TCGA-BLCA
TCGA-DK-AA6P	YES		TCGA-DK-AA6P-D69748	867D9644-9CE9-4F05-BCBE-E98A5C12FF94	NA		NA		NA	27	99		Gemcitabine			NA		NO	Stable Disease	16	1	2015	TCGA-BLCA
TCGA-DK-AA6P	YES		TCGA-DK-AA6P-D69749	A2C44B1C-D97E-4BEE-B533-447B609EE994	NA		NA		NA	27	99		Cisplatin			NA		NO	Stable Disease	16	1	2015	TCGA-BLCA
TCGA-DK-AA6R	NO		TCGA-DK-AA6R-D69751	AF28FF1A-7607-4AB9-9180-D0292F8ED1B4	NA		NA		NA	125	204	Chemotherapy	Gemcitabine			NA		NO	Stable Disease	16	1	2015	TCGA-BLCA
TCGA-DK-AA6R	NO		TCGA-DK-AA6R-D69751	AF28FF1A-7607-4AB9-9180-D0292F8ED1B4	NA		NA		NA	125	204	Chemotherapy	Gemcitabine			NA		NO	Stable Disease	16	1	2015	TCGA-BLCA
TCGA-DK-AA6R	NO		TCGA-DK-AA6R-D69752	C2AD34E8-BC09-455E-ADB8-C2AB3537251F	NA		NA		NA	125	204	Chemotherapy	Cisplatin			NA		NO		16	1	2015	TCGA-BLCA
TCGA-DK-AA6R	NO		TCGA-DK-AA6R-D69752	C2AD34E8-BC09-455E-ADB8-C2AB3537251F	NA		NA		NA	125	204	Chemotherapy	Cisplatin			NA		NO		16	1	2015	TCGA-BLCA
TCGA-DK-AA6S	NO		TCGA-DK-AA6S-D65595	7C12264A-4248-4E62-A2D8-8019A6B747EC	NA		NA		NA	575	710	Chemotherapy	Ifosfamide			NA		NO	Clinical Progressive Disease	25	9	2014	TCGA-BLCA
TCGA-DK-AA6S	NO		TCGA-DK-AA6S-D65595	7C12264A-4248-4E62-A2D8-8019A6B747EC	NA		NA		NA	575	710	Chemotherapy	Ifosfamide			NA		NO	Clinical Progressive Disease	25	9	2014	TCGA-BLCA
TCGA-DK-AA6S	NO		TCGA-DK-AA6S-D65596	4E8F6A0C-588C-4FCA-BA02-BCA414A7E257	NA		NA		NA	575	710	Chemotherapy	Cisplatin			NA		NO	Clinical Progressive Disease	25	9	2014	TCGA-BLCA
TCGA-DK-AA6S	NO		TCGA-DK-AA6S-D65596	4E8F6A0C-588C-4FCA-BA02-BCA414A7E257	NA		NA		NA	575	710	Chemotherapy	Cisplatin			NA		NO	Clinical Progressive Disease	25	9	2014	TCGA-BLCA
TCGA-DK-AA6S	NO		TCGA-DK-AA6S-D65597	E8070EE0-F024-4531-984D-F82E332BC4F7	NA		NA		NA	575	710	Chemotherapy	Paclitaxel			NA		NO	Clinical Progressive Disease	25	9	2014	TCGA-BLCA
TCGA-DK-AA6S	NO		TCGA-DK-AA6S-D65597	E8070EE0-F024-4531-984D-F82E332BC4F7	NA		NA		NA	575	710	Chemotherapy	Paclitaxel			NA		NO	Clinical Progressive Disease	25	9	2014	TCGA-BLCA
TCGA-DK-AA6T	NO		TCGA-DK-AA6T-D72250	E005F128-2354-4914-9820-1D7061766112	NA		NA		NA	75	110	Chemotherapy	Gemcitabine			NA		NO	Complete Response	30	4	2015	TCGA-BLCA
TCGA-DK-AA6T	NO		TCGA-DK-AA6T-D72251	A8580409-6B13-4526-9A0B-34C7ADACFC66	NA		NA		NA	75	110	Chemotherapy	Carboplatin			NA		NO	Complete Response	30	4	2015	TCGA-BLCA
TCGA-DK-AA6U	NO		TCGA-DK-AA6U-D72252	8717DA3C-6BC0-43D9-8B8E-D0A7544AC307	NA		NA		NA	13	90	Chemotherapy	Gemcitabine			NA		NO	Complete Response	30	4	2015	TCGA-BLCA
TCGA-DK-AA6U	NO		TCGA-DK-AA6U-D72253	19EFBAA9-333A-453F-A8D4-0CC510265974	NA		NA		NA	13	90	Chemotherapy	Cisplatin			NA		NO	Complete Response	30	4	2015	TCGA-BLCA
TCGA-DK-AA6W	NO		TCGA-DK-AA6W-D72254	C345C9A2-9EBB-4498-BB87-A5062A9E9F5C	NA		NA		NA	263	328	Chemotherapy	Gemcitabine			NA		NO	Stable Disease	30	4	2015	TCGA-BLCA
TCGA-DK-AA6W	NO		TCGA-DK-AA6W-D72254	C345C9A2-9EBB-4498-BB87-A5062A9E9F5C	NA		NA		NA	263	328	Chemotherapy	Gemcitabine			NA		NO	Stable Disease	30	4	2015	TCGA-BLCA
TCGA-DK-AA76	NO		TCGA-DK-AA76-D61822	463A618D-7086-4797-BF6E-5AB843256101	NA		NA		NA	54	114	Chemotherapy	Cisplatin			NA		NO	Complete Response	8	7	2014	TCGA-BLCA
TCGA-DK-AA76	NO		TCGA-DK-AA76-D61823	1773BFBE-9FA4-44A0-AE26-0699056C9968	NA		NA		NA	54	114	Chemotherapy	Gemzar			NA		NO	Complete Response	8	7	2014	TCGA-BLCA
TCGA-DK-AA77	YES		TCGA-DK-AA77-D71291	F449613B-5D29-4046-B813-CE6027B59AC9	NA		NA		NA	601	NA	Immunotherapy	Ipilimumab			NA		YES		24	3	2015	TCGA-BLCA
TCGA-DK-AA77	YES		TCGA-DK-AA77-D71291	F449613B-5D29-4046-B813-CE6027B59AC9	NA		NA		NA	601	NA	Immunotherapy	Ipilimumab			NA		YES		24	3	2015	TCGA-BLCA
TCGA-DK-AA77	YES		TCGA-DK-AA77-D71292	14E324EF-5C14-41E0-9F64-8A2BB52381EA	NA		NA		NA	601	NA	Immunotherapy	Nivolumab			NA		YES		24	3	2015	TCGA-BLCA
TCGA-DK-AA77	YES		TCGA-DK-AA77-D71292	14E324EF-5C14-41E0-9F64-8A2BB52381EA	NA		NA		NA	601	NA	Immunotherapy	Nivolumab			NA		YES		24	3	2015	TCGA-BLCA
TCGA-E5-A2PC	NO		TCGA-E5-A2PC-D33522	840DE356-7316-43B4-B965-CB0211FE9A6D	NA		NA		NA	NA	139	Chemotherapy	Methotrexate			NA		NO	Complete Response	5	7	2012	TCGA-BLCA
TCGA-E5-A2PC	NO		TCGA-E5-A2PC-D33523	9D582767-B547-411F-9EC9-E5DD43A53072	NA		NA		NA	NA	139	Chemotherapy	Vinblastine			NA		NO	Complete Response	5	7	2012	TCGA-BLCA
TCGA-E5-A2PC	NO		TCGA-E5-A2PC-D33524	EA31A3BA-4FDF-4FBB-8B12-C9B82B0E0FF1	NA		NA		NA	NA	139	Chemotherapy	Adriamycin			NA		NO	Complete Response	5	7	2012	TCGA-BLCA
TCGA-E5-A2PC	NO		TCGA-E5-A2PC-D33525	66F39A5C-1A16-4EA3-B226-E2BFEC047106	NA		NA		NA	NA	139	Chemotherapy	Cisplatin			NA		NO	Complete Response	5	7	2012	TCGA-BLCA
TCGA-E5-A4TZ	NO		TCGA-E5-A4TZ-D46813	2FC8F65C-99BA-4FD3-9FA6-49BA92055C8D	NA		NA		NA	351	421	Chemotherapy	gemcitabine			NA		NO		19	8	2013	TCGA-BLCA
TCGA-E5-A4TZ	NO		TCGA-E5-A4TZ-D46813	2FC8F65C-99BA-4FD3-9FA6-49BA92055C8D	NA		NA		NA	351	421	Chemotherapy	gemcitabine			NA		NO		19	8	2013	TCGA-BLCA
TCGA-E5-A4TZ	NO		TCGA-E5-A4TZ-D46814	157CE8C2-724C-41E7-B869-6415366AFD56	NA		NA		NA	351	421	Chemotherapy	cisplatin			NA		NO		19	8	2013	TCGA-BLCA
TCGA-E5-A4TZ	NO		TCGA-E5-A4TZ-D46814	157CE8C2-724C-41E7-B869-6415366AFD56	NA		NA		NA	351	421	Chemotherapy	cisplatin			NA		NO		19	8	2013	TCGA-BLCA
TCGA-E5-A4U1	NO		TCGA-E5-A4U1-D46817	96872F51-C5BA-45CD-AC97-732ECD1C7882	NA		NA		NA	37	114	Chemotherapy	gemcitabine			NA		NO		19	8	2013	TCGA-BLCA
TCGA-E5-A4U1	NO		TCGA-E5-A4U1-D46818	EEFCDB26-883B-464B-B5C0-E853A005B064	NA		NA		NA	37	114	Chemotherapy	Cisplatin			NA		NO		19	8	2013	TCGA-BLCA
TCGA-E5-A4U1	YES		TCGA-E5-A4U1-D46819	2C0679DA-9E80-4991-AB18-1F46BE8D7043	NA		NA		NA	719	NA	Chemotherapy		Platinum-based antineoplastic		NA		YES		19	8	2013	TCGA-BLCA
TCGA-E5-A4U1	NO		TCGA-E5-A4U1-D64526	5E9878DB-0C67-4111-A7A8-3D3A8F797097	NA		NA		NA	1024	1150	Chemotherapy	docetaxel			NA		NO	Clinical Progressive Disease	4	9	2014	TCGA-BLCA
TCGA-FD-A3B4	NO		TCGA-FD-A3B4-D35160	5940A678-2FBC-4D43-B89A-5C9260706B92	NA		NA		NA	115	157	Chemotherapy	gemcitabine			NA		NO	Complete Response	19	9	2012	TCGA-BLCA
TCGA-FD-A3B4	NO		TCGA-FD-A3B4-D35162	335EC112-7819-4AB3-9F92-8D4B664F4300	NA		NA		NA	115	157	Chemotherapy	cisplatin			NA		NO	Complete Response	19	9	2012	TCGA-BLCA
TCGA-FD-A3SJ	NO		TCGA-FD-A3SJ-D33690	D46CF87F-BDB1-4A91-A6E9-DC55A849448A	NA		NA		NA	401	436	Chemotherapy	carboplatin			NA		NO	Stable Disease	16	7	2012	TCGA-BLCA
TCGA-FD-A3SJ	NO		TCGA-FD-A3SJ-D33690	D46CF87F-BDB1-4A91-A6E9-DC55A849448A	NA		NA		NA	401	436	Chemotherapy	carboplatin			NA		NO	Stable Disease	16	7	2012	TCGA-BLCA
TCGA-FD-A3SJ	NO		TCGA-FD-A3SJ-D33689	2F5A329A-927F-442B-B822-D3FEE2DC0652	NA		NA		NA	315	436	Chemotherapy	gemcitabine			NA		NO	Stable Disease	16	7	2012	TCGA-BLCA
TCGA-FD-A3SJ	NO		TCGA-FD-A3SJ-D33689	2F5A329A-927F-442B-B822-D3FEE2DC0652	NA		NA		NA	315	436	Chemotherapy	gemcitabine			NA		NO	Stable Disease	16	7	2012	TCGA-BLCA
TCGA-FD-A3SJ	NO		TCGA-FD-A3SJ-D33686	29A19447-3D72-4510-B886-5FCB0CA749EC	NA		NA		NA	274	275	Chemotherapy	vinblastine			NA		NO	Stable Disease	16	7	2012	TCGA-BLCA
TCGA-FD-A3SJ	NO		TCGA-FD-A3SJ-D33686	29A19447-3D72-4510-B886-5FCB0CA749EC	NA		NA		NA	274	275	Chemotherapy	vinblastine			NA		NO	Stable Disease	16	7	2012	TCGA-BLCA
TCGA-FD-A3SJ	NO		TCGA-FD-A3SJ-D33687	18F7755E-C287-409E-9372-DD03A9A5645D	NA		NA		NA	274	275	Chemotherapy	Adriamycin			NA		NO	Stable Disease	16	7	2012	TCGA-BLCA
TCGA-FD-A3SJ	NO		TCGA-FD-A3SJ-D33687	18F7755E-C287-409E-9372-DD03A9A5645D	NA		NA		NA	274	275	Chemotherapy	Adriamycin			NA		NO	Stable Disease	16	7	2012	TCGA-BLCA
TCGA-FD-A3SJ	NO		TCGA-FD-A3SJ-D33688	9F42AC4D-A0A4-4F5D-B058-D06F76527AD7	NA		NA		NA	274	380	Chemotherapy	cisplatin			NA		NO	Stable Disease	16	7	2012	TCGA-BLCA
TCGA-FD-A3SJ	NO		TCGA-FD-A3SJ-D33688	9F42AC4D-A0A4-4F5D-B058-D06F76527AD7	NA		NA		NA	274	380	Chemotherapy	cisplatin			NA		NO	Stable Disease	16	7	2012	TCGA-BLCA
TCGA-FD-A3SJ	NO		TCGA-FD-A3SJ-D33648	10D93D30-4AC6-484F-8772-54A424C9799B	NA		NA		NA	274	275	Chemotherapy	methotrexate			NA		NO	Stable Disease	16	7	2012	TCGA-BLCA
TCGA-FD-A3SJ	NO		TCGA-FD-A3SJ-D33648	10D93D30-4AC6-484F-8772-54A424C9799B	NA		NA		NA	274	275	Chemotherapy	methotrexate			NA		NO	Stable Disease	16	7	2012	TCGA-BLCA
TCGA-FD-A3SL	NO		TCGA-FD-A3SL-D33649	BB25DB8B-51F1-4153-ABE2-B39BD289CCE7	NA		NA		NA	302	NA	Chemotherapy	gemcitabine			NA		YES		16	7	2012	TCGA-BLCA
TCGA-FD-A3SL	NO		TCGA-FD-A3SL-D33649	BB25DB8B-51F1-4153-ABE2-B39BD289CCE7	NA		NA		NA	302	NA	Chemotherapy	gemcitabine			NA		YES		16	7	2012	TCGA-BLCA
TCGA-FD-A3SL	NO		TCGA-FD-A3SL-D33756	EED1ECB8-D31C-45AA-AE8F-096151C2119B	NA		NA		NA	302	NA	Chemotherapy	cisplatin			NA		YES		16	7	2012	TCGA-BLCA
TCGA-FD-A3SL	NO		TCGA-FD-A3SL-D33756	EED1ECB8-D31C-45AA-AE8F-096151C2119B	NA		NA		NA	302	NA	Chemotherapy	cisplatin			NA		YES		16	7	2012	TCGA-BLCA
TCGA-FD-A3SN	NO		TCGA-FD-A3SN-D33683	45258132-2CEA-49CB-AE98-AC10A19FBE4F	NA		NA		NA	117	NA	Chemotherapy	cisplatin			NA		YES		16	7	2012	TCGA-BLCA
TCGA-FD-A3SN	NO		TCGA-FD-A3SN-D33683	45258132-2CEA-49CB-AE98-AC10A19FBE4F	NA		NA		NA	117	NA	Chemotherapy	cisplatin			NA		YES		16	7	2012	TCGA-BLCA
TCGA-FD-A3SN	NO		TCGA-FD-A3SN-D33651	EE5DDF30-665A-41D3-B2F7-DF00A66F9AF7	NA		NA		NA	117	NA	Chemotherapy	gemcitabine			NA		YES		16	7	2012	TCGA-BLCA
TCGA-FD-A3SN	NO		TCGA-FD-A3SN-D33651	EE5DDF30-665A-41D3-B2F7-DF00A66F9AF7	NA		NA		NA	117	NA	Chemotherapy	gemcitabine			NA		YES		16	7	2012	TCGA-BLCA
TCGA-FD-A3SO	NO		TCGA-FD-A3SO-D33761	9B5A5F82-649E-4766-9335-08E0AB8066EF	NA		NA		NA	65	141	Chemotherapy	gemcitabine			NA		NO	Clinical Progressive Disease	16	7	2012	TCGA-BLCA
TCGA-FD-A3SO	NO		TCGA-FD-A3SO-D33762	AD1913FA-7D64-48EC-8466-E69C289C73EA	NA		NA		NA	66	141	Chemotherapy	cisplatin			NA		NO	Clinical Progressive Disease	16	7	2012	TCGA-BLCA
TCGA-FD-A3SP	NO		TCGA-FD-A3SP-D33682	EC4345EC-ED68-4CC4-A3D2-FCC1D18496EE	NA		NA		NA	62	104	Chemotherapy	vinblastine			NA		NO		16	7	2012	TCGA-BLCA
TCGA-FD-A3SP	NO		TCGA-FD-A3SP-D33681	A32E7CE7-B4D1-41E0-AF63-C26330A75697	NA		NA		NA	62	104	Chemotherapy	methotrexate			NA		NO		16	7	2012	TCGA-BLCA
TCGA-FD-A3SP	NO		TCGA-FD-A3SP-D33680	A064C5AC-02E1-47FB-9C5E-5C17018C8E74	NA		NA		NA	62	104	Chemotherapy	Adriamycin			NA		NO		16	7	2012	TCGA-BLCA
TCGA-FD-A3SP	NO		TCGA-FD-A3SP-D33652	4BE7B781-6C12-4067-B136-2724AB31EFAE	NA		NA		NA	62	104	Chemotherapy	cisplatin			NA		NO		16	7	2012	TCGA-BLCA
TCGA-FD-A3SQ	NO		TCGA-FD-A3SQ-D33675	81447471-FB3B-4D05-B527-98E45F069D2B	NA		NA		NA	78	151	Chemotherapy	cisplatin			NA		NO	Stable Disease	16	7	2012	TCGA-BLCA
TCGA-FD-A3SQ	NO		TCGA-FD-A3SQ-D33675	81447471-FB3B-4D05-B527-98E45F069D2B	NA		NA		NA	78	151	Chemotherapy	cisplatin			NA		NO	Stable Disease	16	7	2012	TCGA-BLCA
TCGA-FD-A3SQ	NO		TCGA-FD-A3SQ-D33653	8D7B7DDD-FDC7-4951-B8A2-445454530940	NA		NA		NA	78	151	Chemotherapy	gemcitabine			NA		NO	Stable Disease	16	7	2012	TCGA-BLCA
TCGA-FD-A3SQ	NO		TCGA-FD-A3SQ-D33653	8D7B7DDD-FDC7-4951-B8A2-445454530940	NA		NA		NA	78	151	Chemotherapy	gemcitabine			NA		NO	Stable Disease	16	7	2012	TCGA-BLCA
TCGA-FD-A3SR	NO		TCGA-FD-A3SR-D33654	9C56F2E6-F86F-4A57-9158-0793C716E037	NA		NA		NA	146	244	Chemotherapy	gemcitabine			NA		NO		16	7	2012	TCGA-BLCA
TCGA-FD-A3SR	NO		TCGA-FD-A3SR-D33654	9C56F2E6-F86F-4A57-9158-0793C716E037	NA		NA		NA	146	244	Chemotherapy	gemcitabine			NA		NO		16	7	2012	TCGA-BLCA
TCGA-FD-A3SR	NO		TCGA-FD-A3SR-D33754	FD615382-1046-48B0-B4E1-13B62563CA35	NA		NA		NA	146	244	Chemotherapy	cisplatin			NA		NO		16	7	2012	TCGA-BLCA
TCGA-FD-A3SR	NO		TCGA-FD-A3SR-D33754	FD615382-1046-48B0-B4E1-13B62563CA35	NA		NA		NA	146	244	Chemotherapy	cisplatin			NA		NO		16	7	2012	TCGA-BLCA
TCGA-FD-A3SS	NO		TCGA-FD-A3SS-D33752	CED740F1-EA01-4484-86E5-C70E0A8F09D6	NA		NA		NA	87	NA	Chemotherapy	gemcitabine			NA		YES		16	7	2012	TCGA-BLCA
TCGA-FD-A3SS	NO		TCGA-FD-A3SS-D33752	CED740F1-EA01-4484-86E5-C70E0A8F09D6	NA		NA		NA	87	NA	Chemotherapy	gemcitabine			NA		YES		16	7	2012	TCGA-BLCA
TCGA-FD-A3SS	NO		TCGA-FD-A3SS-D33753	8668A690-F52F-42C2-92BF-02C09FA20491	NA		NA		NA	87	NA	Chemotherapy	cisplatin			NA		YES		16	7	2012	TCGA-BLCA
TCGA-FD-A3SS	NO		TCGA-FD-A3SS-D33753	8668A690-F52F-42C2-92BF-02C09FA20491	NA		NA		NA	87	NA	Chemotherapy	cisplatin			NA		YES		16	7	2012	TCGA-BLCA
TCGA-FD-A43S	NO		TCGA-FD-A43S-D37178	04F50A93-E799-4689-B04D-4ED2F5117807	NA		NA		NA	111	175	Chemotherapy	gemcitabine			NA		NO	Complete Response	29	11	2012	TCGA-BLCA
TCGA-FD-A43S	NO		TCGA-FD-A43S-D37179	4A856656-F609-4E8A-9DC5-FB385BFA1330	NA		NA		NA	111	175	Chemotherapy	cisplatin			NA		NO	Complete Response	29	11	2012	TCGA-BLCA
TCGA-FD-A43U	NO		TCGA-FD-A43U-D37162	30047ACF-3C71-424A-96A3-91A9B5088E03	NA		NA		NA	97	187	Chemotherapy	cisplatin			NA		NO	Complete Response	29	11	2012	TCGA-BLCA
TCGA-FD-A43U	NO		TCGA-FD-A43U-D37161	1A5B47F2-E3BC-4326-A144-6A2149549E64	NA		NA		NA	97	187	Chemotherapy	gemcitabine			NA		NO	Complete Response	29	11	2012	TCGA-BLCA
TCGA-FD-A5BS	NO		TCGA-FD-A5BS-D42843	5EB61728-0F85-4E66-A57A-E18B2A18A99F	NA		NA		NA	777	854	Chemotherapy	Gemcitabine			NA		NO	Complete Response	1	5	2013	TCGA-BLCA
TCGA-FD-A5BS	NO		TCGA-FD-A5BS-D42843	5EB61728-0F85-4E66-A57A-E18B2A18A99F	NA		NA		NA	777	854	Chemotherapy	Gemcitabine			NA		NO	Complete Response	1	5	2013	TCGA-BLCA
TCGA-FD-A5BS	NO		TCGA-FD-A5BS-D42845	D9E3F149-3C29-49FA-91B5-5BC112FBA477	NA		NA		NA	777	854	Chemotherapy	Cisplatin			NA		NO	Complete Response	1	5	2013	TCGA-BLCA
TCGA-FD-A5BS	NO		TCGA-FD-A5BS-D42845	D9E3F149-3C29-49FA-91B5-5BC112FBA477	NA		NA		NA	777	854	Chemotherapy	Cisplatin			NA		NO	Complete Response	1	5	2013	TCGA-BLCA
TCGA-FD-A5C0	NO		TCGA-FD-A5C0-D52786	8E6819B1-FF17-4577-A360-DA93229C7D85	NA		NA		NA	160	307	Chemotherapy	Carboplatin			NA		NO		6	12	2013	TCGA-BLCA
TCGA-FD-A5C0	NO		TCGA-FD-A5C0-D52786	8E6819B1-FF17-4577-A360-DA93229C7D85	NA		NA		NA	160	307	Chemotherapy	Carboplatin			NA		NO		6	12	2013	TCGA-BLCA
TCGA-FD-A5C0	NO		TCGA-FD-A5C0-D66959	88613404-91D6-490E-BD7F-7B1AA3B8861B	NA		NA		NA	160	279	Chemotherapy	Taxol			NA		NO		28	10	2014	TCGA-BLCA
TCGA-FD-A5C0	NO		TCGA-FD-A5C0-D66959	88613404-91D6-490E-BD7F-7B1AA3B8861B	NA		NA		NA	160	279	Chemotherapy	Taxol			NA		NO		28	10	2014	TCGA-BLCA
TCGA-FD-A5C1	NO		TCGA-FD-A5C1-D42881	45375F4F-6BC8-465E-98F1-108048498790	NA		NA		NA	1421	1491	Chemotherapy	Cisplatin			NA		NO	Complete Response	2	5	2013	TCGA-BLCA
TCGA-FD-A5C1	NO		TCGA-FD-A5C1-D42881	45375F4F-6BC8-465E-98F1-108048498790	NA		NA		NA	1421	1491	Chemotherapy	Cisplatin			NA		NO	Complete Response	2	5	2013	TCGA-BLCA
TCGA-FD-A5C1	NO		TCGA-FD-A5C1-D42882	6E578A68-195F-420D-BE0E-7E95AFF64298	NA		NA		NA	1421	1491	Chemotherapy	Gemcitabine			NA		NO	Complete Response	2	5	2013	TCGA-BLCA
TCGA-FD-A5C1	NO		TCGA-FD-A5C1-D42882	6E578A68-195F-420D-BE0E-7E95AFF64298	NA		NA		NA	1421	1491	Chemotherapy	Gemcitabine			NA		NO	Complete Response	2	5	2013	TCGA-BLCA
TCGA-FD-A62S	NO		TCGA-FD-A62S-D59247	70601C33-808B-4205-B4A0-5E13B0222A74	NA		NA		NA	243	292	Chemotherapy	Gemcitabine			NA		NO	Clinical Progressive Disease	6	5	2014	TCGA-BLCA
TCGA-FD-A62S	NO		TCGA-FD-A62S-D59248	7810A477-A6E8-4F7D-9010-A459ACF20768	NA		NA		NA	243	292	Chemotherapy	Carboplatin			NA		NO	Clinical Progressive Disease	6	5	2014	TCGA-BLCA
TCGA-FD-A6TA	NO		TCGA-FD-A6TA-D52340	7F99BFE6-098D-42D2-ACF4-4DE6EBCD0CF9	NA		NA		NA	55	92	Chemotherapy	Methotrexate			NA		NO		5	12	2013	TCGA-BLCA
TCGA-FD-A6TA	NO		TCGA-FD-A6TA-D52340	7F99BFE6-098D-42D2-ACF4-4DE6EBCD0CF9	NA		NA		NA	55	92	Chemotherapy	Methotrexate			NA		NO		5	12	2013	TCGA-BLCA
TCGA-FD-A6TA	NO		TCGA-FD-A6TA-D68612	53028C3F-EDF0-42BA-B671-46F9CE25945F	NA		NA		NA	55	92	Chemotherapy	Vinblastine			NA		NO		3	12	2014	TCGA-BLCA
TCGA-FD-A6TA	NO		TCGA-FD-A6TA-D68612	53028C3F-EDF0-42BA-B671-46F9CE25945F	NA		NA		NA	55	92	Chemotherapy	Vinblastine			NA		NO		3	12	2014	TCGA-BLCA
TCGA-FD-A6TA	NO		TCGA-FD-A6TA-D68613	5ADC65CB-A99A-4D85-BF5E-4ED74495D402	NA		NA		NA	55	92	Chemotherapy	Adriamycin			NA		NO		3	12	2014	TCGA-BLCA
TCGA-FD-A6TA	NO		TCGA-FD-A6TA-D68613	5ADC65CB-A99A-4D85-BF5E-4ED74495D402	NA		NA		NA	55	92	Chemotherapy	Adriamycin			NA		NO		3	12	2014	TCGA-BLCA
TCGA-FD-A6TA	NO		TCGA-FD-A6TA-D68614	3AEE3F5E-6B5D-4567-B3A5-8AD855BB1CD7	NA		NA		NA	55	92	Chemotherapy	Cisplatin			NA		NO		3	12	2014	TCGA-BLCA
TCGA-FD-A6TA	NO		TCGA-FD-A6TA-D68614	3AEE3F5E-6B5D-4567-B3A5-8AD855BB1CD7	NA		NA		NA	55	92	Chemotherapy	Cisplatin			NA		NO		3	12	2014	TCGA-BLCA
TCGA-FD-A6TC	NO		TCGA-FD-A6TC-D65163	D8EC9D40-C854-49D3-A8D3-728EEA56AF35	NA		NA		NA	88	144	Chemotherapy	Gemcitabine			NA		NO	Complete Response	19	9	2014	TCGA-BLCA
TCGA-FD-A6TC	NO		TCGA-FD-A6TC-D65163	D8EC9D40-C854-49D3-A8D3-728EEA56AF35	NA		NA		NA	88	144	Chemotherapy	Gemcitabine			NA		NO	Complete Response	19	9	2014	TCGA-BLCA
TCGA-FD-A6TC	NO		TCGA-FD-A6TC-D68615	A4A05996-848F-40E6-9B5F-A788FE319189	NA		NA		NA	88	144	Chemotherapy	Carboplatin			NA		NO		3	12	2014	TCGA-BLCA
TCGA-FD-A6TC	NO		TCGA-FD-A6TC-D68615	A4A05996-848F-40E6-9B5F-A788FE319189	NA		NA		NA	88	144	Chemotherapy	Carboplatin			NA		NO		3	12	2014	TCGA-BLCA
TCGA-FJ-A3Z7	NO		TCGA-FJ-A3Z7-D35226	47E93333-1850-4C38-8E1D-5A7864798362	NA		NA		NA	70	70	Chemotherapy	Cisplatin			NA		NO	Complete Response	27	9	2012	TCGA-BLCA
TCGA-FJ-A3Z7	NO		TCGA-FJ-A3Z7-D35226	47E93333-1850-4C38-8E1D-5A7864798362	NA		NA		NA	70	70	Chemotherapy	Cisplatin			NA		NO	Complete Response	27	9	2012	TCGA-BLCA
TCGA-FJ-A3Z7	NO		TCGA-FJ-A3Z7-D35227	7DBE2237-5295-4C81-ABB9-B097799A7E3B	NA		NA		NA	70	70	Chemotherapy	Gemcitabine			NA		NO	Complete Response	27	9	2012	TCGA-BLCA
TCGA-FJ-A3Z7	NO		TCGA-FJ-A3Z7-D35227	7DBE2237-5295-4C81-ABB9-B097799A7E3B	NA		NA		NA	70	70	Chemotherapy	Gemcitabine			NA		NO	Complete Response	27	9	2012	TCGA-BLCA
TCGA-FJ-A3Z9	NO		TCGA-FJ-A3Z9-D39901	E9218D07-B328-4398-A40D-51E36F5B70F6	NA		NA		NA	32	122	Chemotherapy	Gemcitabine			NA		NO	Complete Response	5	2	2013	TCGA-BLCA
TCGA-FJ-A3Z9	NO		TCGA-FJ-A3Z9-D39902	62362BC9-BED1-4D5D-A0B2-92104A2AA5BB	NA		NA		NA	46	89	Chemotherapy	Cisplatin			NA		NO	Complete Response	5	2	2013	TCGA-BLCA
TCGA-FJ-A3ZF	NO		TCGA-FJ-A3ZF-D35448	915AE1D4-FC2F-435B-A9C0-50399F927849	NA		NA		NA	41	104	Chemotherapy	Gemcitabine			NA		NO		28	9	2012	TCGA-BLCA
TCGA-FJ-A3ZF	NO		TCGA-FJ-A3ZF-D35448	915AE1D4-FC2F-435B-A9C0-50399F927849	NA		NA		NA	41	104	Chemotherapy	Gemcitabine			NA		NO		28	9	2012	TCGA-BLCA
TCGA-FJ-A3ZF	NO		TCGA-FJ-A3ZF-D35449	46DD0CD8-0491-49DE-8BA6-AEA205781F11	NA		NA		NA	41	104	Chemotherapy	Cisplatin			NA		NO		28	9	2012	TCGA-BLCA
TCGA-FJ-A3ZF	NO		TCGA-FJ-A3ZF-D35449	46DD0CD8-0491-49DE-8BA6-AEA205781F11	NA		NA		NA	41	104	Chemotherapy	Cisplatin			NA		NO		28	9	2012	TCGA-BLCA
TCGA-FJ-A871	NO		TCGA-FJ-A871-D56216	4B766531-8A57-4E13-A7A9-A1EC9B1D7F3A	NA		NA		NA	84	91	Chemotherapy	Gemcitabine			NA		NO	Clinical Progressive Disease	7	2	2014	TCGA-BLCA
TCGA-FJ-A871	NO		TCGA-FJ-A871-D56218	108BD781-9598-4C1E-8FE8-D1D61B9C7630	NA		NA		NA	84	205	Chemotherapy	Cisplatin			NA		NO	Clinical Progressive Disease	7	2	2014	TCGA-BLCA
TCGA-FJ-A871	NO		TCGA-FJ-A871-D56219	471F6C0B-5E2C-4A14-93A5-2F1FB12C6B3F	NA		NA		NA	113	205	Chemotherapy	Methotrexate			NA		NO	Clinical Progressive Disease	7	2	2014	TCGA-BLCA
TCGA-FJ-A871	NO		TCGA-FJ-A871-D56221	508CF5FA-BE2F-4FE1-988D-8D8E4B68505B	NA		NA		NA	113	205	Chemotherapy	Vinblastine			NA		NO	Clinical Progressive Disease	7	2	2014	TCGA-BLCA
TCGA-FJ-A871	NO		TCGA-FJ-A871-D56222	1CCD314B-CA6D-4689-BC55-517977BB239F	NA		NA		NA	113	189	Chemotherapy	Doxorubicin			NA		NO	Clinical Progressive Disease	7	2	2014	TCGA-BLCA
TCGA-G2-A2EC	YES		TCGA-G2-A2EC-D32966	5F880A8D-BB78-4B6D-93D7-F74316C6BA12	NA		NA		NA	24	75	Chemotherapy	Avastin			NA		NO	Partial Response	18	6	2012	TCGA-BLCA
TCGA-G2-A2EC	YES		TCGA-G2-A2EC-D32970	FB24E0AB-685D-4F11-BBB4-5B9BF10D1175	NA		NA		NA	24	75	Chemotherapy	Methotrexate			NA		NO	Partial Response	18	6	2012	TCGA-BLCA
TCGA-G2-A2EC	YES		TCGA-G2-A2EC-D32972	0C042234-F74E-44C6-B315-2AED33B22050	NA		NA		NA	24	75	Chemotherapy	Doxorubicin			NA		NO	Partial Response	18	6	2012	TCGA-BLCA
TCGA-G2-A2EC	YES		TCGA-G2-A2EC-D32974	33CA9D74-59C9-41FF-9CB0-770323D2CEC2	NA		NA		NA	24	75	Chemotherapy	Vinblastine			NA		NO	Partial Response	18	6	2012	TCGA-BLCA
TCGA-G2-A2EC	YES		TCGA-G2-A2EC-D32976	F177C0BC-4D08-4D17-B546-1B4C4560AC32	NA		NA		NA	24	75	Chemotherapy	Cisplatin			NA		NO	Partial Response	18	6	2012	TCGA-BLCA
TCGA-G2-A2EF	YES		TCGA-G2-A2EF-D32982	694CAEDC-6696-4C04-8FFA-8185A917C637	NA		NA		NA	58	170	Chemotherapy	Methotrexate			NA		NO	Partial Response	18	6	2012	TCGA-BLCA
TCGA-G2-A2EF	YES		TCGA-G2-A2EF-D32999	CE48C3DC-2CAB-4EA1-BFAE-B2F8A374D129	NA		NA		NA	58	170	Chemotherapy	Vinblastine			NA		NO	Partial Response	18	6	2012	TCGA-BLCA
TCGA-G2-A2EF	YES		TCGA-G2-A2EF-D33000	6AD678ED-C233-48AB-A30B-A55F7ACA8888	NA		NA		NA	58	170	Chemotherapy	Adriamycin			NA		NO	Partial Response	18	6	2012	TCGA-BLCA
TCGA-G2-A2EF	YES		TCGA-G2-A2EF-D33001	27866927-5E9F-496E-98E2-383756CF2470	NA		NA		NA	58	170	Chemotherapy	Cisplatin			NA		NO	Partial Response	18	6	2012	TCGA-BLCA
TCGA-G2-A2EJ	YES		TCGA-G2-A2EJ-D33047	DEDCF85F-17C4-4009-B43B-02B15C96A350	NA		NA		NA	38	38	Chemotherapy	Paclitaxel			NA		NO	Stable Disease	19	6	2012	TCGA-BLCA
TCGA-G2-A2EJ	YES		TCGA-G2-A2EJ-D33048	5DA2805D-F33C-495D-AC31-F558AD5AF82B	NA		NA		NA	38	38	Ancillary	MESNA	Chemoprotectant		NA		NO	Stable Disease	19	6	2012	TCGA-BLCA
TCGA-G2-A2EJ	YES		TCGA-G2-A2EJ-D33049	5EE666E4-D150-4D48-8E5C-AF20E5AF64F2	NA		NA		NA	38	38	Chemotherapy	Cisplatin			NA		NO	Stable Disease	19	6	2012	TCGA-BLCA
TCGA-G2-A2EJ	YES		TCGA-G2-A2EJ-D33051	C1846A1C-F3C8-4FEF-B4AC-ABEF8DD94EBE	NA		NA		NA	38	38	Chemotherapy	Ifosfamide			NA		NO	Stable Disease	19	6	2012	TCGA-BLCA
TCGA-G2-A2EK	YES		TCGA-G2-A2EK-D33053	BC31F705-AC1F-451C-B617-642C19AC6154	NA		NA		NA	16	51	Chemotherapy	Methotrexate			NA		NO	Stable Disease	19	6	2012	TCGA-BLCA
TCGA-G2-A2EK	YES		TCGA-G2-A2EK-D33055	6BC25833-7CCC-488D-B705-7D6096D35669	NA		NA		NA	16	51	Chemotherapy	Doxorubicin			NA		NO	Stable Disease	19	6	2012	TCGA-BLCA
TCGA-G2-A2EK	YES		TCGA-G2-A2EK-D33056	C4EB7979-5C32-4875-8828-4EB57A8DD1B8	NA		NA		NA	16	51	Chemotherapy	Vinblastine			NA		NO	Stable Disease	19	6	2012	TCGA-BLCA
TCGA-G2-A2EK	YES		TCGA-G2-A2EK-D33057	9A57D186-A1F1-4A86-9BE8-3ABE6184F3E0	NA		NA		NA	16	51	Chemotherapy	Cisplatin			NA		NO	Stable Disease	19	6	2012	TCGA-BLCA
TCGA-G2-A2EL	YES		TCGA-G2-A2EL-D33061	CE05EB69-BFCC-4DDE-BBAC-801411756E33	NA		NA		NA	84	147	Chemotherapy	Etoposide			NA		NO	Stable Disease	19	6	2012	TCGA-BLCA
TCGA-G2-A2EL	YES		TCGA-G2-A2EL-D33062	46912AB3-5EC9-44D6-A76B-87E4B79BFCA8	NA		NA		NA	84	147	Chemotherapy	Taxol			NA		NO	Stable Disease	19	6	2012	TCGA-BLCA
TCGA-G2-A3IB	NO		TCGA-G2-A3IB-D66245	97C76471-15CA-4401-8DC2-CF41E785A05C	NA		NA		NA	143	145	Chemotherapy	methotrexate			NA		NO	Clinical Progressive Disease	6	10	2014	TCGA-BLCA
TCGA-G2-A3IB	NO		TCGA-G2-A3IB-D66248	6027EDD0-09D5-4740-BFBB-683474BD2E46	NA		NA		NA	143	145	Chemotherapy	Doxorubicin			NA		NO	Clinical Progressive Disease	6	10	2014	TCGA-BLCA
TCGA-G2-A3IB	NO		TCGA-G2-A3IB-D66249	AD2CE47B-EDF1-41B7-A6F5-37EB9F7FA188	NA		NA		NA	143	145	Chemotherapy	Cisplatin			NA		NO	Clinical Progressive Disease	6	10	2014	TCGA-BLCA
TCGA-G2-A3IB	NO		TCGA-G2-A3IB-D66250	E79E0B30-0DD8-4B1A-A0C0-F8B62FB21AB4	NA		NA		NA	143	145	Chemotherapy	Vinblastine			NA		NO	Clinical Progressive Disease	6	10	2014	TCGA-BLCA
TCGA-G2-A3IE	NO		TCGA-G2-A3IE-D36968	ED0AF2E2-5F42-43D0-8D82-0BF7B8D15228	NA		NA		NA	29	68	Chemotherapy	Ifosfamide			NA		NO	Partial Response	20	11	2012	TCGA-BLCA
TCGA-G2-A3IE	NO		TCGA-G2-A3IE-D36970	E18F0291-65B2-48A7-9BFF-43C214FEEF5E	NA		NA		NA	29	68	Chemotherapy	Doxorubicin			NA		NO	Partial Response	20	11	2012	TCGA-BLCA
TCGA-G2-A3IE	NO		TCGA-G2-A3IE-D36975	EF18CA04-7D1C-4580-B62B-20451BF14EAF	NA		NA		NA	29	68	Chemotherapy	Gemcitabine			NA		NO	Partial Response	20	11	2012	TCGA-BLCA
TCGA-G2-A3IE	NO		TCGA-G2-A3IE-D36977	B7D591DE-0ACE-4254-AA10-A217C5B92575	NA		NA		NA	81	100	Chemotherapy	Methotrexate			NA		NO	Clinical Progressive Disease	20	11	2012	TCGA-BLCA
TCGA-G2-A3IE	NO		TCGA-G2-A3IE-D36978	A871439A-808A-4E69-A22A-014DB1C06E0A	NA		NA		NA	81	100	Chemotherapy	Doxorubicin			NA		NO	Clinical Progressive Disease	20	11	2012	TCGA-BLCA
TCGA-G2-A3IE	NO		TCGA-G2-A3IE-D36980	E6E275FF-BDEA-4F7A-B8DA-3579D9A765F8	NA		NA		NA	81	100	Chemotherapy	Vinblastine			NA		NO	Clinical Progressive Disease	20	11	2012	TCGA-BLCA
TCGA-G2-A3IE	NO		TCGA-G2-A3IE-D36983	70591683-FCF3-48E0-8E19-6D1559B9419D	NA		NA		NA	81	100	Chemotherapy	Cisplatin			NA		NO	Clinical Progressive Disease	20	11	2012	TCGA-BLCA
TCGA-G2-A3VY	NO		TCGA-G2-A3VY-D66242	7EDDA9A9-E287-44DC-91CE-A32E0E70B88D	NA		NA		NA	210	210	Chemotherapy				NA		NO		6	10	2014	TCGA-BLCA
TCGA-G2-A3VY	NO		TCGA-G2-A3VY-D66242	7EDDA9A9-E287-44DC-91CE-A32E0E70B88D	NA		NA		NA	210	210	Chemotherapy				NA		NO		6	10	2014	TCGA-BLCA
TCGA-G2-AA3C	NO		TCGA-G2-AA3C-D62137	FDF7A539-5619-45CA-8915-57C16EE5D42E	NA		NA		NA	111	200	Chemotherapy	cisplatin			NA		NO	Clinical Progressive Disease	11	7	2014	TCGA-BLCA
TCGA-G2-AA3C	NO		TCGA-G2-AA3C-D62138	FB9A4401-CFEB-4B78-ABD2-AC6B25A42295	NA		NA		NA	111	200	Chemotherapy	gemcitabine			NA		NO	Clinical Progressive Disease	11	7	2014	TCGA-BLCA
TCGA-G2-AA3D	YES		TCGA-G2-AA3D-D64839	3B181732-907C-4A8B-ACFB-C2287A106CA5	NA		NA		NA	15	35	Chemotherapy	Tarceva			NA		NO	Complete Response	12	9	2014	TCGA-BLCA
TCGA-G2-AA3D	YES		TCGA-G2-AA3D-D64839	3B181732-907C-4A8B-ACFB-C2287A106CA5	NA		NA		NA	15	35	Chemotherapy	Tarceva			NA		NO	Complete Response	12	9	2014	TCGA-BLCA
TCGA-G2-AA3D	NO		TCGA-G2-AA3D-D64842	856A8F22-E5B2-4D1D-8FF4-71A85E8004F7	NA		NA		NA	135	178	Chemotherapy	methotrexate			NA		NO	Complete Response	12	9	2014	TCGA-BLCA
TCGA-G2-AA3D	NO		TCGA-G2-AA3D-D64842	856A8F22-E5B2-4D1D-8FF4-71A85E8004F7	NA		NA		NA	135	178	Chemotherapy	methotrexate			NA		NO	Complete Response	12	9	2014	TCGA-BLCA
TCGA-G2-AA3D	NO		TCGA-G2-AA3D-D64845	F77B4195-85D3-48AD-81A1-8574236272DE	NA		NA		NA	135	178	Chemotherapy	doxorubicin			NA		NO	Complete Response	12	9	2014	TCGA-BLCA
TCGA-G2-AA3D	NO		TCGA-G2-AA3D-D64845	F77B4195-85D3-48AD-81A1-8574236272DE	NA		NA		NA	135	178	Chemotherapy	doxorubicin			NA		NO	Complete Response	12	9	2014	TCGA-BLCA
TCGA-G2-AA3D	NO		TCGA-G2-AA3D-D64846	C2128A11-E854-4827-A6D6-504653DCA925	NA		NA		NA	135	178	Chemotherapy	vinblastine			NA		NO	Complete Response	12	9	2014	TCGA-BLCA
TCGA-G2-AA3D	NO		TCGA-G2-AA3D-D64846	C2128A11-E854-4827-A6D6-504653DCA925	NA		NA		NA	135	178	Chemotherapy	vinblastine			NA		NO	Complete Response	12	9	2014	TCGA-BLCA
TCGA-G2-AA3D	NO		TCGA-G2-AA3D-D64847	7CFD35E6-3228-419D-9266-FA974BB82E8F	NA		NA		NA	135	178	Chemotherapy	cisplatin			NA		NO	Complete Response	12	9	2014	TCGA-BLCA
TCGA-G2-AA3D	NO		TCGA-G2-AA3D-D64847	7CFD35E6-3228-419D-9266-FA974BB82E8F	NA		NA		NA	135	178	Chemotherapy	cisplatin			NA		NO	Complete Response	12	9	2014	TCGA-BLCA
TCGA-G2-AA3F	NO		TCGA-G2-AA3F-D71336	AED7E12F-8A43-4630-87A9-9366CCD4D04E	NA		NA		NA	5	54	Chemotherapy	Methotrexate			NA		NO	Partial Response	24	3	2015	TCGA-BLCA
TCGA-G2-AA3F	NO		TCGA-G2-AA3F-D71338	E5AF71CF-5C34-4A39-82EB-2923D31956B4	NA		NA		NA	5	54	Chemotherapy	vinblastine			NA		NO	Partial Response	24	3	2015	TCGA-BLCA
TCGA-G2-AA3F	NO		TCGA-G2-AA3F-D71339	C3D86C6B-69FE-4161-A290-F5EA18182DA5	NA		NA		NA	5	54	Chemotherapy	doxorubicin			NA		NO	Partial Response	24	3	2015	TCGA-BLCA
TCGA-G2-AA3F	NO		TCGA-G2-AA3F-D71340	C72DF01F-E6DA-497E-BD93-20A799528BA7	NA		NA		NA	5	54	Chemotherapy	cisplatin			NA		NO	Partial Response	24	3	2015	TCGA-BLCA
TCGA-GC-A3YS	NO		TCGA-GC-A3YS-D64044	FFFA5369-7D67-40A5-A120-A4CD5588F4B7	NA		NA		NA	73	146	Chemotherapy	Gemzar			NA		NO	Complete Response	25	8	2014	TCGA-BLCA
TCGA-GC-A3YS	NO		TCGA-GC-A3YS-D64044	FFFA5369-7D67-40A5-A120-A4CD5588F4B7	NA		NA		NA	73	146	Chemotherapy	Gemzar			NA		NO	Complete Response	25	8	2014	TCGA-BLCA
TCGA-GC-A3YS	NO		TCGA-GC-A3YS-D64046	F4260A3B-FA17-4169-8CF2-0CBDDD5FE2AF	NA		NA		NA	73	106	Chemotherapy	Cisplatin			NA		NO	Complete Response	25	8	2014	TCGA-BLCA
TCGA-GC-A3YS	NO		TCGA-GC-A3YS-D64046	F4260A3B-FA17-4169-8CF2-0CBDDD5FE2AF	NA		NA		NA	73	106	Chemotherapy	Cisplatin			NA		NO	Complete Response	25	8	2014	TCGA-BLCA
TCGA-GC-A3YS	NO		TCGA-GC-A3YS-D64047	2E38DC3B-C361-45E6-B640-4FF41CEC51DD	NA		NA		NA	106	146	Chemotherapy	Carboplatin			NA		NO	Complete Response	25	8	2014	TCGA-BLCA
TCGA-GC-A3YS	NO		TCGA-GC-A3YS-D64047	2E38DC3B-C361-45E6-B640-4FF41CEC51DD	NA		NA		NA	106	146	Chemotherapy	Carboplatin			NA		NO	Complete Response	25	8	2014	TCGA-BLCA
TCGA-GD-A2C5			TCGA-GD-A2C5-D21668	E55E5EFA-886B-459C-BACD-30859695AE33	NA		NA		NA	111	325	Chemotherapy			PROGRESSION	NA		NO		17	2	2012	TCGA-BLCA
TCGA-GD-A2C5	NO		TCGA-GD-A2C5-D31662	934CEF5B-A32A-4796-90C2-2EB0E33593C0	NA		NA		NA	327	NA	Chemotherapy	Gemcitabine			NA		YES		8	5	2012	TCGA-BLCA
TCGA-GD-A2C5	NO		TCGA-GD-A2C5-D34374	BFB231DE-4113-4AE6-98CF-863E2E907185	NA		NA		NA	327	NA	Chemotherapy	Cisplatin			NA		YES		13	8	2012	TCGA-BLCA
TCGA-GD-A2C5	NO		TCGA-GD-A2C5-D34375	C6AAC7EF-6287-4CDF-8C36-55E7DEAB91F1	NA		NA		NA	327	NA		fosaprepitant			NA		YES		13	8	2012	TCGA-BLCA
TCGA-GD-A3OS	NO		TCGA-GD-A3OS-D33555	5BF7C585-9318-4F70-B0B9-AFE400CEDF99	NA		NA		NA	58	156	Chemotherapy	Cisplatin			NA		NO		5	7	2012	TCGA-BLCA
TCGA-GD-A3OS	NO		TCGA-GD-A3OS-D33556	DCA7681A-7E25-43B0-958E-02E18C6D3A9C	NA		NA		NA	58	156	Chemotherapy	Gemcitabine			NA		NO		5	7	2012	TCGA-BLCA
TCGA-GD-A3OS	NO		TCGA-GD-A3OS-D42522	ACBC4B23-5E53-4C87-B64E-6EB9D530A59F	NA		NA		NA	499	549	Chemotherapy	Docetaxel			NA		NO	Clinical Progressive Disease	23	4	2013	TCGA-BLCA
TCGA-GU-A42R	NO		TCGA-GU-A42R-D66344	37B5BF80-1114-4AC1-A162-AEA65A922BFD	NA		NA		NA	105	344	Chemotherapy	Carboplatin			NA		NO	Clinical Progressive Disease	10	10	2014	TCGA-BLCA
TCGA-GU-A42R	NO		TCGA-GU-A42R-D66345	AC9DC3F1-BB17-4D91-B956-0AB30EF5F8AD	NA		NA		NA	105	344	Chemotherapy	Gemcitabine			NA		NO	Clinical Progressive Disease	10	10	2014	TCGA-BLCA
TCGA-GV-A3JW	NO		TCGA-GV-A3JW-D41958	468BA57F-D035-4485-AACC-4B98C6DA1D64	NA		NA		NA	291	321	Chemotherapy	Carboplatin			NA		NO	Partial Response	8	4	2013	TCGA-BLCA
TCGA-GV-A3JW	NO		TCGA-GV-A3JW-D41960	2D58D7E3-0704-4B8C-9F30-70D128D38753	NA		NA		NA	291	321	Chemotherapy	Gemzar			NA		NO	Partial Response	8	4	2013	TCGA-BLCA
TCGA-GV-A3JZ	YES		TCGA-GV-A3JZ-D41963	65B99415-8F16-4D70-A4AE-11936DC426D0	NA		NA		NA	529	589	Chemotherapy		Chemotherapy		NA		NO	Stable Disease	8	4	2013	TCGA-BLCA
TCGA-GV-A3JZ	YES		TCGA-GV-A3JZ-D41963	65B99415-8F16-4D70-A4AE-11936DC426D0	NA		NA		NA	529	589	Chemotherapy		Chemotherapy		NA		NO	Stable Disease	8	4	2013	TCGA-BLCA
TCGA-GV-A3QF	NO		TCGA-GV-A3QF-D34428	C3084EB0-5C6B-4C02-8C48-9A1153E1241B	NA		NA		NA	197	246	Chemotherapy	Carboplatin			NA		NO	Stable Disease	14	8	2012	TCGA-BLCA
TCGA-GV-A3QF	NO		TCGA-GV-A3QF-D34428	C3084EB0-5C6B-4C02-8C48-9A1153E1241B	NA		NA		NA	197	246	Chemotherapy	Carboplatin			NA		NO	Stable Disease	14	8	2012	TCGA-BLCA
TCGA-GV-A3QF	NO		TCGA-GV-A3QF-D34429	9B75FBD1-AA78-46F4-A764-2940950BAF52	NA		NA		NA	197	261	Chemotherapy	Gemcitabine			NA		NO	Stable Disease	14	8	2012	TCGA-BLCA
TCGA-GV-A3QF	NO		TCGA-GV-A3QF-D34429	9B75FBD1-AA78-46F4-A764-2940950BAF52	NA		NA		NA	197	261	Chemotherapy	Gemcitabine			NA		NO	Stable Disease	14	8	2012	TCGA-BLCA
TCGA-GV-A3QH	NO		TCGA-GV-A3QH-D34426	9CF70C19-B60F-494B-948B-D1E6355C2A91	NA		NA		NA	135	170	Chemotherapy	CDDP			NA		NO	Clinical Progressive Disease	14	8	2012	TCGA-BLCA
TCGA-GV-A3QH	NO		TCGA-GV-A3QH-D34427	31442F55-E1D1-40C8-B27E-2AF7845AC2BF	NA		NA		NA	135	170	Chemotherapy	Gemcitabine			NA		NO	Clinical Progressive Disease	14	8	2012	TCGA-BLCA
TCGA-GV-A3QI	NO		TCGA-GV-A3QI-D68565	94144F45-DE4A-4761-ACAA-075FEFF890D8	NA		NA		NA	771	895	Chemotherapy	Gemcitabine			NA		NO	Clinical Progressive Disease	26	11	2014	TCGA-BLCA
TCGA-GV-A3QK	NO		TCGA-GV-A3QK-D35602	C74D30C4-190A-42DE-9532-944A0DAD0793	NA		NA		NA	126	NA	Chemotherapy	Cisplatin			NA		YES		3	10	2012	TCGA-BLCA
TCGA-GV-A3QK	NO		TCGA-GV-A3QK-D35602	C74D30C4-190A-42DE-9532-944A0DAD0793	NA		NA		NA	126	NA	Chemotherapy	Cisplatin			NA		YES		3	10	2012	TCGA-BLCA
TCGA-GV-A3QK	NO		TCGA-GV-A3QK-D35603	21762143-7F76-4C09-B8A0-708E0368877E	NA		NA		NA	126	NA	Chemotherapy	Gemcitabine			NA		YES		3	10	2012	TCGA-BLCA
TCGA-GV-A3QK	NO		TCGA-GV-A3QK-D35603	21762143-7F76-4C09-B8A0-708E0368877E	NA		NA		NA	126	NA	Chemotherapy	Gemcitabine			NA		YES		3	10	2012	TCGA-BLCA
TCGA-GV-A40E	NO		TCGA-GV-A40E-D46771	80544398-4595-44E5-9650-9587BA3A39A8	NA		NA		NA	56	98	Chemotherapy	Cisplatin			NA		NO	Clinical Progressive Disease	9	9	2013	TCGA-BLCA
TCGA-GV-A40E	NO		TCGA-GV-A40E-D46771	80544398-4595-44E5-9650-9587BA3A39A8	NA		NA		NA	56	98	Chemotherapy	Cisplatin			NA		NO	Clinical Progressive Disease	9	9	2013	TCGA-BLCA
TCGA-GV-A40E	NO		TCGA-GV-A40E-D46772	33632558-830A-43A8-90A6-7E36DF5AE959	NA		NA		NA	56	98	Chemotherapy	Gemzar			NA		NO	Clinical Progressive Disease	9	9	2013	TCGA-BLCA
TCGA-GV-A40E	NO		TCGA-GV-A40E-D46772	33632558-830A-43A8-90A6-7E36DF5AE959	NA		NA		NA	56	98	Chemotherapy	Gemzar			NA		NO	Clinical Progressive Disease	9	9	2013	TCGA-BLCA
TCGA-HQ-A2OE			TCGA-HQ-A2OE-D34458	3754F06A-C313-4AE5-80B9-06DB74337512	NA		NA		NA	56	131	Chemotherapy	Cisplatin			NA		NO		2	10	2012	TCGA-BLCA
TCGA-HQ-A2OE			TCGA-HQ-A2OE-D34465	513FCD32-09D2-4E51-B3A5-26F80E568B31	NA		NA		NA	56	131	Chemotherapy	Gemcitabine			NA		NO		2	10	2012	TCGA-BLCA
TCGA-K4-A6MB	NO		TCGA-K4-A6MB-D64000	0ACB6707-63B4-4FDD-AAAC-70511B8F5519	NA		NA		NA	NA	NA					NA		NO		26	8	2014	TCGA-BLCA
TCGA-K4-A83P	NO		TCGA-K4-A83P-D70489	1BE668A8-CB1C-4D9C-A2B8-0993CA43A4D9	NA		NA		NA	NA	NA	Chemotherapy	carboplatinum			NA			Clinical Progressive Disease	18	2	2015	TCGA-BLCA
TCGA-K4-A83P	NO		TCGA-K4-A83P-D70495	D954A0C1-B175-485D-837F-4B0E004DB01A	NA		NA		NA	NA	NA	Chemotherapy	gemcitabine			NA			Clinical Progressive Disease	18	2	2015	TCGA-BLCA
TCGA-K4-AAQO	NO		TCGA-K4-AAQO-D64606	2ABB2BC6-099E-4E45-9270-AD1FE8B8D172	NA		NA		NA	120	181		gemcitabine			NA		NO	Partial Response	5	9	2014	TCGA-BLCA
TCGA-K4-AAQO	NO		TCGA-K4-AAQO-D64607	132A555E-0765-4E61-A452-ACC71978BE5E	NA		NA		NA	120	181		cisplatin			NA		NO	Partial Response	5	9	2014	TCGA-BLCA
TCGA-KQ-A41P	NO		TCGA-KQ-A41P-D72534	D447E690-1351-4ED4-9FF8-FFBCDB320B4F	NA		NA		NA	189	331	Chemotherapy	Carboplatin			NA		NO	Partial Response	13	7	2015	TCGA-BLCA
TCGA-KQ-A41P	NO		TCGA-KQ-A41P-D72534	D447E690-1351-4ED4-9FF8-FFBCDB320B4F	NA		NA		NA	189	331	Chemotherapy	Carboplatin			NA		NO	Partial Response	13	7	2015	TCGA-BLCA
TCGA-KQ-A41P	NO		TCGA-KQ-A41P-D72535	15643365-9F58-4E83-AF6D-8824F59E4EDD	NA		NA		NA	189	331	Chemotherapy	Gemcitabine			NA		NO	Partial Response	13	7	2015	TCGA-BLCA
TCGA-KQ-A41P	NO		TCGA-KQ-A41P-D72535	15643365-9F58-4E83-AF6D-8824F59E4EDD	NA		NA		NA	189	331	Chemotherapy	Gemcitabine			NA		NO	Partial Response	13	7	2015	TCGA-BLCA
TCGA-LT-A5Z6	NO		TCGA-LT-A5Z6-D43759	92EF1CC6-534C-4021-ADF7-5DF2B386E56F	NA		NA		NA	29	166	Chemotherapy	Gemcitabine			NA		NO	Complete Response	3	6	2013	TCGA-BLCA
TCGA-LT-A5Z6	NO		TCGA-LT-A5Z6-D45446	822C656A-0E82-4336-A8C3-5771FBBDC47D	NA		NA		NA	29	166	Chemotherapy	Cisplatin			NA		NO	Complete Response	15	7	2013	TCGA-BLCA
TCGA-SY-A9G5	NO		TCGA-SY-A9G5-D66296	B16969E0-B6D0-45A5-BBE2-2BED7B62C63B	NA		NA		NA	83	145	Chemotherapy	gemcitabine			NA		NO	Complete Response	8	10	2014	TCGA-BLCA
TCGA-SY-A9G5	NO		TCGA-SY-A9G5-D66297	5099B55A-B4B4-4D54-B510-43CBC090970D	NA		NA		NA	83	145	Chemotherapy	cisplatin			NA		NO	Complete Response	8	10	2014	TCGA-BLCA
TCGA-UY-A78L	YES		TCGA-UY-A78L-D68687	233EC6CE-DA51-400F-8878-827ECA237236	NA		NA		NA	152	232	Chemotherapy	Gemcitabine			NA		NO	Clinical Progressive Disease	10	12	2014	TCGA-BLCA
TCGA-UY-A78L	YES		TCGA-UY-A78L-D69856	0E39EA87-108E-4729-AE4A-09934E78A61C	NA		NA		NA	152	232	Chemotherapy	Cisplatnin			NA		NO	Clinical Progressive Disease	21	1	2015	TCGA-BLCA
TCGA-UY-A8OB	NO		TCGA-UY-A8OB-D70404	69B088FE-1097-4781-BCC0-EF0EA698B9DC	NA		NA		NA	NA	NA	Chemotherapy	Gemcitabine			NA		NO	Complete Response	11	2	2015	TCGA-BLCA
TCGA-UY-A8OB	NO		TCGA-UY-A8OB-D71221	75DB2664-316D-409E-BF69-FB0D747D9638	NA		NA		NA	NA	NA	Chemotherapy	Cisplatin			NA		NO	Complete Response	23	3	2015	TCGA-BLCA
TCGA-XF-A8HI	NO		TCGA-XF-A8HI-D56265	A25AFABE-9CE2-4884-8B35-F3B678CF3ECE	NA		NA		NA	161	544	Chemotherapy				NA		NO	Clinical Progressive Disease	13	3	2014	TCGA-BLCA
TCGA-XF-A9SH	YES		TCGA-XF-A9SH-D60614	7C8A6B39-2A32-46E1-AADF-5A6241BDE19F	NA		NA		NA	625	996	Chemotherapy	Halichondrin B			NA		NO	Stable Disease	16	6	2014	TCGA-BLCA
TCGA-XF-A9SH	YES		TCGA-XF-A9SH-D60615	5E4B3CA0-F30A-4AB4-92B0-21CE18C5F673	NA		NA		NA	1633	1680	Chemotherapy	Docetaxel			NA		NO	Clinical Progressive Disease	16	6	2014	TCGA-BLCA
TCGA-XF-A9SH	NO		TCGA-XF-A9SH-D60616	E6E517CD-69CD-47B1-A37C-3E391358760C	NA		NA		NA	1759	1782	Chemotherapy	Ifosfamide			NA		NO	Clinical Progressive Disease	16	6	2014	TCGA-BLCA
TCGA-XF-A9SH	NO		TCGA-XF-A9SH-D60617	69B4DD39-6085-4AD4-AF71-2BAD0CC5C38C	NA		NA		NA	1759	1782	Chemotherapy	Doxorubicin			NA		NO	Clinical Progressive Disease	16	6	2014	TCGA-BLCA
TCGA-XF-A9SH	NO		TCGA-XF-A9SH-D60618	DF017D1D-16C0-43F6-94AB-B00A20C21B55	NA		NA		NA	1759	1782	Ancillary	Mesna			NA		NO	Clinical Progressive Disease	16	6	2014	TCGA-BLCA
TCGA-XF-A9SK	NO		TCGA-XF-A9SK-D56757	CA01F02D-27E1-4691-84DB-C85358D13EDE	NA		NA		NA	NA	-368	Immunotherapy	BCG, Intravesicular			NA		NO	Partial Response	24	2	2014	TCGA-BLCA
TCGA-XF-A9SK	NO		TCGA-XF-A9SK-D56757	CA01F02D-27E1-4691-84DB-C85358D13EDE	NA		NA		NA	NA	-368	Immunotherapy	BCG, Intravesicular			NA		NO	Partial Response	24	2	2014	TCGA-BLCA
TCGA-XF-A9SK	NO		TCGA-XF-A9SK-D59547	AFD80131-BB45-4B48-8FDA-D8DD17DB58E5	NA		NA		NA	142	304	Chemotherapy	Gemzar			NA		NO	Partial Response	25	8	2014	TCGA-BLCA
TCGA-XF-A9SK	NO		TCGA-XF-A9SK-D59547	AFD80131-BB45-4B48-8FDA-D8DD17DB58E5	NA		NA		NA	142	304	Chemotherapy	Gemzar			NA		NO	Partial Response	25	8	2014	TCGA-BLCA
TCGA-XF-A9SK	NO		TCGA-XF-A9SK-D59548	C5CAB0B3-D160-40EC-B953-DC062772B140	NA		NA		NA	142	304	Chemotherapy	Platinol			NA		NO	Partial Response	25	8	2014	TCGA-BLCA
TCGA-XF-A9SK	NO		TCGA-XF-A9SK-D59548	C5CAB0B3-D160-40EC-B953-DC062772B140	NA		NA		NA	142	304	Chemotherapy	Platinol			NA		NO	Partial Response	25	8	2014	TCGA-BLCA
TCGA-XF-A9SU	NO		TCGA-XF-A9SU-D59904	BFE57565-B6DD-447B-81D7-F7D6FA898FCE	NA		NA		NA	137	137	Chemotherapy	Gemcitabine			NA		NO	Clinical Progressive Disease	16	6	2014	TCGA-BLCA
TCGA-XF-A9SU	NO		TCGA-XF-A9SU-D59905	D6E029D5-9B39-43B5-A982-1DBEA353A1EE	NA		NA		NA	137	137	Chemotherapy	Cisplatin			NA		NO	Clinical Progressive Disease	16	6	2014	TCGA-BLCA
TCGA-XF-A9SV	NO		TCGA-XF-A9SV-D56790	596F516C-004B-4C0B-B076-4D3E4BAB175D	NA		NA		NA	0	0	Immunotherapy	BCG			NA		NO	Clinical Progressive Disease	20	2	2014	TCGA-BLCA
TCGA-XF-A9SV	NO		TCGA-XF-A9SV-D56790	596F516C-004B-4C0B-B076-4D3E4BAB175D	NA		NA		NA	0	0	Immunotherapy	BCG			NA		NO	Clinical Progressive Disease	20	2	2014	TCGA-BLCA
TCGA-XF-A9SV	NO		TCGA-XF-A9SV-D60792	DD1352CC-3227-4F0F-A511-88FD346D3CEF	NA		NA		NA	174	208	Chemotherapy	gemcitabine			NA		NO	Clinical Progressive Disease	5	7	2014	TCGA-BLCA
TCGA-XF-A9SV	NO		TCGA-XF-A9SV-D60792	DD1352CC-3227-4F0F-A511-88FD346D3CEF	NA		NA		NA	174	208	Chemotherapy	gemcitabine			NA		NO	Clinical Progressive Disease	5	7	2014	TCGA-BLCA
TCGA-XF-A9SV	NO		TCGA-XF-A9SV-D60793	20BA299F-7C25-4BC2-BB4F-565932294B6A	NA		NA		NA	174	208	Chemotherapy	Cisplatin			NA		NO	Clinical Progressive Disease	5	7	2014	TCGA-BLCA
TCGA-XF-A9SV	NO		TCGA-XF-A9SV-D60793	20BA299F-7C25-4BC2-BB4F-565932294B6A	NA		NA		NA	174	208	Chemotherapy	Cisplatin			NA		NO	Clinical Progressive Disease	5	7	2014	TCGA-BLCA
TCGA-XF-A9SV	YES		TCGA-XF-A9SV-D60794	D5A60CFA-05F5-4600-BA8F-F5B8C3108D20	NA		NA		NA	258	342	Chemotherapy	SAHA/Vorinostat			NA		NO	Clinical Progressive Disease	5	7	2014	TCGA-BLCA
TCGA-XF-A9SV	YES		TCGA-XF-A9SV-D60794	D5A60CFA-05F5-4600-BA8F-F5B8C3108D20	NA		NA		NA	258	342	Chemotherapy	SAHA/Vorinostat			NA		NO	Clinical Progressive Disease	5	7	2014	TCGA-BLCA
TCGA-XF-A9SX	NO		TCGA-XF-A9SX-D61323	33DFE922-C183-4518-A06C-6CB9DD506E92	NA		NA		NA	136	348	Chemotherapy	Gemcitabine			NA		NO	Clinical Progressive Disease	5	7	2014	TCGA-BLCA
TCGA-XF-A9SX	NO		TCGA-XF-A9SX-D61325	2B62B01D-0739-459F-A8CF-09AB969D0727	NA		NA		NA	136	348	Chemotherapy	Platinum			NA		NO	Clinical Progressive Disease	5	7	2014	TCGA-BLCA
TCGA-XF-A9SY	NO		TCGA-XF-A9SY-D61329	9B51FD68-FAD7-4443-99BA-9C30ABC2158A	NA		NA		NA	199	256	Chemotherapy	Carboplatin			NA		NO	Clinical Progressive Disease	5	7	2014	TCGA-BLCA
TCGA-XF-A9SY	NO		TCGA-XF-A9SY-D61329	9B51FD68-FAD7-4443-99BA-9C30ABC2158A	NA		NA		NA	199	256	Chemotherapy	Carboplatin			NA		NO	Clinical Progressive Disease	5	7	2014	TCGA-BLCA
TCGA-XF-A9SY	NO		TCGA-XF-A9SY-D61330	FF865837-071F-4A5F-A0FE-293C5CD41B14	NA		NA		NA	199	256	Chemotherapy	Gemcitabine			NA		NO	Clinical Progressive Disease	5	7	2014	TCGA-BLCA
TCGA-XF-A9SY	NO		TCGA-XF-A9SY-D61330	FF865837-071F-4A5F-A0FE-293C5CD41B14	NA		NA		NA	199	256	Chemotherapy	Gemcitabine			NA		NO	Clinical Progressive Disease	5	7	2014	TCGA-BLCA
TCGA-XF-A9SZ	NO		TCGA-XF-A9SZ-D61362	B5C1A628-866C-470D-BA8A-0F7C97FCC91D	NA		NA		NA	97	169	Chemotherapy	Gemcitabine			NA		NO	Complete Response	27	6	2014	TCGA-BLCA
TCGA-XF-A9SZ	NO		TCGA-XF-A9SZ-D61363	4AF3BF48-56AA-4F54-B844-FEE9CA96906F	NA		NA		NA	97	169	Chemotherapy	Cisplatin			NA		NO	Complete Response	27	6	2014	TCGA-BLCA
TCGA-XF-A9T4	NO		TCGA-XF-A9T4-D61598	8569E177-53CE-4F0A-A13B-A91033FBCA52	NA		NA		NA	158	281	Chemotherapy	Cisplatin			NA		NO	Partial Response	1	7	2014	TCGA-BLCA
TCGA-XF-A9T4	NO		TCGA-XF-A9T4-D61599	37732A8A-3221-43E0-9005-D6DD476681B4	NA		NA		NA	158	281	Chemotherapy	Gemcitabine			NA		NO	Partial Response	1	7	2014	TCGA-BLCA
TCGA-XF-A9T4	NO		TCGA-XF-A9T4-D61600	C7B176F7-AE11-4554-9D9E-BE4ACD7E4D05	NA		NA		NA	402	436	Chemotherapy	Ifosfamide			NA		NO	Clinical Progressive Disease	1	7	2014	TCGA-BLCA
TCGA-XF-A9T4	NO		TCGA-XF-A9T4-D61601	4202EF5B-25B9-4985-A80C-D178F51C37CE	NA		NA		NA	402	436	Chemotherapy	Paclitaxel			NA		NO	Clinical Progressive Disease	1	7	2014	TCGA-BLCA
TCGA-XF-A9T4	NO		TCGA-XF-A9T4-D61602	566FD975-165D-48C5-B55E-F799C2467205	NA		NA		NA	402	436	Chemotherapy	Cisplatin			NA		NO	Clinical Progressive Disease	1	7	2014	TCGA-BLCA
TCGA-XF-A9T5	NO		TCGA-XF-A9T5-D61658	5A0BF7D9-C1D3-40C8-A743-08C9DC439BFD	NA		NA		NA	687	757	Chemotherapy	Gemcitabine			NA		NO	Complete Response	2	7	2014	TCGA-BLCA
TCGA-XF-A9T5	NO		TCGA-XF-A9T5-D61658	5A0BF7D9-C1D3-40C8-A743-08C9DC439BFD	NA		NA		NA	687	757	Chemotherapy	Gemcitabine			NA		NO	Complete Response	2	7	2014	TCGA-BLCA
TCGA-XF-A9T5	NO		TCGA-XF-A9T5-D61661	4CD8075E-9FC3-4BC0-854E-7E1757A94428	NA		NA		NA	687	757	Chemotherapy	Cisplatin			NA		NO	Complete Response	2	7	2014	TCGA-BLCA
TCGA-XF-A9T5	NO		TCGA-XF-A9T5-D61661	4CD8075E-9FC3-4BC0-854E-7E1757A94428	NA		NA		NA	687	757	Chemotherapy	Cisplatin			NA		NO	Complete Response	2	7	2014	TCGA-BLCA
TCGA-XF-AAME	NO		TCGA-XF-AAME-D62017	F30604A8-2DC5-41A4-94B1-ECCF7B8E8D50	NA		NA		NA	2569	2569	Chemotherapy	Carboplatin			NA		NO	Clinical Progressive Disease	11	7	2014	TCGA-BLCA
TCGA-XF-AAME	NO		TCGA-XF-AAME-D62018	5C2FA8E7-E9CB-4A48-96B8-95A7693E491C	NA		NA		NA	2500	2543	Chemotherapy	Gemcitabine			NA		NO	Partial Response	11	7	2014	TCGA-BLCA
TCGA-XF-AAME	NO		TCGA-XF-AAME-D62019	74172342-04F3-4F20-A105-7C8E9E7332EF	NA		NA		NA	2500	2543	Chemotherapy	Cisplatin			NA		NO	Partial Response	11	7	2014	TCGA-BLCA
TCGA-XF-AAMF	NO		TCGA-XF-AAMF-D62164	34818ACA-D38D-4BCB-AEB2-E0EE140B02F9	NA		NA		NA	161	274	Chemotherapy	Gemcitabine			NA		NO	Clinical Progressive Disease	12	7	2014	TCGA-BLCA
TCGA-XF-AAMF	NO		TCGA-XF-AAMF-D62164	34818ACA-D38D-4BCB-AEB2-E0EE140B02F9	NA		NA		NA	161	274	Chemotherapy	Gemcitabine			NA		NO	Clinical Progressive Disease	12	7	2014	TCGA-BLCA
TCGA-XF-AAMF	NO		TCGA-XF-AAMF-D62165	B24DCE72-D14C-46B8-BDA3-F31C0BFC76E0	NA		NA		NA	161	274	Chemotherapy	Carboplatin			NA		NO	Clinical Progressive Disease	12	7	2014	TCGA-BLCA
TCGA-XF-AAMF	NO		TCGA-XF-AAMF-D62165	B24DCE72-D14C-46B8-BDA3-F31C0BFC76E0	NA		NA		NA	161	274	Chemotherapy	Carboplatin			NA		NO	Clinical Progressive Disease	12	7	2014	TCGA-BLCA
TCGA-XF-AAMG	NO		TCGA-XF-AAMG-D61740	0EFF6E6D-4AC0-42E3-BBAC-B0E7F4EA0976	NA		NA		NA	74	151	Chemotherapy	Cisplatin			NA		NO	Complete Response	21	7	2014	TCGA-BLCA
TCGA-XF-AAMG	NO		TCGA-XF-AAMG-D61739	8B357F3E-0BE3-4DFF-86E8-14A7AB8F41DA	NA		NA		NA	74	151	Chemotherapy	Gemcitabine			NA		NO	Complete Response	21	7	2014	TCGA-BLCA
TCGA-XF-AAMJ	NO		TCGA-XF-AAMJ-D62171	D68B731D-FAF0-437A-957F-045178B96A76	NA		NA		NA	82	143	Chemotherapy	Gemcitabine			NA		NO	Complete Response	12	7	2014	TCGA-BLCA
TCGA-XF-AAMJ	NO		TCGA-XF-AAMJ-D62171	D68B731D-FAF0-437A-957F-045178B96A76	NA		NA		NA	82	143	Chemotherapy	Gemcitabine			NA		NO	Complete Response	12	7	2014	TCGA-BLCA
TCGA-XF-AAMJ	NO		TCGA-XF-AAMJ-D62172	CDEADBEB-7461-4531-8F71-3CADA30D810F	NA		NA		NA	82	143	Chemotherapy	platinum			NA		NO	Complete Response	12	7	2014	TCGA-BLCA
TCGA-XF-AAMJ	NO		TCGA-XF-AAMJ-D62172	CDEADBEB-7461-4531-8F71-3CADA30D810F	NA		NA		NA	82	143	Chemotherapy	platinum			NA		NO	Complete Response	12	7	2014	TCGA-BLCA
TCGA-XF-AAMR	NO		TCGA-XF-AAMR-D62176	DC0734AB-1A00-4F51-B45A-79BBC93ECFD4	NA		NA		NA	119	192	Chemotherapy	Cisplatin			NA		NO	Complete Response	13	7	2014	TCGA-BLCA
TCGA-XF-AAMR	NO		TCGA-XF-AAMR-D62176	DC0734AB-1A00-4F51-B45A-79BBC93ECFD4	NA		NA		NA	119	192	Chemotherapy	Cisplatin			NA		NO	Complete Response	13	7	2014	TCGA-BLCA
TCGA-XF-AAMR	NO		TCGA-XF-AAMR-D62177	9D981374-EAE9-42D6-A165-E82DAB559C5C	NA		NA		NA	119	192	Chemotherapy	Gemcitabine			NA		NO	Complete Response	13	7	2014	TCGA-BLCA
TCGA-XF-AAMR	NO		TCGA-XF-AAMR-D62177	9D981374-EAE9-42D6-A165-E82DAB559C5C	NA		NA		NA	119	192	Chemotherapy	Gemcitabine			NA		NO	Complete Response	13	7	2014	TCGA-BLCA
TCGA-XF-AAMY	NO		TCGA-XF-AAMY-D62220	A1380301-5B3D-4542-A8FE-04A142DA42A0	NA		NA		NA	669	853	Chemotherapy	Gemzar			NA		NO	Complete Response	15	7	2014	TCGA-BLCA
TCGA-XF-AAMY	NO		TCGA-XF-AAMY-D62220	A1380301-5B3D-4542-A8FE-04A142DA42A0	NA		NA		NA	669	853	Chemotherapy	Gemzar			NA		NO	Complete Response	15	7	2014	TCGA-BLCA
TCGA-XF-AAMY	NO		TCGA-XF-AAMY-D62221	A03EFBED-7200-459C-BD63-8118F79AA905	NA		NA		NA	671	853	Chemotherapy	Carboplatin			NA		NO	Complete Response	15	7	2014	TCGA-BLCA
TCGA-XF-AAMY	NO		TCGA-XF-AAMY-D62221	A03EFBED-7200-459C-BD63-8118F79AA905	NA		NA		NA	671	853	Chemotherapy	Carboplatin			NA		NO	Complete Response	15	7	2014	TCGA-BLCA
TCGA-XF-AAMZ	NO		TCGA-XF-AAMZ-D62345	FEC38DE9-1E37-4277-B128-DE87B74E792C	NA		NA		NA	0	0	Immunotherapy	BCG			NA		NO	Clinical Progressive Disease	15	7	2014	TCGA-BLCA
TCGA-XF-AAMZ	NO		TCGA-XF-AAMZ-D62345	FEC38DE9-1E37-4277-B128-DE87B74E792C	NA		NA		NA	0	0	Immunotherapy	BCG			NA		NO	Clinical Progressive Disease	15	7	2014	TCGA-BLCA
TCGA-XF-AAN0	NO		TCGA-XF-AAN0-D62515	31A1CF90-2836-422A-A78F-40F78E13C639	NA		NA		NA	53	53	Chemotherapy	Cisplatin			NA		NO		19	7	2014	TCGA-BLCA
TCGA-XF-AAN0	NO		TCGA-XF-AAN0-D62516	00007185-662F-4AF9-B90F-B73DEDEAE8A7	NA		NA		NA	53	175	Chemotherapy	Pacitaxol			NA		NO	Complete Response	19	7	2014	TCGA-BLCA
TCGA-XF-AAN0	NO		TCGA-XF-AAN0-D62517	93A46A11-39E8-4593-AE3F-4AB50B3E623D	NA		NA		NA	53	175	Chemotherapy	Gemzar			NA		NO	Complete Response	19	7	2014	TCGA-BLCA
TCGA-XF-AAN0	YES		TCGA-XF-AAN0-D62518	6C3388FA-B1D4-4315-BE94-CC4E39FAB53E	NA		NA		NA	614	866	Chemotherapy	Halichondrin	Anti-tubulin agent		NA		NO	Partial Response	19	7	2014	TCGA-BLCA
TCGA-XF-AAN0	NO		TCGA-XF-AAN0-D62519	B7F6E64F-1BB2-4388-AABF-F62AB860C455	NA		NA		NA	898	1052	Chemotherapy	Ifosfamide			NA		NO	Partial Response	19	7	2014	TCGA-BLCA
TCGA-XF-AAN0	NO		TCGA-XF-AAN0-D62520	535127D6-B422-4608-A7D1-1B0ED7D63611	NA		NA		NA	898	1052	Chemotherapy	Taxol			NA		NO	Partial Response	19	7	2014	TCGA-BLCA
TCGA-XF-AAN0	NO		TCGA-XF-AAN0-D62521	60FD150C-836A-4098-905F-CB879F56DF75	NA		NA		NA	898	1052	Chemotherapy	Cisplatin			NA		NO	Partial Response	19	7	2014	TCGA-BLCA
TCGA-XF-AAN0	NO		TCGA-XF-AAN0-D62522	BA0FAC90-B83B-4B17-9C03-35C0198A3273	NA		NA		NA	1094	1136	Chemotherapy	Adriamycin (doxorubicin)			NA		NO	Partial Response	19	7	2014	TCGA-BLCA
TCGA-XF-AAN0	NO		TCGA-XF-AAN0-D62523	BB3FECDF-1F45-42B9-BC18-242AB337CFE0	NA		NA		NA	1094	1136	Chemotherapy	Gemcitabine			NA		NO	Partial Response	19	7	2014	TCGA-BLCA
TCGA-XF-AAN0	NO		TCGA-XF-AAN0-D62524	F0FF819C-FA2C-4E7B-A1CA-8CD498BD3371	NA		NA		NA	1265	1318	Chemotherapy	Adriamycin (doxorubicin)			NA		NO	Partial Response	19	7	2014	TCGA-BLCA
TCGA-XF-AAN0	NO		TCGA-XF-AAN0-D62525	2A7E98EA-34FF-45BB-BB07-D816EF52D85B	NA		NA		NA	1265	1318	Chemotherapy	Gemcitabine			NA		NO	Partial Response	19	7	2014	TCGA-BLCA
TCGA-XF-AAN0	NO		TCGA-XF-AAN0-D62526	D1BB434A-F94E-4706-A788-71D092772679	NA		NA		NA	1423	1486	Chemotherapy	Gemcitabine			NA		NO	Partial Response	19	7	2014	TCGA-BLCA
TCGA-XF-AAN0	NO		TCGA-XF-AAN0-D62527	4E2AD69A-535F-4040-B362-1FE4451470F1	NA		NA		NA	1465	1486	Chemotherapy	Adriamycin (doxorubicin)			NA		NO	Partial Response	19	7	2014	TCGA-BLCA
TCGA-XF-AAN0	NO		TCGA-XF-AAN0-D62528	BF52CAD0-17AF-465D-B6B0-3E4368D6A4FD	NA		NA		NA	1598	1598	Chemotherapy	Gemcitabine			NA		NO	Clinical Progressive Disease	19	7	2014	TCGA-BLCA
TCGA-XF-AAN0	NO		TCGA-XF-AAN0-D62529	226B95EA-5675-4BA5-A592-3FD8A86E53C5	NA		NA		NA	1598	1598	Chemotherapy	Adriamycin (doxorubicin)			NA		NO	Clinical Progressive Disease	19	7	2014	TCGA-BLCA
TCGA-XF-AAN0	YES		TCGA-XF-AAN0-D62530	1E22652B-7F6C-469D-BFC7-4AE593AAEEA0	NA		NA		NA	1703	1703	Chemotherapy	Temsirolimus	mTOR inhibitor		NA		NO		19	7	2014	TCGA-BLCA
TCGA-XF-AAN0	YES		TCGA-XF-AAN0-D62531	6B5260D5-8811-491D-A355-746EC69DD098	NA		NA		NA	1703	1703	Chemotherapy	Vinorelbine	anti-mitotic, vinca alkaloid		NA		NO		19	7	2014	TCGA-BLCA
TCGA-XF-AAN1	NO		TCGA-XF-AAN1-D62347	A9E44A74-1D24-42CF-B7E4-45E5EE58D785	NA		NA		NA	0	0	Immunotherapy	BCG			NA		NO	Partial Response	16	7	2014	TCGA-BLCA
TCGA-XF-AAN1	NO		TCGA-XF-AAN1-D62347	A9E44A74-1D24-42CF-B7E4-45E5EE58D785	NA		NA		NA	0	0	Immunotherapy	BCG			NA		NO	Partial Response	16	7	2014	TCGA-BLCA
TCGA-XF-AAN1	NO		TCGA-XF-AAN1-D62348	31A09893-A09C-4BE3-A64A-11D2D283BACC	NA		NA		NA	0	0	Immunotherapy	BCG			NA		NO	Clinical Progressive Disease	16	7	2014	TCGA-BLCA
TCGA-XF-AAN1	NO		TCGA-XF-AAN1-D62348	31A09893-A09C-4BE3-A64A-11D2D283BACC	NA		NA		NA	0	0	Immunotherapy	BCG			NA		NO	Clinical Progressive Disease	16	7	2014	TCGA-BLCA
TCGA-XF-AAN3	NO		TCGA-XF-AAN3-D62344	D4FB8933-FBBE-4CAB-A174-BC166465ECC7	NA		NA		NA	121	142	Chemotherapy	Cisplatin			NA		NO	Complete Response	20	7	2014	TCGA-BLCA
TCGA-XF-AAN3	NO		TCGA-XF-AAN3-D62344	D4FB8933-FBBE-4CAB-A174-BC166465ECC7	NA		NA		NA	121	142	Chemotherapy	Cisplatin			NA		NO	Complete Response	20	7	2014	TCGA-BLCA
TCGA-XF-AAN3	NO		TCGA-XF-AAN3-D62538	DEB2649C-47A3-4709-A79E-3DBDCEEF801D	NA		NA		NA	121	142	Chemotherapy	Gemcitabine			NA		NO	Complete Response	20	7	2014	TCGA-BLCA
TCGA-XF-AAN3	NO		TCGA-XF-AAN3-D62538	DEB2649C-47A3-4709-A79E-3DBDCEEF801D	NA		NA		NA	121	142	Chemotherapy	Gemcitabine			NA		NO	Complete Response	20	7	2014	TCGA-BLCA
TCGA-XF-AAN5	NO		TCGA-XF-AAN5-D62542	DD5FBE8B-3A35-44F8-8014-02334A3FACCA	NA		NA		NA	127	211	Chemotherapy	Cisplatin			NA		NO	Complete Response	20	7	2014	TCGA-BLCA
TCGA-XF-AAN5	NO		TCGA-XF-AAN5-D62543	9A823C6E-A86F-4A1C-A542-03795247A7A9	NA		NA		NA	127	211	Chemotherapy	Gemcitabine			NA		NO	Complete Response	20	7	2014	TCGA-BLCA
TCGA-XF-AAN7	NO		TCGA-XF-AAN7-D62544	85C213D0-980A-474E-872A-1C13921AF1F4	NA		NA		NA	162	200	Chemotherapy	Cisplatin			NA		NO	Partial Response	21	7	2014	TCGA-BLCA
TCGA-XF-AAN7	NO		TCGA-XF-AAN7-D62544	85C213D0-980A-474E-872A-1C13921AF1F4	NA		NA		NA	162	200	Chemotherapy	Cisplatin			NA		NO	Partial Response	21	7	2014	TCGA-BLCA
TCGA-XF-AAN7	NO		TCGA-XF-AAN7-D62545	9182B031-3872-486A-B137-38E2A151FF89	NA		NA		NA	162	200	Chemotherapy	Gemcitabine			NA		NO	Partial Response	21	7	2014	TCGA-BLCA
TCGA-XF-AAN7	NO		TCGA-XF-AAN7-D62545	9182B031-3872-486A-B137-38E2A151FF89	NA		NA		NA	162	200	Chemotherapy	Gemcitabine			NA		NO	Partial Response	21	7	2014	TCGA-BLCA
TCGA-XF-AAN7	NO		TCGA-XF-AAN7-D62546	F3AB0FF8-2D1F-47EB-83FA-09CF13D375EF	NA		NA		NA	351	374	Chemotherapy	Ifosfamide			NA		NO	Clinical Progressive Disease	21	7	2014	TCGA-BLCA
TCGA-XF-AAN7	NO		TCGA-XF-AAN7-D62546	F3AB0FF8-2D1F-47EB-83FA-09CF13D375EF	NA		NA		NA	351	374	Chemotherapy	Ifosfamide			NA		NO	Clinical Progressive Disease	21	7	2014	TCGA-BLCA
TCGA-XF-AAN7	NO		TCGA-XF-AAN7-D62547	76A9D3F2-9A8E-4A07-8BA5-45DAC66F7D5A	NA		NA		NA	0	9	Chemotherapy	Paclitaxel			NA		NO	Stable Disease	21	7	2014	TCGA-BLCA
TCGA-XF-AAN7	NO		TCGA-XF-AAN7-D62547	76A9D3F2-9A8E-4A07-8BA5-45DAC66F7D5A	NA		NA		NA	0	9	Chemotherapy	Paclitaxel			NA		NO	Stable Disease	21	7	2014	TCGA-BLCA
TCGA-XF-AAN7	NO		TCGA-XF-AAN7-D62548	CF060018-E3F7-45BA-8407-8CF590D28DD6	NA		NA		NA	0	9	Chemotherapy	Cisplatin			NA		NO	Clinical Progressive Disease	21	7	2014	TCGA-BLCA
TCGA-XF-AAN7	NO		TCGA-XF-AAN7-D62548	CF060018-E3F7-45BA-8407-8CF590D28DD6	NA		NA		NA	0	9	Chemotherapy	Cisplatin			NA		NO	Clinical Progressive Disease	21	7	2014	TCGA-BLCA
TCGA-XF-AAN7	YES		TCGA-XF-AAN7-D62549	0DBB730F-938A-4675-A8DE-8575ACA21C6A	NA		NA		NA	399	442	Chemotherapy	Docetaxel +/- Zactima	Blinded: Zactima or Placebo. Zactima is a kinase inhibitor		NA		NO	Clinical Progressive Disease	21	7	2014	TCGA-BLCA
TCGA-XF-AAN7	YES		TCGA-XF-AAN7-D62549	0DBB730F-938A-4675-A8DE-8575ACA21C6A	NA		NA		NA	399	442	Chemotherapy	Docetaxel +/- Zactima	Blinded: Zactima or Placebo. Zactima is a kinase inhibitor		NA		NO	Clinical Progressive Disease	21	7	2014	TCGA-BLCA
TCGA-YC-A89H	NO		TCGA-YC-A89H-D66948	9F434C9E-E3D8-4C44-85B2-098F5CAB7AC7	NA		NA		NA	35	83	Chemotherapy	cisplatin			NA		NO	Complete Response	11	11	2014	TCGA-BLCA
TCGA-YC-A89H	NO		TCGA-YC-A89H-D66947	8485E45C-7B44-420A-892F-E94F0B86A2A5	NA		NA		NA	35	83	Chemotherapy	Gemzar			NA		NO	Complete Response	11	11	2014	TCGA-BLCA
TCGA-YF-AA3L	NO		TCGA-YF-AA3L-D59724	B810C98A-9764-437A-BFDA-A4CB6A37EEF9	NA		NA		NA	215	NA	Chemotherapy	Cisplatin			NA		YES		23	5	2014	TCGA-BLCA
TCGA-YF-AA3L	NO		TCGA-YF-AA3L-D59725	4AF60913-699B-42B6-B918-1930F7671B04	NA		NA		NA	214	NA	Chemotherapy	Gemcitabine			NA		YES		23	5	2014	TCGA-BLCA
TCGA-ZF-AA4V	NO		TCGA-ZF-AA4V-D72083	ED9CC992-A9F2-41F2-9711-1747A3A1F37E	NA		NA		NA	202	265	Chemotherapy	Gemcitabine and Cisplatin			NA		NO	Complete Response	10	4	2015	TCGA-BLCA
TCGA-ZF-AA51	NO		TCGA-ZF-AA51-D72091	785199D4-90BF-40CE-AEAB-A5EA5953AAA3	NA		NA		NA	69	148	Chemotherapy	Gemcitabine			NA		NO	Complete Response	10	4	2015	TCGA-BLCA
TCGA-ZF-AA51	NO		TCGA-ZF-AA51-D72092	097FAF51-5B92-4A4C-940C-73BE0DA86F74	NA		NA		NA	69	148	Chemotherapy	Cisplatin			NA		NO	Complete Response	10	4	2015	TCGA-BLCA
TCGA-ZF-AA53	NO		TCGA-ZF-AA53-D72088	C1E16CF1-0677-4402-B05C-6A1FC943E0D5	NA		NA		NA	68	166	Chemotherapy	Gemcitabine			NA		NO	Complete Response	10	4	2015	TCGA-BLCA
TCGA-ZF-AA53	NO		TCGA-ZF-AA53-D72088	C1E16CF1-0677-4402-B05C-6A1FC943E0D5	NA		NA		NA	68	166	Chemotherapy	Gemcitabine			NA		NO	Complete Response	10	4	2015	TCGA-BLCA
TCGA-ZF-AA53	NO		TCGA-ZF-AA53-D72089	348A86EE-A088-45D5-BF2B-ABE4D6526C42	NA		NA		NA	68	166	Chemotherapy	Cisplatin			NA		NO	Complete Response	10	4	2015	TCGA-BLCA
TCGA-ZF-AA53	NO		TCGA-ZF-AA53-D72089	348A86EE-A088-45D5-BF2B-ABE4D6526C42	NA		NA		NA	68	166	Chemotherapy	Cisplatin			NA		NO	Complete Response	10	4	2015	TCGA-BLCA
TCGA-ZF-AA58	NO		TCGA-ZF-AA58-D72102	0DAABAAD-5EF1-47DF-9196-94BAEB18E3D5	NA		NA		NA	166	NA	Chemotherapy	Gemcitabine			NA		NO	Complete Response	13	4	2015	TCGA-BLCA
TCGA-ZF-AA58	NO		TCGA-ZF-AA58-D72103	907B197A-9F12-421F-986E-019634FFD53B	NA		NA		NA	166	NA	Chemotherapy	Cisplatin			NA		NO	Complete Response	13	4	2015	TCGA-BLCA
TCGA-ZF-AA5H	NO		TCGA-ZF-AA5H-D72105	9182BB2E-2590-4004-A0E1-0F826DC256B8	NA		NA		NA	135	177	Chemotherapy	Gemcitabine			NA		NO	Clinical Progressive Disease	13	4	2015	TCGA-BLCA
TCGA-ZF-AA5H	NO		TCGA-ZF-AA5H-D72106	CAB786E1-619B-4568-A424-698490997C7B	NA		NA		NA	135	177	Chemotherapy	Cisplatin			NA		NO	Clinical Progressive Disease	13	4	2015	TCGA-BLCA

## Sheet: BRCA
bcr_patient_barcode	tx_on_clinical_trial	regimen_number	bcr_drug_barcode	bcr_drug_uuid	total_dose	total_dose_units	prescribed_dose	prescribed_dose_units	number_cycles	days_to_drug_therapy_start	days_to_drug_therapy_end	therapy_types	drug_name	clinical_trail_drug_classification	regimen_indication	regimen_indication_notes	route_of_administrations	therapy_ongoing	measure_of_response	day_of_form_completion	month_of_form_completion	year_of_form_completion	project
TCGA-3C-AAAU	YES		TCGA-3C-AAAU-D60350	B8C5D175-54E9-4659-A630-DC1EA2BBD315						1828	NA	Chemotherapy	Zoladex					YES		6	6	2014	TCGA-BRCA
TCGA-3C-AALI	YES		TCGA-3C-AALI-D62900	C09E3F7D-0FC8-4316-AF95-1D9CE3497071						43	117		Poly E					NO	Complete Response	28	7	2014	TCGA-BRCA
TCGA-3C-AALJ	YES		TCGA-3C-AALJ-D62904	D9762142-667A-4123-846B-B3B965CE9A90						368	511		Metformin					NO		28	7	2014	TCGA-BRCA
TCGA-3C-AALJ	NO		TCGA-3C-AALJ-D65377	EA7483F7-D53B-4A10-9E28-68A29E1F04A9						154	490	Chemotherapy	Trastuzumab					NO		24	9	2014	TCGA-BRCA
TCGA-3C-AALJ	NO		TCGA-3C-AALJ-D65375	F0F4D7C5-9237-480F-876C-60663BBBE325						63	126	Chemotherapy	Doxorubicin					NO		24	9	2014	TCGA-BRCA
TCGA-3C-AALJ	NO		TCGA-3C-AALJ-D65527	4EFE0CA1-39BA-4A36-9BDD-55F322DA8C11						63	126	Chemotherapy	Cyclophosphamide					NO		24	9	2014	TCGA-BRCA
TCGA-3C-AALJ	NO		TCGA-3C-AALJ-D65378	B5D318C4-A505-475B-8ABC-DFEAA6B55593						151	511	Chemotherapy	Herceptin					NO		18	12	2014	TCGA-BRCA
TCGA-3C-AALK	NO		TCGA-3C-AALK-D62908	571B5F2E-D8FE-48A4-8649-10F230CC8BB9						371	528	Chemotherapy	Docetaxel					NO		28	7	2014	TCGA-BRCA
TCGA-3C-AALK	NO		TCGA-3C-AALK-D65510	6E4745D5-0034-4021-9CF7-C578C4793766						507	829	Chemotherapy	Herceptin					NO		24	9	2014	TCGA-BRCA
TCGA-3C-AALK	NO		TCGA-3C-AALK-D65525	0E79A684-C8F1-4AEB-9831-77AA9B72957E						371	528	Chemotherapy	Carboplatin					NO		24	9	2014	TCGA-BRCA
TCGA-3C-AALK	NO		TCGA-3C-AALK-D65526	404CEE87-D8B8-4CEE-92A7-3A7FAD80183C						371	528	Chemotherapy	Trastuzumab					NO		24	9	2014	TCGA-BRCA
TCGA-4H-AAAK	NO		TCGA-4H-AAAK-D68065	08F129B2-D118-4CA1-B51F-A648445EC84E						27	98	Chemotherapy	Cyclophosphamide					NO	Complete Response	13	11	2014	TCGA-BRCA
TCGA-4H-AAAK	NO		TCGA-4H-AAAK-D68067	D675535D-A6A0-4634-8E6C-A5B7C8E61289						27	98	Chemotherapy	Doxorubicin					NO	Complete Response	13	11	2014	TCGA-BRCA
TCGA-4H-AAAK	NO		TCGA-4H-AAAK-D68072	A6A3B982-CF4E-4E87-9F53-A31FE7AD6C2E						27	98	Chemotherapy	5-Fluorouracil					NO	Complete Response	13	11	2014	TCGA-BRCA
TCGA-5L-AAT0	NO		TCGA-5L-AAT0-D63723	BCA5B47A-BE3A-4258-8A17-692D7DFDDF87						322	NA	Hormone Therapy	Tamoxifen					YES		15	8	2014	TCGA-BRCA
TCGA-5L-AAT0	NO		TCGA-5L-AAT0-D63723	BCA5B47A-BE3A-4258-8A17-692D7DFDDF87						322	NA	Hormone Therapy	Tamoxifen					YES		15	8	2014	TCGA-BRCA
TCGA-5L-AAT1	NO		TCGA-5L-AAT1-D63716	747059AE-DC7B-409F-9178-2DD683C19A6F						46	NA	Hormone Therapy	Letrozol					YES		15	8	2014	TCGA-BRCA
TCGA-5L-AAT1	NO		TCGA-5L-AAT1-D63716	747059AE-DC7B-409F-9178-2DD683C19A6F						46	NA	Hormone Therapy	Letrozol					YES		15	8	2014	TCGA-BRCA
TCGA-5T-A9QA	NO		TCGA-5T-A9QA-D66890	41E877E4-A74A-4E15-A061-03DAFF7922A1						23	94		Adriamycin					NO	Complete Response	25	10	2014	TCGA-BRCA
TCGA-5T-A9QA	NO		TCGA-5T-A9QA-D66891	906BC4D2-3C18-42A8-ABE2-BF47933ABA1F						304	NA	Hormone Therapy	Letrozole					YES		25	10	2014	TCGA-BRCA
TCGA-5T-A9QA	NO		TCGA-5T-A9QA-D66892	70C5FF1B-00BC-47E3-BD00-A0923F47645F						115	198	Chemotherapy	Taxol					NO		25	10	2014	TCGA-BRCA
TCGA-5T-A9QA	NO		TCGA-5T-A9QA-D66893	DCD07D88-6185-4E6B-B95A-FCBE7B9ECDDB						NA	94	Chemotherapy	Cytoxan					NO	Complete Response	25	10	2014	TCGA-BRCA
TCGA-A1-A0SF			TCGA-A1-A0SF-D12156	7D85A866-4109-48A5-A927-6B9F5C64BD59						1010	NA	Other, specify in notesAromatase Inhibitor	arimidex		ADJUVANT		PO	YES		24	5	2011	TCGA-BRCA
TCGA-A1-A0SF			TCGA-A1-A0SF-D12154	8B91D294-5433-4D18-A271-253430DDD871						157	918	Hormone Therapy	tamoxifen		ADJUVANT		PO	NO		24	5	2011	TCGA-BRCA
TCGA-A1-A0SF			TCGA-A1-A0SF-D12152	911C7AF6-25C0-4A50-BE12-4E139C861AC0					4	65	126	Chemotherapy	tc		ADJUVANT		IV	NO		24	5	2011	TCGA-BRCA
TCGA-A1-A0SG			TCGA-A1-A0SG-D12390	8D77AB37-9AB4-43CE-86A0-AFB9DF77E6FA						111	NA	Chemotherapy			ADJUVANT		IV	NO		31	5	2011	TCGA-BRCA
TCGA-A1-A0SH		1	TCGA-A1-A0SH-D4488	13E24868-A281-4960-AF6C-21F950AF311B					4	102	179	Chemotherapy	TC		ADJUVANT		IV	NO		7	12	2010	TCGA-BRCA
TCGA-A1-A0SN			TCGA-A1-A0SN-D12066	46FC4D8A-2EEC-454B-BC8F-447030B0D761					4	87	179	Chemotherapy	ac		ADJUVANT		IV	NO		23	5	2011	TCGA-BRCA
TCGA-A1-A0SN			TCGA-A1-A0SN-D12067	6BE7B34C-4BFD-4AFD-B4FA-EF6DFA0CA6D0						179	270	Chemotherapy	taxol		ADJUVANT		IV	NO		23	5	2011	TCGA-BRCA
TCGA-A1-A0SN			TCGA-A1-A0SN-D12157	4E133864-9EDE-40C9-91C3-E5E05D9D8545						179	879	Targeted Molecular therapy	herceptin		ADJUVANT		IV	NO		24	5	2011	TCGA-BRCA
TCGA-A1-A0SO			TCGA-A1-A0SO-D4449	26D19DA7-541E-4272-8678-F08424C58A63						61	180	Chemotherapy			ADJUVANT		IV	NO		6	12	2010	TCGA-BRCA
TCGA-A1-A0SP			TCGA-A1-A0SP-D4489	D44AD8B4-4B21-4F10-A99A-EEB2C92222FD						108	173	Chemotherapy			ADJUVANT		IV	NO		7	12	2010	TCGA-BRCA
TCGA-A1-A0SP			TCGA-A1-A0SP-D4489	D44AD8B4-4B21-4F10-A99A-EEB2C92222FD						108	173	Chemotherapy			ADJUVANT		IV	NO		7	12	2010	TCGA-BRCA
TCGA-A1-A0SQ			TCGA-A1-A0SQ-D15541	6EF5104B-825D-4C69-94C9-85CB727D5457					4	148	NA	Chemotherapy	ac		ADJUVANT		IV	NO		24	8	2011	TCGA-BRCA
TCGA-A1-A0SQ			TCGA-A1-A0SQ-D15544	CC54C460-ED66-4313-9C2B-BA4816081388						299	NA	Hormone Therapy	tamoxifen		ADJUVANT		PO	YES		24	8	2011	TCGA-BRCA
TCGA-A1-A0SQ			TCGA-A1-A0SQ-D15542	DE1DD233-6EE9-4C5D-8CAB-CF9336114C4A					4	NA	237	Chemotherapy	taxol		ADJUVANT		IV	NO		24	8	2011	TCGA-BRCA
TCGA-A2-A04N		3	TCGA-A2-A04N-D7482	87e62dc0-ef4f-4a7c-9870-8919bc877226			1	mg		308	2121	Hormone Therapy	Arimidex		ADJUVANT		PO	NO		28	1	2011	TCGA-BRCA
TCGA-A2-A04N		2	TCGA-A2-A04N-D7481	6e45013f-a69c-43a0-8972-435c99dafbd9	4520	mg	1130	mg	4	42	107	Chemotherapy	Cytoxan		ADJUVANT		IV	NO		28	1	2011	TCGA-BRCA
TCGA-A2-A04N		1	TCGA-A2-A04N-D7480	9eaef08e-aeb6-4f55-b9dd-61803a467369	452	mg	113	mg	4	42	107	Chemotherapy	Adriamycin		ADJUVANT		IV	NO		28	1	2011	TCGA-BRCA
TCGA-A2-A04P		8	TCGA-A2-A04P-D2663	3a1d9f6f-f1ca-46c5-b2a8-de1975c543bc			25	mg		424	NA	Hormone Therapy	Exemestane		PROGRESSION		PO	NO		27	8	2010	TCGA-BRCA
TCGA-A2-A04P		3	TCGA-A2-A04P-D2658	82ad8e80-6818-481d-83da-17868130a545						242	303	Chemotherapy	TAXOTERE		PROGRESSION		IV	NO		27	8	2010	TCGA-BRCA
TCGA-A2-A04P		5	TCGA-A2-A04P-D2660	365f5d4a-5bca-494e-82fa-3648ee6acfaa						303	424	Chemotherapy	ADRIAMYCIN		PROGRESSION		IV	NO		27	8	2010	TCGA-BRCA
TCGA-A2-A04P		7	TCGA-A2-A04P-D2662	021fbfcb-44dd-4dcd-952e-486a8aa9ecd0					1	424	424	Chemotherapy	NAVELBINE		PROGRESSION		IV	NO		27	8	2010	TCGA-BRCA
TCGA-A2-A04P		6	TCGA-A2-A04P-D2661	17d09ea1-32bc-4cc2-998e-e9368e472335					1	424	424	Chemotherapy	Cisplatin		PROGRESSION		IV	NO		27	8	2010	TCGA-BRCA
TCGA-A2-A04P		1	TCGA-A2-A04P-D2656	355b6e7c-0b78-4127-8a9b-218b7e9c260b					12	69	180	Chemotherapy	TAXOL		ADJUVANT		IV	NO		27	8	2010	TCGA-BRCA
TCGA-A2-A04P		2	TCGA-A2-A04P-D2657	8779d88c-d7d4-492c-b46f-bebb3650f0e8						180	242	Chemotherapy	XELODA		RECURRENCE		PO	NO		27	8	2010	TCGA-BRCA
TCGA-A2-A04P		4	TCGA-A2-A04P-D2659	2af268e5-309a-4cc6-8239-5fad8fe2c4e1						242	303	Chemotherapy	GEMZAR		PROGRESSION		IV	NO		27	8	2010	TCGA-BRCA
TCGA-A2-A04Q			TCGA-A2-A04Q-D2766	df8339c3-f6d8-4121-a22d-949df819ce16	204	mg	100-102	mg	4	23	85	Chemotherapy	ADRIAMYCIN		ADJUVANT		IV	NO		12	8	2010	TCGA-BRCA
TCGA-A2-A04Q			TCGA-A2-A04Q-D2764	9f6d826b-b6b9-4f14-8640-7e859b8c7f95	4048	mg	1000-1020	mg	4	43	85	Chemotherapy	CYTOXAN		ADJUVANT		IV	NO		12	8	2010	TCGA-BRCA
TCGA-A2-A04R		2	TCGA-A2-A04R-D2553	80d22cd5-ee42-4e09-b192-f6b2183cf0b3	4800	mg	1200	mg	4	119	184	Chemotherapy	CYTOXAN		ADJUVANT		IV	NO		12	10	2010	TCGA-BRCA
TCGA-A2-A04R		3	TCGA-A2-A04R-D2554	575ace17-a333-4457-837f-9f4210296cb5	480	mg	120	mg	4	119	184	Chemotherapy	Adriamycin		ADJUVANT		IV	NO		12	10	2010	TCGA-BRCA
TCGA-A2-A04R		5	TCGA-A2-A04R-D2556	258814a0-8e67-4ac2-84ec-1353588f2f9d			1	mg/day		910	NA	Hormone Therapy	Anastrozole		ADJUVANT		PO	YES		12	10	2010	TCGA-BRCA
TCGA-A2-A04R		4	TCGA-A2-A04R-D2555	59cf62c8-9052-43df-aefa-ea940996727a			20	mg/day		399	909	Hormone Therapy	Tamoxifen		ADJUVANT		PO	NO		12	10	2010	TCGA-BRCA
TCGA-A2-A04R		1	TCGA-A2-A04R-D2552	7430b157-f641-4b64-86b4-38f47b845980	354	mg	354	mg	1	45	45	Chemotherapy	TAXOL		ADJUVANT		IV	NO		12	10	2010	TCGA-BRCA
TCGA-A2-A04T		1	TCGA-A2-A04T-D2759	cd18d339-0df7-42da-a74d-266504627111	4600	mg	1150	mg	4	75	117	Chemotherapy	Cyclophosphamide		ADJUVANT		IV	NO		9	8	2010	TCGA-BRCA
TCGA-A2-A04T		1	TCGA-A2-A04T-D2761	6ad79761-aee6-43f7-83c2-d7f5f8ac6189	838	mg	250-338	mg	3	131	173	Chemotherapy	Taxol		ADJUVANT		IV	NO		9	8	2010	TCGA-BRCA
TCGA-A2-A04T		1	TCGA-A2-A04T-D2760	dc41b9d2-298f-4934-b566-dfdda2dea217	232	mg	58	mg	4	75	117	Chemotherapy	Adriamycin		ADJUVANT		IV	NO		9	8	2010	TCGA-BRCA
TCGA-A2-A04U		1	TCGA-A2-A04U-D6673	7c4f7833-834c-4045-b558-4a53c47aec04	464	mg	116	mg	4	78	120	Chemotherapy	Adriamycin		ADJUVANT		IV	NO		7	1	2011	TCGA-BRCA
TCGA-A2-A04U		4	TCGA-A2-A04U-D6680	14adba24-28a7-4eac-bcdf-6542a26395b8	12	mg	4	mg	3	481	671	Other, specify in notesBisphosphonate	Zometa		ADJUVANT		IV	NO		7	1	2011	TCGA-BRCA
TCGA-A2-A04U		2	TCGA-A2-A04U-D6675	15e8f3ac-8410-402b-85c4-76caeb242226	4640	mg	1160	mg	4	78	120	Chemotherapy	Cytoxan		ADJUVANT		IV	NO		7	1	2011	TCGA-BRCA
TCGA-A2-A04U		3	TCGA-A2-A04U-D6679	0a1f5288-fb98-4a32-ab56-4dca69f8d629	612	mg	140-192	mg	4	134	197	Chemotherapy	Taxotere		ADJUVANT		IV	NO		7	1	2011	TCGA-BRCA
TCGA-A2-A04V		1	TCGA-A2-A04V-D2667	e691b7e7-6b22-430c-9b18-b7f08912f85a	4584	mg	1146	mg	4	50	92	Chemotherapy	CYTOXAN		ADJUVANT		IV	NO		11	8	2010	TCGA-BRCA
TCGA-A2-A04V		1	TCGA-A2-A04V-D2667	e691b7e7-6b22-430c-9b18-b7f08912f85a	4584	mg	1146	mg	4	50	92	Chemotherapy	CYTOXAN		ADJUVANT		IV	NO		11	8	2010	TCGA-BRCA
TCGA-A2-A04V		4	TCGA-A2-A04V-D2673	41160c56-81c5-42b7-83b8-cc0018073cac			25	mg		1452	NA	Hormone Therapy	EXEMESTANE		ADJUVANT		PO	NO		11	8	2010	TCGA-BRCA
TCGA-A2-A04V		4	TCGA-A2-A04V-D2673	41160c56-81c5-42b7-83b8-cc0018073cac			25	mg		1452	NA	Hormone Therapy	EXEMESTANE		ADJUVANT		PO	NO		11	8	2010	TCGA-BRCA
TCGA-A2-A04V		3	TCGA-A2-A04V-D2672	c1e949b8-77cf-4bbb-b6f2-a74ede20457a			20	mg		107	1258	Hormone Therapy	TAMOXIFEN		ADJUVANT		PO	NO		11	8	2010	TCGA-BRCA
TCGA-A2-A04V		3	TCGA-A2-A04V-D2672	c1e949b8-77cf-4bbb-b6f2-a74ede20457a			20	mg		107	1258	Hormone Therapy	TAMOXIFEN		ADJUVANT		PO	NO		11	8	2010	TCGA-BRCA
TCGA-A2-A04V		6	TCGA-A2-A04V-D2768	4de0e435-5d29-44a0-a877-986681b96a3b			2.5	mg		1269	1439	Hormone Therapy	LETROZOLE		ADJUVANT		PO	NO		11	8	2010	TCGA-BRCA
TCGA-A2-A04V		6	TCGA-A2-A04V-D2768	4de0e435-5d29-44a0-a877-986681b96a3b			2.5	mg		1269	1439	Hormone Therapy	LETROZOLE		ADJUVANT		PO	NO		11	8	2010	TCGA-BRCA
TCGA-A2-A04V		5	TCGA-A2-A04V-D2674	a2308b51-8301-425e-b065-0be458fe1672						1577	NA	Chemotherapy	XELODA		RECURRENCE		PO	NO		11	8	2010	TCGA-BRCA
TCGA-A2-A04V		5	TCGA-A2-A04V-D2674	a2308b51-8301-425e-b065-0be458fe1672						1577	NA	Chemotherapy	XELODA		RECURRENCE		PO	NO		11	8	2010	TCGA-BRCA
TCGA-A2-A04V		2	TCGA-A2-A04V-D2668	8e869f6b-ed8a-4174-ad9e-fff54d6496cc	460	mg	115	mg	4	50	92	Chemotherapy	ADRIAMYCIN		ADJUVANT		IV	NO		11	8	2010	TCGA-BRCA
TCGA-A2-A04V		2	TCGA-A2-A04V-D2668	8e869f6b-ed8a-4174-ad9e-fff54d6496cc	460	mg	115	mg	4	50	92	Chemotherapy	ADRIAMYCIN		ADJUVANT		IV	NO		11	8	2010	TCGA-BRCA
TCGA-A2-A04W		1	TCGA-A2-A04W-D6687	236eedf5-1416-4267-9403-20ce7d6acbf7	4400	mg	1100	mg	4	58	100	Chemotherapy	Cytoxan		ADJUVANT		IV	NO		7	1	2011	TCGA-BRCA
TCGA-A2-A04W		2	TCGA-A2-A04W-D6689	65ec14e5-944c-4f65-bd7f-af3f9f1de109	440	mg	110	mg	4	58	100	Chemotherapy	Adriamycin		ADJUVANT		IV	NO		7	1	2011	TCGA-BRCA
TCGA-A2-A04W		3	TCGA-A2-A04W-D6690	ce20855f-bc0d-4156-97a3-58368e52b5fa	1768	mg	147-148	mg	12	114	191	Chemotherapy	Taxol		ADJUVANT		IV	NO		10	1	2011	TCGA-BRCA
TCGA-A2-A04W		4	TCGA-A2-A04W-D6691	ed0088f6-01ce-4f8a-99e1-998641ad9eac	4187	mg	146-463	mg	18	198	352	Targeted Molecular therapy	Herceptin		ADJUVANT		IV	NO		10	1	2011	TCGA-BRCA
TCGA-A2-A04W		5	TCGA-A2-A04W-D6692	a9c9c08e-0668-48ba-a67a-68928076d805			4	mg		1023	NA	Other, specify in notesBisphosphonate	Zometa		ADJUVANT		IV	YES		10	1	2011	TCGA-BRCA
TCGA-A2-A04X			TCGA-A2-A04X-D2682	b94cdbfc-4069-4d6a-8d85-c6b17dbc5d93	456	mg	114	mg	4	80	122	Chemotherapy	ADRIAMYCIN		ADJUVANT		IV	NO		11	8	2010	TCGA-BRCA
TCGA-A2-A04X			TCGA-A2-A04X-D2681	9e16caf0-b8c7-4aed-a2d9-5a2494cafed1	4560	mg	1140	mg	4	80	122	Chemotherapy	CYTOXAN		ADJUVANT		IV	NO		11	8	2010	TCGA-BRCA
TCGA-A2-A04X			TCGA-A2-A04X-D2684	b8724add-8494-4d41-af82-b8a8e396c6df	6471.5	mg	154-500	mg	20	133	383	Targeted Molecular therapy	HERCEPTIN		ADJUVANT		IV	NO		11	8	2010	TCGA-BRCA
TCGA-A2-A04X			TCGA-A2-A04X-D2683	ca766a09-75f1-4329-9994-9dd95f79c497	1858	mg	154-156	mg	12	133	210	Chemotherapy	TAXOL		ADJUVANT		IV	NO		11	8	2010	TCGA-BRCA
TCGA-A2-A04X			TCGA-A2-A04X-D2685	a4d66c51-5221-4ab9-aa36-900913040d4b			10	mg		352	490	Hormone Therapy	TAMOXIFEN		ADJUVANT		PO	NO		11	8	2010	TCGA-BRCA
TCGA-A2-A04Y		1	TCGA-A2-A04Y-D2729	bb88b686-73af-4f28-b19b-97bdb837eddb	4800	mg	1200	mg	4	93	135	Chemotherapy	Cytoxan		ADJUVANT		IV	NO		11	8	2010	TCGA-BRCA
TCGA-A2-A04Y		1	TCGA-A2-A04Y-D2729	bb88b686-73af-4f28-b19b-97bdb837eddb	4800	mg	1200	mg	4	93	135	Chemotherapy	Cytoxan		ADJUVANT		IV	NO		11	8	2010	TCGA-BRCA
TCGA-A2-A04Y		4	TCGA-A2-A04Y-D2733	ea8b13ac-f088-4440-a155-06c71299a37e	10037	mg	170-600	mg	22	149	659	Targeted Molecular therapy	Herceptin		ADJUVANT		IV	NO		11	8	2010	TCGA-BRCA
TCGA-A2-A04Y		4	TCGA-A2-A04Y-D2733	ea8b13ac-f088-4440-a155-06c71299a37e	10037	mg	170-600	mg	22	149	659	Targeted Molecular therapy	Herceptin		ADJUVANT		IV	NO		11	8	2010	TCGA-BRCA
TCGA-A2-A04Y		2	TCGA-A2-A04Y-D2731	351c5069-eb0c-468e-ba16-bf6ab636303f	480	mg	120	mg	4	93	135	Chemotherapy	Adriamycin		ADJUVANT		IV	NO		11	8	2010	TCGA-BRCA
TCGA-A2-A04Y		2	TCGA-A2-A04Y-D2731	351c5069-eb0c-468e-ba16-bf6ab636303f	480	mg	120	mg	4	93	135	Chemotherapy	Adriamycin		ADJUVANT		IV	NO		11	8	2010	TCGA-BRCA
TCGA-A2-A04Y		7	TCGA-A2-A04Y-D2754	e34536c3-f6b1-4a30-8208-da6658e0d4bd			4	mg		503	NA	Other, specify in notesBisphosphonate therapy	Zometa		OTHER, SPECIFY IN NOTES	Patient has oesteoporosis (Prevention of further bone loss	IV	YES		11	8	2010	TCGA-BRCA
TCGA-A2-A04Y		7	TCGA-A2-A04Y-D2754	e34536c3-f6b1-4a30-8208-da6658e0d4bd			4	mg		503	NA	Other, specify in notesBisphosphonate therapy	Zometa		OTHER, SPECIFY IN NOTES	Patient has oesteoporosis (Prevention of further bone loss	IV	YES		11	8	2010	TCGA-BRCA
TCGA-A2-A04Y		3	TCGA-A2-A04Y-D2732	e7199f09-af18-4584-8015-6eebc968cd8c	3900	mg	160-165	mg	12	149	226	Chemotherapy	Taxol		ADJUVANT		IV	NO		11	8	2010	TCGA-BRCA
TCGA-A2-A04Y		3	TCGA-A2-A04Y-D2732	e7199f09-af18-4584-8015-6eebc968cd8c	3900	mg	160-165	mg	12	149	226	Chemotherapy	Taxol		ADJUVANT		IV	NO		11	8	2010	TCGA-BRCA
TCGA-A2-A04Y		5	TCGA-A2-A04Y-D2741	d6d00a85-5494-4f08-8711-63169285c197			10	mg		273	371	Hormone Therapy	Tamoxifen		ADJUVANT		PO	NO		11	8	2010	TCGA-BRCA
TCGA-A2-A04Y		5	TCGA-A2-A04Y-D2741	d6d00a85-5494-4f08-8711-63169285c197			10	mg		273	371	Hormone Therapy	Tamoxifen		ADJUVANT		PO	NO		11	8	2010	TCGA-BRCA
TCGA-A2-A04Y		6	TCGA-A2-A04Y-D2746	227dd2b0-0b22-46bd-95d4-20775978c5dd			1	mg		372	NA	Hormone Therapy	Arimidex		ADJUVANT		PO	YES		12	8	2010	TCGA-BRCA
TCGA-A2-A04Y		6	TCGA-A2-A04Y-D2746	227dd2b0-0b22-46bd-95d4-20775978c5dd			1	mg		372	NA	Hormone Therapy	Arimidex		ADJUVANT		PO	YES		12	8	2010	TCGA-BRCA
TCGA-A2-A0CK	NO		TCGA-A2-A0CK-D32654	9B39167B-12F1-4113-A4B9-6D87C0D579F0						NA	NA	Chemotherapy	Adriamycin					NO	Complete Response	6	6	2012	TCGA-BRCA
TCGA-A2-A0CK	NO		TCGA-A2-A0CK-D32655	66EDDC61-9F6C-4BBA-A99E-BCD484A1A162						NA	NA	Chemotherapy	Cytoxan					NO	Complete Response	6	6	2012	TCGA-BRCA
TCGA-A2-A0CK	NO		TCGA-A2-A0CK-D32656	9C6B9B44-4C5B-42CD-8AA6-38038395E117						NA	NA	Chemotherapy	Taxol					NO	Complete Response	6	6	2012	TCGA-BRCA
TCGA-A2-A0CK	NO		TCGA-A2-A0CK-D42397	F5986AFE-856D-4225-B5CE-EA9C5922B674						1451	1518	Chemotherapy	Taxotere					NO	Complete Response	18	4	2013	TCGA-BRCA
TCGA-A2-A0CK	NO		TCGA-A2-A0CK-D42398	DACB6594-4AB8-425A-8BF3-E16A2296F99E						1569	NA	Hormone Therapy	Anastrozole					YES		18	4	2013	TCGA-BRCA
TCGA-A2-A0CK	YES		TCGA-A2-A0CK-D42399	DB784ADC-6137-423C-8F1C-5832E32592E5						NA	NA	Vaccine	E-75					NO		18	4	2013	TCGA-BRCA
TCGA-A2-A0CL		1	TCGA-A2-A0CL-D7408	6e17a5be-5bf0-4bf3-8e88-caab1ca38aed	1006	mg	230-298	mg	4	126	168	Chemotherapy	Taxol		ADJUVANT		IV	NO		31	1	2011	TCGA-BRCA
TCGA-A2-A0CL		2	TCGA-A2-A0CL-D7409	7f7f933f-bab0-42a9-b14f-e3b8eaee2866	4080	mg	1020	mg	4	69	112	Chemotherapy	Cytoxan		ADJUVANT		IV	NO		31	1	2011	TCGA-BRCA
TCGA-A2-A0CL		5	TCGA-A2-A0CL-D7415	9ded5455-e05f-4b38-b10a-0accda9fdabb			1	mg		505	NA	Hormone Therapy	Arimidex		ADJUVANT		PO	YES		31	1	2011	TCGA-BRCA
TCGA-A2-A0CL		3	TCGA-A2-A0CL-D7411	68e80464-73a4-4094-9487-d45dc4d516d7	408	mg	102	mg	4	69	112	Chemotherapy	Adriamycin		ADJUVANT		IV	NO		31	1	2011	TCGA-BRCA
TCGA-A2-A0CL		6	TCGA-A2-A0CL-D7417	8844d562-a5b6-4ebb-9006-a8eba7177d29			4	mg		752	NA	Other, specify in notesBisphosphonate	Zometa		OTHER, SPECIFY IN NOTES	Maintenance (for osteopenia)	IV	YES		31	1	2011	TCGA-BRCA
TCGA-A2-A0CL		4	TCGA-A2-A0CL-D7412	c002a4ce-ae2a-4c04-9941-a4fa99d93666			10	mg		269	504	Hormone Therapy	Tamoxifen		ADJUVANT		PO	NO		31	1	2011	TCGA-BRCA
TCGA-A2-A0CL	YES		TCGA-A2-A0CL-D39784	3CD728D5-9818-47B3-AED9-099463BAC77E						126	168	Chemotherapy	Gemcitabine	Antimetabolite				NO	Complete Response	1	2	2013	TCGA-BRCA
TCGA-A2-A0CM		1	TCGA-A2-A0CM-D2018	51cca21e-fd29-4d59-9de1-916fc77056e0	424	mg	106	mg	4	98	147	Chemotherapy	Adriamycin		ADJUVANT		IV	NO		23	8	2010	TCGA-BRCA
TCGA-A2-A0CM		5	TCGA-A2-A0CM-D2026	80df2add-560a-429f-9f42-6469a5e88bba	24400	mg	2000-3500	mg	8	391	615	Chemotherapy	Capecetabine		PROGRESSION		PO	NO		23	8	2010	TCGA-BRCA
TCGA-A2-A0CM		2	TCGA-A2-A0CM-D2020	88adeb77-bcc1-48cb-a270-92cdc1fe8f24	4248	mg	1062	mg	4	98	147	Chemotherapy	Cytoxan		ADJUVANT		IV	NO		24	8	2010	TCGA-BRCA
TCGA-A2-A0CM		3	TCGA-A2-A0CM-D2022	afae9c46-2307-4844-b80b-cb436fc1e8bb			20	mg/day		234	NA	Hormone Therapy	Tamoxifen		ADJUVANT		PO	NO		24	8	2010	TCGA-BRCA
TCGA-A2-A0CM		4	TCGA-A2-A0CM-D2024	2a0f9e7d-47a8-4977-9845-f9255d292e92	890	mg	100-131	mg	8	391	601	Chemotherapy	Docetaxel		PROGRESSION		IV	NO		24	8	2010	TCGA-BRCA
TCGA-A2-A0CM		6	TCGA-A2-A0CM-D2027	e8027663-89df-4c62-9c8c-b7709606de60	8	mg	4	mg	2	391	433	Other, specify in notesBisphosphonate therapy	Zometa		PROGRESSION		IV	NO		24	8	2010	TCGA-BRCA
TCGA-A2-A0CO	NO		TCGA-A2-A0CO-D33663	80B1C97B-8D60-43C3-BDCE-AC0B58A11419						84	512	Hormone Therapy	Tamoxifen					NO	Complete Response	12	7	2012	TCGA-BRCA
TCGA-A2-A0CO	NO		TCGA-A2-A0CO-D33664	68699598-6953-48BB-BD8B-76AC54625819						513	NA	Hormone Therapy	Arimidex							12	7	2012	TCGA-BRCA
TCGA-A2-A0CP		3	TCGA-A2-A0CP-D2004	6a6c88d1-1963-4a43-b81a-b46a280df51f			1 mg daily	mg		206	2043	Hormone Therapy	Anastrozole		ADJUVANT		PO	NO		13	8	2010	TCGA-BRCA
TCGA-A2-A0CP		1	TCGA-A2-A0CP-D2002	f2a18707-8081-432a-ba13-4789e14d46c9	4236	mg	1056-1062	mg	4	70	134	Chemotherapy	Cytoxan		ADJUVANT		IV	NO		13	8	2010	TCGA-BRCA
TCGA-A2-A0CP		2	TCGA-A2-A0CP-D2003	e1068c5e-35cf-4b45-9e78-0d8b415602e8	424	mg	106	mg	4	70	134	Chemotherapy	Adriamycin		ADJUVANT		IV	NO		13	8	2010	TCGA-BRCA
TCGA-A2-A0CQ		2	TCGA-A2-A0CQ-D1987	3bae8101-5295-4dd1-b21f-31ed7bf92ec2	416	mg	104	mg	4	99	162	Chemotherapy	Adriamycin		ADJUVANT		IV	NO		30	8	2010	TCGA-BRCA
TCGA-A2-A0CQ		2	TCGA-A2-A0CQ-D1987	3bae8101-5295-4dd1-b21f-31ed7bf92ec2	416	mg	104	mg	4	99	162	Chemotherapy	Adriamycin		ADJUVANT		IV	NO		30	8	2010	TCGA-BRCA
TCGA-A2-A0CQ		3	TCGA-A2-A0CQ-D1988	865e1c55-d241-4076-bd9a-0bffed3475aa			1	mg		201	NA	Hormone Therapy	Arimidex		ADJUVANT		PO	YES		30	8	2010	TCGA-BRCA
TCGA-A2-A0CQ		3	TCGA-A2-A0CQ-D1988	865e1c55-d241-4076-bd9a-0bffed3475aa			1	mg		201	NA	Hormone Therapy	Arimidex		ADJUVANT		PO	YES		30	8	2010	TCGA-BRCA
TCGA-A2-A0CQ		1	TCGA-A2-A0CQ-D1986	664f836e-85b0-4c5f-8869-42321a27e983	4176	mg	1044	mg	4	99	162	Chemotherapy	Cytoxan		ADJUVANT		IV	NO		30	8	2010	TCGA-BRCA
TCGA-A2-A0CQ		1	TCGA-A2-A0CQ-D1986	664f836e-85b0-4c5f-8869-42321a27e983	4176	mg	1044	mg	4	99	162	Chemotherapy	Cytoxan		ADJUVANT		IV	NO		30	8	2010	TCGA-BRCA
TCGA-A2-A0CQ		4	TCGA-A2-A0CQ-D1990	71de8349-bb98-4691-8138-1cdcc08f849c	600	ug	100	ug	6	492	628	Immunotherapy	AE-37		OTHER, SPECIFY IN NOTES	Cancer Vaccine Trial		NO		9	9	2010	TCGA-BRCA
TCGA-A2-A0CQ		4	TCGA-A2-A0CQ-D1990	71de8349-bb98-4691-8138-1cdcc08f849c	600	ug	100	ug	6	492	628	Immunotherapy	AE-37		OTHER, SPECIFY IN NOTES	Cancer Vaccine Trial		NO		9	9	2010	TCGA-BRCA
TCGA-A2-A0CR	NO		TCGA-A2-A0CR-D32690	D0B85F79-B3D8-4E9F-A1AA-E2C032E70AB5						105	147	Chemotherapy	Adriamycin					NO	Complete Response	7	6	2012	TCGA-BRCA
TCGA-A2-A0CR	NO		TCGA-A2-A0CR-D32691	A7033B5A-843E-4899-98F4-FAA742F71CB5						105	147	Chemotherapy	Cyclophosphamide					NO	Complete Response	7	6	2012	TCGA-BRCA
TCGA-A2-A0CR	NO		TCGA-A2-A0CR-D32692	B04147AD-6DB7-426E-AA27-E42D79761AE0						140	203	Chemotherapy	Paclitaxel					NO	Complete Response	7	6	2012	TCGA-BRCA
TCGA-A2-A0CR	NO		TCGA-A2-A0CR-D32693	15734CC3-5FE8-44C0-8E0B-651B026DFC80						224	300	Hormone Therapy	Tamoxifen					NO	Complete Response	7	6	2012	TCGA-BRCA
TCGA-A2-A0CR	NO		TCGA-A2-A0CR-D32695	4B109ECE-53BB-4544-A269-3DBBEFFDF432						315	NA	Hormone Therapy	Anastrazole					YES		7	6	2012	TCGA-BRCA
TCGA-A2-A0CS		2	TCGA-A2-A0CS-D7280	0b827c0b-3829-40ed-8e56-86f2a957472b	12	mg	4	mg	3	217	597	Other, specify in notesBisphosphonate	Zometa		OTHER, SPECIFY IN NOTES	Maintenance therapy	IV	NO		28	1	2011	TCGA-BRCA
TCGA-A2-A0CS		1	TCGA-A2-A0CS-D7277	c1d5ddf5-8870-4ff6-a547-018f3e5d0bc4			1	mg		190	NA	Hormone Therapy	Anastrozole		ADJUVANT		PO	YES		28	1	2011	TCGA-BRCA
TCGA-A2-A0CT		4	TCGA-A2-A0CT-D1976	fe69a660-e936-4a3f-8e5d-8cbfbb6dfeb4			20	mg/day		559	1537	Hormone Therapy	Tamoxifen		ADJUVANT		PO	NO		9	9	2010	TCGA-BRCA
TCGA-A2-A0CT		2	TCGA-A2-A0CT-D1974	76a54d5e-e978-4768-b8d6-d25277ef9803	3600	mg	900	mg	4	75	138	Chemotherapy	Cytoxan		ADJUVANT		IV	NO		9	9	2010	TCGA-BRCA
TCGA-A2-A0CT		3	TCGA-A2-A0CT-D1975	b6f4f507-e6ee-45bc-b50b-d9a2bb53bcaa			1	mg		160	433	Hormone Therapy	Arimidex		ADJUVANT		PO	NO		9	9	2010	TCGA-BRCA
TCGA-A2-A0CT		1	TCGA-A2-A0CT-D1973	46d7f184-146c-4978-a041-32b27f642b48	360	mg	90	mg	4	75	138	Chemotherapy	Adriamycin		ADJUVANT		IV	NO		9	9	2010	TCGA-BRCA
TCGA-A2-A0CU		1	TCGA-A2-A0CU-D1971	a4307c98-baf1-4f65-b40b-87bb611d8a4a			10	mg		98	NA	Hormone Therapy	Tamoxifen		ADJUVANT		PO	NO		10	10	2010	TCGA-BRCA
TCGA-A2-A0CV		4	TCGA-A2-A0CV-D7432	546eb18e-fefa-41d3-a86b-bef28743095c			10	mg		274	NA	Hormone Therapy	Tamoxifen		ADJUVANT		PO	YES		1	2	2011	TCGA-BRCA
TCGA-A2-A0CV		3	TCGA-A2-A0CV-D7431	c7ce28fd-8d85-4a62-949f-f36325333465	1104	mg	276	mg	4	120	176	Chemotherapy	Taxol		ADJUVANT		IV	NO		1	2	2011	TCGA-BRCA
TCGA-A2-A0CV		2	TCGA-A2-A0CV-D7430	f6b8fbb1-9792-48f4-ad8f-0f6490d403ae	3800	mg	950	mg	4	64	106	Chemotherapy	Cytoxan		ADJUVANT		IV	NO		1	2	2011	TCGA-BRCA
TCGA-A2-A0CV		1	TCGA-A2-A0CV-D7428	0fecbde9-3113-43c9-9873-5c3dc1c9158c	380	mg	95	mg	4	64	106	Chemotherapy	Adriamycin		ADJUVANT		IV	NO		1	2	2011	TCGA-BRCA
TCGA-A2-A0CW		1	TCGA-A2-A0CW-D7229	c36b63ba-4a02-4afd-881a-952408223aa4			1	mg		156	NA	Hormone Therapy	Anastrozole		ADJUVANT		PO	YES		1	2	2011	TCGA-BRCA
TCGA-A2-A0CX		5	TCGA-A2-A0CX-D1966	f97daa85-db58-457f-9c18-66c61a97cfcf			3.6	mg		601	NA	Other, specify in notesGiven to induce menopause	Zoladex		OTHER, SPECIFY IN NOTES	Given to induce menopause	IM	NO		13	9	2010	TCGA-BRCA
TCGA-A2-A0CX		2	TCGA-A2-A0CX-D1963	dcb6e770-4623-4b7b-81dc-ed8d4d0a0f44	504	mg	126	mg	4	64	127	Chemotherapy	Adriamycin		ADJUVANT		IV	NO		13	9	2010	TCGA-BRCA
TCGA-A2-A0CX		1	TCGA-A2-A0CX-D1962	76481ee3-1221-4453-8712-e377d62dadcc	5000	mg	1250	mg	4	64	127	Chemotherapy	Cytoxan		ADJUVANT		IV	NO		13	9	2010	TCGA-BRCA
TCGA-A2-A0CX		3	TCGA-A2-A0CX-D1964	b6f6197b-da60-4a3c-8ad3-684df50b6dfa	660	mg	165	mg	4	148	169	Chemotherapy	Taxol		ADJUVANT		IV	NO		13	9	2010	TCGA-BRCA
TCGA-A2-A0CX		4	TCGA-A2-A0CX-D1965	f31ba050-8c08-4914-b20d-75d85501bb13			200-600	mg		162	367	Targeted Molecular therapy	Herceptin		ADJUVANT		IV	NO		13	9	2010	TCGA-BRCA
TCGA-A2-A0CX		6	TCGA-A2-A0CX-D1967	7eae7122-ba45-4ed8-86c7-0b0b15f5a9e8			2.5	mg		686	NA	Hormone Therapy	Letrozole		ADJUVANT		PO	YES		13	9	2010	TCGA-BRCA
TCGA-A2-A0CX		7	TCGA-A2-A0CX-D1968	aa0d58a3-07f6-4683-b664-53d0eec5ffcf			20 mg daily	mg		1184	1273	Hormone Therapy	Tamoxifen		ADJUVANT		PO	NO		13	9	2010	TCGA-BRCA
TCGA-A2-A0CY		4	TCGA-A2-A0CY-D2037	18ee660a-937e-4b2e-8965-26eac0c8eeca	8640	mg	4320	mg	2	133	147	Chemotherapy	Gemzar		ADJUVANT		IV	NO		13	9	2010	TCGA-BRCA
TCGA-A2-A0CY		9	TCGA-A2-A0CY-D2042	f939ece6-83f5-47de-903f-49a909ca253c			2.5	mg		1261	NA	Hormone Therapy	Letrozole		ADJUVANT		PO	YES		13	9	2010	TCGA-BRCA
TCGA-A2-A0CY		2	TCGA-A2-A0CY-D2035	9b6cfae2-3c2c-4c37-9713-fe0ab090e606	5216	mg	1300-1308	mg	4	77	119	Chemotherapy	Cytoxan		ADJUVANT		IV	NO		13	9	2010	TCGA-BRCA
TCGA-A2-A0CY		3	TCGA-A2-A0CY-D2036	f14a412b-1425-4f47-ae9a-36a4915d9a26	1121	mg	216-378	mg	4	133	177	Chemotherapy	Taxol		ADJUVANT		IV	NO		13	9	2010	TCGA-BRCA
TCGA-A2-A0CY		8	TCGA-A2-A0CY-D2041	d5d250f1-15c3-4766-94ed-40ac4f8f7cc0			25	mg		1071	1162	Hormone Therapy	Exemestane		ADJUVANT		PO	NO		13	9	2010	TCGA-BRCA
TCGA-A2-A0CY		5	TCGA-A2-A0CY-D2038	3dd69ff8-546a-4ac3-bc5b-256b74c682b9			20	mg/day		197	357	Hormone Therapy	Tamoxifen		ADJUVANT		PO	NO		13	9	2010	TCGA-BRCA
TCGA-A2-A0CY		6	TCGA-A2-A0CY-D2039	447a07c8-be8d-45d3-8404-b6d76b16b0bc			1	mg		455	507	Hormone Therapy	Anastrozole		ADJUVANT		PO	NO		13	9	2010	TCGA-BRCA
TCGA-A2-A0CY		1	TCGA-A2-A0CY-D2034	bb794a4d-53f8-4917-bb80-d7fc4646766c	520	mg	130	mg	4	77	119	Chemotherapy	Adriamycin		ADJUVANT		IV	NO		14	9	2010	TCGA-BRCA
TCGA-A2-A0CY		7	TCGA-A2-A0CY-D2040	bad877aa-b726-4dc3-ab46-c4c508f5b58c			1	mg		634	665	Hormone Therapy	Anastrozole		ADJUVANT		PO	NO		14	9	2010	TCGA-BRCA
TCGA-A2-A0CZ		2	TCGA-A2-A0CZ-D2007	8d024ed9-cab0-4645-9ef7-d2443495432a	4180	mg	1045	mg	4	106	148	Chemotherapy	Cytoxan		ADJUVANT		IV	NO		16	9	2010	TCGA-BRCA
TCGA-A2-A0CZ		1	TCGA-A2-A0CZ-D2006	b80c8dcd-95cb-43e8-baaf-50704eb883f9	418	mg	104-105	mg	4	106	148	Chemotherapy	Adriamycin		ADJUVANT		IV	NO		16	9	2010	TCGA-BRCA
TCGA-A2-A0CZ		3	TCGA-A2-A0CZ-D2008	df7c95fe-5410-4be7-b482-c0d6c6973671			20	mg/day		236	NA	Hormone Therapy	Tamoxifen		ADJUVANT		PO	YES		16	9	2010	TCGA-BRCA
TCGA-A2-A0D0		1	TCGA-A2-A0D0-D1851	f423013c-d03a-46bf-9df8-4261396bdc99	4920	mg	1230	mg	4	62	125	Chemotherapy	Cytoxan		ADJUVANT		IV	NO		16	9	2010	TCGA-BRCA
TCGA-A2-A0D0		2	TCGA-A2-A0D0-D1852	e74bfde2-3653-4de9-bff3-80e8d53d150d	612	mg	153	mg	4	62	125	Chemotherapy	Docetaxel		ADJUVANT		IV	NO		16	9	2010	TCGA-BRCA
TCGA-A2-A0D1		1	TCGA-A2-A0D1-D1836	051e5eee-d34e-496f-bd8f-bdb8f99368a0	140	mg	140	mg	1	79	79	Chemotherapy	Taxotere		ADJUVANT		IV	NO		21	9	2010	TCGA-BRCA
TCGA-A2-A0D1		4	TCGA-A2-A0D1-D1840	cb590dde-3e1f-4b38-a4fb-a6a1fc7eb4cc	1600	mg	176-180	mg	3 cycles (9 doses)	131	201	Chemotherapy	Abraxane		ADJUVANT		IV	NO		21	9	2010	TCGA-BRCA
TCGA-A2-A0D1		2	TCGA-A2-A0D1-D1837	883b03cb-e338-4344-822c-fd144c3d5280	366	mg	366	mg	1	79	79	Chemotherapy	Carboplatin		ADJUVANT		IV	NO		21	9	2010	TCGA-BRCA
TCGA-A2-A0D1		3	TCGA-A2-A0D1-D1838	6ef785f5-54a6-46b8-a1bd-09fe99c2ed9a	6575	mg	135-600	mg	23 doses	79	428	Targeted Molecular therapy	Herceptin		ADJUVANT		IV	NO		21	9	2010	TCGA-BRCA
TCGA-A2-A0D2		1	TCGA-A2-A0D2-D1822	0b7ae681-1762-4598-b9c5-79d77a5f208a	435	mg	108-109	mg	4	74	123	Chemotherapy	Adriamycin		ADJUVANT		IV	NO		17	9	2010	TCGA-BRCA
TCGA-A2-A0D2		2	TCGA-A2-A0D2-D1823	956680fa-6dc8-437e-8529-32d884b2e572	4344	mg	1086	mg	4	74	123	Chemotherapy	Cytoxan		ADJUVANT		IV	NO		17	9	2010	TCGA-BRCA
TCGA-A2-A0D2		3	TCGA-A2-A0D2-D1824	ef46d977-60f0-4915-9438-4c3e9c7e66d8	1308	mg	325-329	mg	4	137	179	Chemotherapy	Taxol		ADJUVANT		IV	NO		17	9	2010	TCGA-BRCA
TCGA-A2-A0D3		2	TCGA-A2-A0D3-D7248	4676c63b-5c36-433a-a19d-b77bd02a9747	4608	mg	768	mg	6	69	173	Chemotherapy	Carboplatin		ADJUVANT		IV	NO		31	1	2011	TCGA-BRCA
TCGA-A2-A0D3		3	TCGA-A2-A0D3-D7252	490b634f-290f-4617-ab36-d0b91a1def75			10	mg		195	NA	Hormone Therapy	Tamoxifen		ADJUVANT		PO	YES		31	1	2011	TCGA-BRCA
TCGA-A2-A0D3		1	TCGA-A2-A0D3-D7246	8f0c0628-9dff-4a13-bd14-246b3416cee2	852	mg	142	mg	6	69	173	Chemotherapy	Docetaxel		ADJUVANT		IV	NO		31	1	2011	TCGA-BRCA
TCGA-A2-A0D3		4	TCGA-A2-A0D3-D7254	b8248a0e-7dbf-47a8-a4d5-83d530250db9	2917	mg	2-460	mg	19	69	196	Targeted Molecular therapy	Herceptin		ADJUVANT		IV	NO		31	1	2011	TCGA-BRCA
TCGA-A2-A0D4		4	TCGA-A2-A0D4-D1849	04ba8237-4afb-4363-8a82-459dabc3dae3			20 mg daily	mg		279	NA	Hormone Therapy	Tamoxifen		ADJUVANT		PO	YES		22	9	2010	TCGA-BRCA
TCGA-A2-A0D4		2	TCGA-A2-A0D4-D1846	dfa2e5c7-323c-4d7a-bd29-45874eb4249b	520	mg	130	mg	4	57	99	Chemotherapy	Adriamycin		ADJUVANT		IV	NO		22	9	2010	TCGA-BRCA
TCGA-A2-A0D4		1	TCGA-A2-A0D4-D1845	ccf14e19-fbff-4548-b109-e64aeb37f5b7	5216	mg	1304	mg	4	57	99	Chemotherapy	Cytoxan		ADJUVANT		IV	NO		22	9	2010	TCGA-BRCA
TCGA-A2-A0D4		3	TCGA-A2-A0D4-D1848	8883ac5c-2a78-4739-b762-eb643646c226	1520	mg	380	mg	4	113	155	Chemotherapy	Taxol		ADJUVANT		IV	NO		22	9	2010	TCGA-BRCA
TCGA-A2-A0EM		1	TCGA-A2-A0EM-D1856	74da4aa7-764e-4340-8062-1e2f5b8e5479			10 mg BID	mg		75	NA	Hormone Therapy	Tamoxifen		ADJUVANT		PO	NO		23	8	2010	TCGA-BRCA
TCGA-A2-A0EN		2	TCGA-A2-A0EN-D2544	b71d60f7-798d-44c2-8d89-f63514233b1e			1	mg/day		1985	NA	Hormone Therapy	Anastrozole		ADJUVANT		PO	YES		12	10	2010	TCGA-BRCA
TCGA-A2-A0EN		1	TCGA-A2-A0EN-D2543	4d55dd20-b5b7-40c3-8015-41a32a417673			20	mg/day		64	1926	Hormone Therapy	Tamoxifen		ADJUVANT		PO	NO		12	10	2010	TCGA-BRCA
TCGA-A2-A0EO		2	TCGA-A2-A0EO-D1994	5d5957c7-956b-45b3-981b-3030c7aac47c			25	mg		876	NA	Hormone Therapy	Exemestane		ADJUVANT		PO	YES		11	8	2010	TCGA-BRCA
TCGA-A2-A0EO		1	TCGA-A2-A0EO-D1993	2292be73-49ad-45dd-a4af-0073e6cdf61e			10 mg twice daily	mg		158	876	Hormone Therapy	Tamoxifen		ADJUVANT		PO	NO		11	8	2010	TCGA-BRCA
TCGA-A2-A0EO		3	TCGA-A2-A0EO-D1995	27d60124-9f25-4998-9bd1-d10689365a73	2000	ug	500	ug	4	244	361	Immunotherapy	E-75		OTHER, SPECIFY IN NOTES	Cancer Vaccine Trial		NO		9	9	2010	TCGA-BRCA
TCGA-A2-A0EP	NO		TCGA-A2-A0EP-D34476	2B8CBF67-155E-4E57-A98D-DE14635EFF9B						92	141	Chemotherapy	Cyclophosphamide					NO	Complete Response	16	8	2012	TCGA-BRCA
TCGA-A2-A0EP	NO		TCGA-A2-A0EP-D34477	173BF0C9-24F6-4410-AFF4-7061C0A143DB						92	141	Chemotherapy	Adriamycin					NO	Complete Response	16	8	2012	TCGA-BRCA
TCGA-A2-A0EP	NO		TCGA-A2-A0EP-D34479	C6483A02-70E1-4780-BC05-4AE04CAF32CB						169	195	Chemotherapy	Paclitaxel					NO	Complete Response	16	8	2012	TCGA-BRCA
TCGA-A2-A0EP	NO		TCGA-A2-A0EP-D34480	FFB9FA64-1267-4A11-8416-9F07A311CF55						222	1781	Hormone Therapy	Arimidex					NO	Complete Response	16	8	2012	TCGA-BRCA
TCGA-A2-A0EP	NO		TCGA-A2-A0EP-D34482	0E2A204E-622E-437C-ADF2-E2DEA2F32B38						1959	2461	Hormone Therapy	Arimidex					NO	Complete Response	16	8	2012	TCGA-BRCA
TCGA-A2-A0EQ		1	TCGA-A2-A0EQ-D1954	51e8ec2a-d6cf-441c-9bbb-e3cc24771544	488	mg	122	mg	4	84	146	Chemotherapy	Adriamycin		ADJUVANT		IV	NO		12	8	2010	TCGA-BRCA
TCGA-A2-A0EQ		4	TCGA-A2-A0EQ-D1957	68372627-8263-45a3-8639-655764fcb576	10543	mg	195-594	mg	22	229	586	Targeted Molecular therapy	Herceptin		ADJUVANT		IV	NO		12	8	2010	TCGA-BRCA
TCGA-A2-A0EQ		2	TCGA-A2-A0EQ-D1955	56d1ca0d-0923-4f84-9ede-e315f87f1648	4872	mg	1218	mg	4	84	146	Chemotherapy	Cytoxan		ADJUVANT		IV	NO		12	8	2010	TCGA-BRCA
TCGA-A2-A0EQ		3	TCGA-A2-A0EQ-D1956	f5f84132-0ffb-472d-bf1d-c1d076a7708b	355	mg	355	mg	1	167	167	Chemotherapy	Paclitaxel		ADJUVANT		IV	NO		12	8	2010	TCGA-BRCA
TCGA-A2-A0EQ		5	TCGA-A2-A0EQ-D1958	5dc02798-980f-40ea-b086-988e10bfba6d	3000	ug	500	ug	6	679	796	Immunotherapy	AE-37		OTHER, SPECIFY IN NOTES	Cancer Vaccine Trial		NO		9	9	2010	TCGA-BRCA
TCGA-A2-A0ER		4	TCGA-A2-A0ER-D1981	51090311-5909-4760-bf5a-1cefb8292222	173	mg	173	mg	1	154	154	Chemotherapy	Docetaxel		ADJUVANT		IV	NO		13	8	2010	TCGA-BRCA
TCGA-A2-A0ER		3	TCGA-A2-A0ER-D1980	72972060-56c4-4ffe-971d-d5772839072a			1	mg		183	NA	Hormone Therapy	Arimidex		ADJUVANT		PO	YES		13	8	2010	TCGA-BRCA
TCGA-A2-A0ER		1	TCGA-A2-A0ER-D1978	81147c8f-47a7-4712-8495-8af0047c51d9	4152	mg	1038	mg	4	98	140	Chemotherapy	Cytoxan		ADJUVANT		IV	NO		13	8	2010	TCGA-BRCA
TCGA-A2-A0ER		2	TCGA-A2-A0ER-D1979	e44399f3-f0fc-40bf-8966-a2644119679e	416	mg	104	mg	4	98	140	Chemotherapy	Adriamycin		ADJUVANT		IV	NO		13	8	2010	TCGA-BRCA
TCGA-A2-A0ER		5	TCGA-A2-A0ER-D1982	72844d5d-8e7f-4b64-80a5-ee6e676e0b32	7000	ug	1000	ug	7	327	615	Immunotherapy	E-75		OTHER, SPECIFY IN NOTES	Cancer Vaccine Trial		NO		10	9	2010	TCGA-BRCA
TCGA-A2-A0ES		3	TCGA-A2-A0ES-D6684	08fef96e-bb08-4bf3-ad02-6018935a8f47			1	mg		203	458	Hormone Therapy	Anastrozole		ADJUVANT		PO	NO		7	1	2011	TCGA-BRCA
TCGA-A2-A0ES		2	TCGA-A2-A0ES-D6683	6ea08fed-b015-4b7a-9ab3-d4beda0a721e	640	mg	160	mg	4	77	141	Chemotherapy	Docetaxel		ADJUVANT		IV	NO		7	1	2011	TCGA-BRCA
TCGA-A2-A0ES		1	TCGA-A2-A0ES-D6682	6c50633b-c480-4794-b943-a834c0c12463	5018	mg	1180-1280	mg	4	77	141	Chemotherapy	Cytoxan		ADJUVANT		IV	NO		7	1	2011	TCGA-BRCA
TCGA-A2-A0ES		4	TCGA-A2-A0ES-D6685	410e1f53-15e7-4ae7-9d01-2fee31ecd2f6			25	mg		459	NA	Hormone Therapy	Exemestane		ADJUVANT		PO	YES		7	1	2011	TCGA-BRCA
TCGA-A2-A0ET		1	TCGA-A2-A0ET-D1869	27062a5c-294b-42b5-83d5-4823fa303cf6	4650	mg	1140-1170	mg	4	101	169	Chemotherapy	Cytoxan		ADJUVANT		IV	NO		20	9	2010	TCGA-BRCA
TCGA-A2-A0ET		3	TCGA-A2-A0ET-D1872	2b5d05ab-12db-4d8a-b19d-bfadbd0be27f	464	mg	114-117	mg	4	101	169	Chemotherapy	Adriamycin		ADJUVANT		IV	NO		20	9	2010	TCGA-BRCA
TCGA-A2-A0ET		4	TCGA-A2-A0ET-D1873	f4c9aca2-477b-48f3-8c8c-8bff0959670c			1 mg daily	mg		282	NA	Hormone Therapy	Anastrozole		ADJUVANT		PO	YES		20	9	2010	TCGA-BRCA
TCGA-A2-A0ET		2	TCGA-A2-A0ET-D1871	595833d0-af3e-4038-80c4-3f798f222a6d	1367	mg	341-342	mg	4	183	225	Chemotherapy	Taxol		ADJUVANT		IV	NO		20	9	2010	TCGA-BRCA
TCGA-A2-A0EW		4	TCGA-A2-A0EW-D6797	29e822b5-c5e4-453f-9c1b-a7e30508d9e2			1	mg		221	812	Hormone Therapy	Arimidex		ADJUVANT		PO	NO		6	1	2009	TCGA-BRCA
TCGA-A2-A0EW		2	TCGA-A2-A0EW-D6794	fd289cfd-fcaf-4acb-8fc0-5ca6b1ab340b	463	mg	115-116	mg	4	85	127	Chemotherapy	Adriamycin		ADJUVANT		IV	NO		6	1	2011	TCGA-BRCA
TCGA-A2-A0EW		1	TCGA-A2-A0EW-D6754	e9277ae6-b3a0-4b3b-a966-f019eda5e035	4632	mg	1158	mg	4	85	127	Chemotherapy	Cytoxan		ADJUVANT		IV	NO		6	1	2011	TCGA-BRCA
TCGA-A2-A0EW		3	TCGA-A2-A0EW-D6795	d456b88f-f515-4180-8cd6-ff63d245e198	1344	mg	334-338	mg	4	141	184	Chemotherapy	Taxol		ADJUVANT		IV	NO		6	1	2011	TCGA-BRCA
TCGA-A2-A0EW	NO		TCGA-A2-A0EW-D59516	435F5BFB-5046-4569-B0B6-57857326B73A						813	903	Hormone Therapy	Letrozole					NO	Complete Response	14	5	2014	TCGA-BRCA
TCGA-A2-A0EW	NO		TCGA-A2-A0EW-D59517	9978CD5C-428A-4871-B65B-A055D9325955						904	1001	Hormone Therapy	Arimidex					NO	Complete Response	14	5	2014	TCGA-BRCA
TCGA-A2-A0EW	NO		TCGA-A2-A0EW-D59518	086CE23B-765A-4665-BD7E-9CD16396B4B9						1002	1365	Hormone Therapy	Exemestane					NO	Clinical Progressive Disease	14	5	2014	TCGA-BRCA
TCGA-A2-A0EW	NO		TCGA-A2-A0EW-D59519	69429F28-2A38-4B0B-9306-59A9133230D7						1158	1422	Ancillary	Zoledronic Acid					NO	Clinical Progressive Disease	14	5	2014	TCGA-BRCA
TCGA-A2-A0EW	NO		TCGA-A2-A0EW-D59520	1071A37F-0128-473D-8BA3-2DBF3AD5953E						1366	1562	Hormone Therapy	Fulvestrant					NO	Clinical Progressive Disease	14	5	2014	TCGA-BRCA
TCGA-A2-A0EW	NO		TCGA-A2-A0EW-D59521	01259757-DD3D-4DF9-9686-9CB07AE8A150						1425	1718	Ancillary	Denosumab					NO	Clinical Progressive Disease	14	5	2014	TCGA-BRCA
TCGA-A2-A0EW	NO		TCGA-A2-A0EW-D59522	C89E1F88-A478-4697-9540-2AC63A295747						1618	1722	Hormone Therapy	Tamoxifen					NO	Clinical Progressive Disease	14	5	2014	TCGA-BRCA
TCGA-A2-A0EW	NO		TCGA-A2-A0EW-D59523	9FAAE45E-9014-4CD8-BBBA-F327C60E65D7						1696	1787	Chemotherapy	Doxorubicin Liposome					NO	Clinical Progressive Disease	14	5	2014	TCGA-BRCA
TCGA-A2-A0EX		2	TCGA-A2-A0EX-D2011	a18f54ee-33e5-4dc3-a61a-ba662d4e192d	11.25	mg	3.75	mg	3	172	222	Hormone Therapy	Lupron		ADJUVANT		IM	NO		13	8	2010	TCGA-BRCA
TCGA-A2-A0EX		1	TCGA-A2-A0EX-D2010	e8a75fe6-b841-46ea-9bd8-51b5fe21c01e			10 mg	mg		165	NA	Hormone Therapy	Tamoxifen		ADJUVANT		PO	YES		13	8	2010	TCGA-BRCA
TCGA-A2-A0EX		3	TCGA-A2-A0EX-D2012	2a817b25-0580-4742-b337-8cd0a8bfb143			3.6 mg monthly	mg		273	NA	Hormone Therapy	Zoladex		ADJUVANT		SC	YES		13	8	2010	TCGA-BRCA
TCGA-A2-A0EY		1	TCGA-A2-A0EY-D1887	1c31f4fe-aaf3-45bb-85cc-ddc5a1ed81e9	418	mg	104-105	mg	4	105	154	Chemotherapy	Adriamycin		ADJUVANT		IV	NO		22	9	2010	TCGA-BRCA
TCGA-A2-A0EY		3	TCGA-A2-A0EY-D1890	4ffd1583-1089-4c1a-9c65-3b1413b8983c	516	mg	129	mg	4	183	245	Chemotherapy	Docetaxel		ADJUVANT		IV	NO		22	9	2010	TCGA-BRCA
TCGA-A2-A0EY		4	TCGA-A2-A0EY-D1891	e621dfac-f2ac-4604-a5fa-520f61070b6c		mg	1000 mg daily	mg		183	NA	Targeted Molecular therapy	Lapatinib		ADJUVANT		PO	YES		22	9	2010	TCGA-BRCA
TCGA-A2-A0EY		6	TCGA-A2-A0EY-D1893	8da373c9-e16f-4a58-b3ff-6c294e12787c			1 mg daily	mg		329	NA	Hormone Therapy	Arimidex		ADJUVANT		PO	YES		22	9	2010	TCGA-BRCA
TCGA-A2-A0EY		5	TCGA-A2-A0EY-D1892	c5f2e97a-c397-4193-a55d-c10d91996a6b			134.4-406	mg		183	NA	Targeted Molecular therapy	Herceptin		ADJUVANT		IV	YES		22	9	2010	TCGA-BRCA
TCGA-A2-A0EY		2	TCGA-A2-A0EY-D1888	5da60b2a-4a81-450f-8a9a-f577b0f3dc83	4176	mg	1038-1050	mg	4	105	154	Chemotherapy	Cytoxan		ADJUVANT		IV	NO		22	9	2010	TCGA-BRCA
TCGA-A2-A0ST		1	TCGA-A2-A0ST-D3716	4c03e578-c8ca-49dd-abbd-aa6f1f676b33	392	mg	98	mg	4	44	85	Chemotherapy	Adriamycin		ADJUVANT		IV	NO		10	11	2010	TCGA-BRCA
TCGA-A2-A0ST		3	TCGA-A2-A0ST-D3718	0ad8fde3-e018-471c-a012-d97a9ad7a75e	1148	mg	287	mg	4	85	155	Chemotherapy	Taxol		ADJUVANT		IV	NO		10	11	2010	TCGA-BRCA
TCGA-A2-A0ST		4	TCGA-A2-A0ST-D3719	8c26b6ae-71a7-47c8-86ce-4f99b68272d0			2.5	mg/day		251	286	Hormone Therapy	Letrozole		ADJUVANT		PO	NO		10	11	2010	TCGA-BRCA
TCGA-A2-A0ST		2	TCGA-A2-A0ST-D3717	47ecba15-fb35-479e-beaa-92b787d0d2c6	3936	mg	984	mg	4	44	85	Chemotherapy	Cytoxan		ADJUVANT		IV	NO		10	11	2010	TCGA-BRCA
TCGA-A2-A0ST		5	TCGA-A2-A0ST-D3720	b18f2d63-850a-44b6-b52d-f59f6187d11a			1	mg/day		287	NA	Hormone Therapy	Anastrozole		ADJUVANT		PO			10	11	2010	TCGA-BRCA
TCGA-A2-A0ST		6	TCGA-A2-A0ST-D3721	f6b4a321-022e-475b-8d7d-a813f500b336			20	mg/day		495	NA	Hormone Therapy	Tamoxifen		ADJUVANT		PO			10	11	2010	TCGA-BRCA
TCGA-A2-A0SU		1	TCGA-A2-A0SU-D3989	94ab7027-4e66-4e27-be4f-266bfe28933f		mg		mg		93	NA	Hormone Therapy	Arimidex		ADJUVANT		PO	YES		17	11	2010	TCGA-BRCA
TCGA-A2-A0SV		1	TCGA-A2-A0SV-D3723	dffb0d8f-27a1-4dc6-855e-0fb99d5c4584	16	mg	4	mg	7	65	253	Other, specify in notesBisphosphonate therapy	Zometa		ADJUVANT		IV	NO		15	11	2010	TCGA-BRCA
TCGA-A2-A0SV		2	TCGA-A2-A0SV-D3724	5207293a-a541-4268-9200-ec61f261433f		mg	1	mg/day		79	168	Hormone Therapy	Arimidex		ADJUVANT		PO	NO		15	11	2010	TCGA-BRCA
TCGA-A2-A0SV		3	TCGA-A2-A0SV-D3725	ff55eeb9-fb43-4b8c-915b-c74dc4195ffe	1250	mg	250-500	mg	5	170	223	Hormone Therapy	Fulvestrant		ADJUVANT		IM	NO		15	11	2010	TCGA-BRCA
TCGA-A2-A0SV		4	TCGA-A2-A0SV-D3726	93f9d2f6-5376-40a2-b368-fc89e4e8650c		mg	3000	mg/day		304	NA	Chemotherapy	Xeloda		PROGRESSION		PO	NO		15	11	2010	TCGA-BRCA
TCGA-A2-A0SW		1	TCGA-A2-A0SW-D3702	5751c947-6519-4f54-b423-fda73bc2b43a		mg	1	mg/day		85	479	Hormone Therapy	Arimidex		ADJUVANT		PO	NO		8	11	2010	TCGA-BRCA
TCGA-A2-A0SW		2	TCGA-A2-A0SW-D3703	1e0659e4-5a29-4057-a83b-90e3e8f398ee		mg	20	mg/day		479	1365	Hormone Therapy	Tamoxifen		ADJUVANT		PO	NO		8	11	2010	TCGA-BRCA
TCGA-A2-A0SX		2	TCGA-A2-A0SX-D4024	8f6e3477-88fd-4f1b-b06f-0e3510b0ac5d	600	mg	100	mg	6	62	132	Chemotherapy	Adriamycin		ADJUVANT		IV	NO		12	11	2010	TCGA-BRCA
TCGA-A2-A0SX		1	TCGA-A2-A0SX-D4019	76901188-6afa-4900-ae30-7d296985c5de	6000	mg	1000	mg	6	62	132	Chemotherapy	Cytoxan		ADJUVANT		IV	NO		20	11	2010	TCGA-BRCA
TCGA-A2-A0SX		3	TCGA-A2-A0SX-D4023	a0280f47-3ba8-42cf-ab14-ff4fd7db88b0	2203	mg	610	mg	4	1289	1359	Chemotherapy	Carboplatin		RECURRENCE		IV	NO		24	11	2010	TCGA-BRCA
TCGA-A2-A0SX		4	TCGA-A2-A0SX-D4025	16e4fd14-6c2b-4c7e-964a-c240c2b36ceb	7200	mg	1800	mg	4	1289	1359	Chemotherapy	Gemcitabine		RECURRENCE		IV	NO		24	11	2010	TCGA-BRCA
TCGA-A2-A0SX		5	TCGA-A2-A0SX-D14036	634383B8-9F0E-4A8B-84FE-B308540A6F38			1500-2000	mg/day		1429	NA	Chemotherapy	Xeloda		PROGRESSION		PO	YES		11	5	2011	TCGA-BRCA
TCGA-A2-A0SY		1	TCGA-A2-A0SY-D3394	25d2f8f4-0b06-4677-b483-998d03b900e1				mg	4	NA	NA	Chemotherapy	Taxotere		ADJUVANT		IV	NO		12	11	2010	TCGA-BRCA
TCGA-A2-A0SY		4	TCGA-A2-A0SY-D3401	03bf9c75-4ae4-4747-a8b1-e1823ce91368		mg		mg		NA	NA	Targeted Molecular therapy	Herceptin		ADJUVANT		IV	NO		12	11	2010	TCGA-BRCA
TCGA-A2-A0SY		5	TCGA-A2-A0SY-D3408	75561abb-f715-4b09-b607-0ebecf96ca9f		mg	1	mg		256	NA	Hormone Therapy	Arimidex		ADJUVANT		PO	YES		12	11	2010	TCGA-BRCA
TCGA-A2-A0SY		3	TCGA-A2-A0SY-D3399	ee88474f-8a2d-4902-9de7-f016aac05379		mg		mg	4	NA	NA	Chemotherapy	Cytoxan		ADJUVANT		IV	NO		12	11	2010	TCGA-BRCA
TCGA-A2-A0SY		2	TCGA-A2-A0SY-D3397	c8d31da4-4cdc-4236-9aff-f8004227981c		mg		mg	4	NA	NA	Chemotherapy	Adriamycin		ADJUVANT		IV	NO		12	11	2010	TCGA-BRCA
TCGA-A2-A0T0		1	TCGA-A2-A0T0-D3430	7b30d8b7-1a91-4f14-93d1-1d690c083a3a		mg		mg		50	234	Chemotherapy	Taxotere		ADJUVANT		IV	NO		12	11	2010	TCGA-BRCA
TCGA-A2-A0T0		3	TCGA-A2-A0T0-D3434	d86d4e6c-4305-493c-b8bf-968971f358c9		mg		mg		50	234	Chemotherapy	Cytoxan		ADJUVANT		IV	NO		12	11	2010	TCGA-BRCA
TCGA-A2-A0T0		2	TCGA-A2-A0T0-D3432	e011bb8b-77b8-4daa-9bea-75f9c039e676		mg		mg		50	234	Chemotherapy	Adriamycin		ADJUVANT		IV	NO		12	11	2010	TCGA-BRCA
TCGA-A2-A0T1		3	TCGA-A2-A0T1-D3712	3674b5d0-54ba-4c56-b4d1-096bcdddbe9d						46	NA	Targeted Molecular therapy	Herceptin		ADJUVANT		IV	YES		12	11	2010	TCGA-BRCA
TCGA-A2-A0T1		2	TCGA-A2-A0T1-D3711	f7aadf3f-5dcd-4cf4-b04d-5b9f6907fc68					6	46	187	Chemotherapy	Carboplatin		ADJUVANT		IV	NO		12	11	2010	TCGA-BRCA
TCGA-A2-A0T1		1	TCGA-A2-A0T1-D3710	8ecf4ba5-9b63-4f13-90be-e4249f4d024b					6	46	187	Chemotherapy	Taxotere		ADJUVANT		IV	NO		12	11	2010	TCGA-BRCA
TCGA-A2-A0T2		1	TCGA-A2-A0T2-D3707	374f0db8-26b8-4cd4-828d-1250a5a81df3		g/day	3	g/day	4	105	225	Chemotherapy	Xeloda		ADJUVANT		PO	NO		12	11	2010	TCGA-BRCA
TCGA-A2-A0T3		2	TCGA-A2-A0T3-D9215	b41bdca7-b0bf-4308-b906-1dcc9bf77b23	618	mg	103	mg	6	70	177	Chemotherapy	Adriamycin		ADJUVANT		IV	NO		21	2	2011	TCGA-BRCA
TCGA-A2-A0T3		4	TCGA-A2-A0T3-D9218	f9514221-8f9b-403b-99d4-e4843d0b2eb6						NA	NA	Hormone Therapy	Tamoxifen		ADJUVANT		PO	YES		21	2	2011	TCGA-BRCA
TCGA-A2-A0T3		3	TCGA-A2-A0T3-D9216	2a946428-c9e3-4910-8589-57d6230d7cd4	6180	mg	1030	mg	6	70	177	Chemotherapy	Cytoxan		ADJUVANT		IV	NO		21	2	2011	TCGA-BRCA
TCGA-A2-A0T3		1	TCGA-A2-A0T3-D9214	4c04520d-d4ae-4202-b00b-a2782b640207	930	mg	155	mg	6	70	177	Chemotherapy	Taxotere		ADJUVANT		IV	NO		21	2	2011	TCGA-BRCA
TCGA-A2-A0T4		1	TCGA-A2-A0T4-D3991	c3b20047-64e2-4f31-b600-d2eb3c74c467		mg	2.5	mg		85	NA	Hormone Therapy	Femara		ADJUVANT		PO	YES		17	11	2010	TCGA-BRCA
TCGA-A2-A0T5		1	TCGA-A2-A0T5-D4004	da0a191b-d070-4b24-a363-86c0b3ba4582		mg		mg	4	NA	166	Chemotherapy	Taxotere		ADJUVANT		IV	NO		9	11	2010	TCGA-BRCA
TCGA-A2-A0T5		2	TCGA-A2-A0T5-D4005	651802d7-8efb-4de1-acac-0cde103d8b74		mg		mg	4	NA	166	Chemotherapy	Cytoxan		ADJUVANT		IV	NO		9	11	2010	TCGA-BRCA
TCGA-A2-A0T5		3	TCGA-A2-A0T5-D4007	ad72c4e8-6494-47a3-b46a-180feb91e7ce		mg		mg		NA	NA	Hormone Therapy	Tamoxifen		ADJUVANT		PO	NO		9	11	2010	TCGA-BRCA
TCGA-A2-A0T6		4	TCGA-A2-A0T6-D3997	9a7b6e0f-5e16-4bcf-a58f-a0ee35e617af		mg	20	mg/day		232	NA	Hormone Therapy	Tamoxifen		ADJUVANT		PO	YES		17	11	2010	TCGA-BRCA
TCGA-A2-A0T6		2	TCGA-A2-A0T6-D3995	23fa8497-3a06-42ab-900c-69deab1936ed	540	mg	90	mg	6	95	204	Chemotherapy	Adriamycin		ADJUVANT		IV	NO		17	11	2010	TCGA-BRCA
TCGA-A2-A0T6		1	TCGA-A2-A0T6-D3994	3ea8097f-3255-4d00-85b9-5d1f6e426c5f	810	mg	135	mg	6	95	204	Chemotherapy	Taxotere		ADJUVANT		IV	NO		17	11	2010	TCGA-BRCA
TCGA-A2-A0T6		3	TCGA-A2-A0T6-D3996	bd93c307-9d87-4a15-bb03-b8d02cc44b57	5400	mg	900	mg	6	95	204	Chemotherapy	Cytoxan		ADJUVANT		IV	NO		17	11	2010	TCGA-BRCA
TCGA-A2-A0T7		1	TCGA-A2-A0T7-D3999	55597860-77c6-472c-8515-75406e8ee3b4		mg	110	mg	3	117	145	Chemotherapy	Adriamycin		ADJUVANT		IV	NO		17	11	2010	TCGA-BRCA
TCGA-A2-A0T7		3	TCGA-A2-A0T7-D4001	3a7507c1-490c-40f0-b3fb-dc14638ea9b7		mg	145	mg	12	159	243	Chemotherapy	Taxol		ADJUVANT		IV	NO		17	11	2010	TCGA-BRCA
TCGA-A2-A0T7		4	TCGA-A2-A0T7-D4002	c5d05f28-9eff-492b-9d3d-086b3d55ffdd		mg	20	mg		365	NA	Hormone Therapy	Tamoxifen		ADJUVANT		PO	YES		17	11	2010	TCGA-BRCA
TCGA-A2-A0T7		2	TCGA-A2-A0T7-D4000	045f1736-1059-4fa3-bfeb-d36fc7a6c693		mg	1100	mg	3	117	145	Chemotherapy	Cytoxan		ADJUVANT		IV	NO		17	11	2010	TCGA-BRCA
TCGA-A2-A0YC		1	TCGA-A2-A0YC-D5677	0c6ae6c0-6396-40ca-8f21-e1d33a8e9ad0			1	mg		103	NA	Hormone Therapy	Arimidex		ADJUVANT		PO	YES		8	12	2010	TCGA-BRCA
TCGA-A2-A0YD		2	TCGA-A2-A0YD-D5674	678cae6d-29ae-4c7c-b9f8-72d3270dc402	4400	mg	1100	mg	4	63	136	Chemotherapy	Cytoxan		ADJUVANT		IV	NO		8	12	2010	TCGA-BRCA
TCGA-A2-A0YD		1	TCGA-A2-A0YD-D5673	39d13e05-d042-4915-a89b-eb9460b38f36	440	mg	110	mg	4	63	136	Chemotherapy	Adriamycin		ADJUVANT		IV	NO		8	12	2010	TCGA-BRCA
TCGA-A2-A0YD		3	TCGA-A2-A0YD-D5675	94197033-7886-421d-a619-88769cecaade			1	mg		143	NA	Hormone Therapy	Arimidex		ADJUVANT		PO	YES		8	12	2010	TCGA-BRCA
TCGA-A2-A0YE		1	TCGA-A2-A0YE-D5668	8aff8385-be06-4dc8-900a-bd3755cdd8e5					5	NA	NA	Chemotherapy	Taxotere		ADJUVANT		IV	NO		8	12	2010	TCGA-BRCA
TCGA-A2-A0YE		2	TCGA-A2-A0YE-D5669	635760ed-24dd-4491-bd61-c6793eb02a35					5	NA	NA	Chemotherapy	Adriamycin		ADJUVANT		IV	NO		8	12	2010	TCGA-BRCA
TCGA-A2-A0YE		3	TCGA-A2-A0YE-D5670	a2d7f767-e939-4557-b767-387f1623d5ba					5	NA	NA	Chemotherapy	Cytoxan		ADJUVANT		IV	NO		8	12	2010	TCGA-BRCA
TCGA-A2-A0YF		1	TCGA-A2-A0YF-D5507	481c8460-6527-43a9-a403-f39ee68057e2		mg	1	mg/day		NA	NA	Hormone Therapy	Arimidex		ADJUVANT		PO	YES		2	12	2010	TCGA-BRCA
TCGA-A2-A0YG		3	TCGA-A2-A0YG-D5636	7a5fb8b1-74dd-4cdf-a42e-10aa9ae382ad	229	mg	229	mg	1	173	173	Chemotherapy	Taxotere		ADJUVANT		IV	NO		2	12	2010	TCGA-BRCA
TCGA-A2-A0YG		4	TCGA-A2-A0YG-D5637	ea67ac32-9c00-4232-aa39-39d493f18b95			178-185	mg	12	152	232	Chemotherapy	Taxol		ADJUVANT		IV	NO		2	12	2010	TCGA-BRCA
TCGA-A2-A0YG		2	TCGA-A2-A0YG-D5628	310907f8-03bc-46fe-abfd-562722f26798	4896	mg	1224	mg	4	68	131	Chemotherapy	Cytoxan		ADJUVANT		IV	NO		2	12	2010	TCGA-BRCA
TCGA-A2-A0YG		1	TCGA-A2-A0YG-D5627	854cdbfa-8797-4255-ae54-9a7b1278579e	488	mg	122	mg	4	68	131	Chemotherapy	Adriamycin		ADJUVANT		IV	NO		2	12	2010	TCGA-BRCA
TCGA-A2-A0YG		5	TCGA-A2-A0YG-D5638	b3943b3d-4e9a-4ccc-bd23-65d88a9afc7e			1	mg		NA	NA	Hormone Therapy	Arimidex		ADJUVANT		PO	YES		14	12	2010	TCGA-BRCA
TCGA-A2-A0YG		6	TCGA-A2-A0YG-D5639	a99a6cef-a2db-4dcb-aba7-24b62d65de98			255-509	mg		152	NA	Targeted Molecular therapy	Herceptin		ADJUVANT		IV	YES		14	12	2010	TCGA-BRCA
TCGA-A2-A0YH		2	TCGA-A2-A0YH-D5437	80f9e542-473a-4608-9e1c-491b215c50d7	828	mg	138	mg	6	74	179	Chemotherapy	Taxotere		ADJUVANT		IV	NO		14	12	2010	TCGA-BRCA
TCGA-A2-A0YH		3	TCGA-A2-A0YH-D5440	599117f8-1d3d-4e44-bf96-83aaba1b8ca7	6600	mg	1100	mg	6	74	179	Chemotherapy	Cytoxan		ADJUVANT		IV	NO		14	12	2010	TCGA-BRCA
TCGA-A2-A0YH		4	TCGA-A2-A0YH-D5441	cbf163a4-c78e-463e-8de3-c0981fefd6f9						NA	NA	Hormone Therapy	Arimidex		ADJUVANT		PO	YES		14	12	2010	TCGA-BRCA
TCGA-A2-A0YH		1	TCGA-A2-A0YH-D5435	e60cd9fa-5849-49a5-8bb1-69491f0379a1					1	60	60	Chemotherapy	Adriamycin		ADJUVANT		IV	NO		14	12	2010	TCGA-BRCA
TCGA-A2-A0YI		1	TCGA-A2-A0YI-D5446	9b1f4d69-c1f1-49a2-b010-51bdc29628fa						NA	NA	Hormone Therapy	Femara		ADJUVANT		PO	NO		14	12	2010	TCGA-BRCA
TCGA-A2-A0YJ		2	TCGA-A2-A0YJ-D5821	54cf26b3-3b56-440e-9d2e-6c4df631992b					6	46	150	Chemotherapy	Cytoxan		ADJUVANT		IV	NO		28	12	2010	TCGA-BRCA
TCGA-A2-A0YJ		1	TCGA-A2-A0YJ-D5820	3d201259-de17-489f-89f8-f605fa43fe37					6	46	150	Chemotherapy	Taxotere		ADJUVANT		IV	NO		28	12	2010	TCGA-BRCA
TCGA-A2-A0YK		3	TCGA-A2-A0YK-D5847	2805802e-eb3a-4f17-90b5-9fa824b24022			1	mg		NA	NA	Hormone Therapy	Arimidex		ADJUVANT		PO	YES		28	12	2010	TCGA-BRCA
TCGA-A2-A0YK		1	TCGA-A2-A0YK-D5845	c5a7f0c7-a217-4ad7-a621-78da30961ddc	4460	mg	1115	mg	4	78	141	Chemotherapy	Cytoxan		ADJUVANT		IV	NO		28	12	2010	TCGA-BRCA
TCGA-A2-A0YK		2	TCGA-A2-A0YK-D5846	c494a6d6-0fcb-4709-b505-fef203efcd1b	560	mg	140	mg	4	78	141	Chemotherapy	Taxotere		ADJUVANT		IV	NO		28	12	2010	TCGA-BRCA
TCGA-A2-A0YL		1	TCGA-A2-A0YL-D5814	15d20bc4-14c3-4ec8-8005-389f518e1ac0	5640	mg	940	mg	6	50	154	Chemotherapy	Cytoxan		ADJUVANT		IV	NO		28	12	2010	TCGA-BRCA
TCGA-A2-A0YL		3	TCGA-A2-A0YL-D5816	e0eb6325-2068-4cbc-83a8-228079ff9e5f	840	mg	140	mg	6	50	154	Chemotherapy	Taxotere		ADJUVANT		IV	NO		28	12	2010	TCGA-BRCA
TCGA-A2-A0YL		2	TCGA-A2-A0YL-D5815	9f659c06-6017-43f8-b229-7164566871f4	564	mg	94	mg	6	50	154	Chemotherapy	Adriamycin		ADJUVANT		IV	NO		28	12	2010	TCGA-BRCA
TCGA-A2-A0YL		4	TCGA-A2-A0YL-D5817	57d63ce1-4d7f-430f-930c-e6605a768c00			1	mg		177	NA	Hormone Therapy	Arimidex		ADJUVANT		PO	YES		28	12	2010	TCGA-BRCA
TCGA-A2-A0YT		4	TCGA-A2-A0YT-D5687	5b1e9a0c-a2c4-41f0-a952-c9b39c961f76		mg	1	mg		286	723	Hormone Therapy	Arimidex		ADJUVANT		PO	NO		10	12	2010	TCGA-BRCA
TCGA-A2-A1FV		1	TCGA-A2-A1FV-D12263	4a36ce19-e3bb-4484-a0c0-8c815afa84a7	4128	mg	1032	mg	4	70	133	Chemotherapy	Cyclophosphamide		ADJUVANT		IV	NO		26	5	2011	TCGA-BRCA
TCGA-A2-A1FV		3	TCGA-A2-A1FV-D12266	09c584e4-9d41-455c-9e08-87c9f0f931b7			1	mg/day		141	NA	Hormone Therapy	Arimidex		ADJUVANT		PO	YES		26	5	2011	TCGA-BRCA
TCGA-A2-A1FV		2	TCGA-A2-A1FV-D12265	bad34945-e422-45a6-9c03-6f05d34514c8	516	mg	129	mg	4	70	133	Chemotherapy	Docetaxel		ADJUVANT		IV	NO		26	5	2011	TCGA-BRCA
TCGA-A2-A1FW		3	TCGA-A2-A1FW-D11831	1c60eee0-e3cd-4edb-8287-bf56a9f4efa9					4	65	154	Chemotherapy	Cytoxan		ADJUVANT		IV	NO		17	5	2011	TCGA-BRCA
TCGA-A2-A1FW		1	TCGA-A2-A1FW-D11823	4ea58c35-fcc2-4136-9aa0-752ace9b87e0					4	65	154	Chemotherapy	Adriamycin		ADJUVANT		IV	NO		17	5	2011	TCGA-BRCA
TCGA-A2-A1FW		2	TCGA-A2-A1FW-D11830	86b10331-62e5-40e8-bdc7-80184a5896d4					4	175	245	Chemotherapy	Taxotere		ADJUVANT		IV	NO		17	5	2011	TCGA-BRCA
TCGA-A2-A1FW		4	TCGA-A2-A1FW-D20812	4F2494FD-3934-42BA-8414-FE4FEFF62B75		mg	2.5	mg		364	NA	Hormone Therapy	Femara		ADJUVANT		PO	YES		12	1	2012	TCGA-BRCA
TCGA-A2-A1FX		1	TCGA-A2-A1FX-D11802	b78310b5-e2f5-4a69-a170-d5d8b9f9ff96					4	74	155	Chemotherapy	Taxotere		ADJUVANT		IV	NO		12	5	2011	TCGA-BRCA
TCGA-A2-A1FX		3	TCGA-A2-A1FX-D11811	d761afbc-f8fb-4593-8461-0b7bafa935e9			1	mg/day		198	NA	Hormone Therapy	Arimidex		ADJUVANT		PO	YES		12	5	2011	TCGA-BRCA
TCGA-A2-A1FX		2	TCGA-A2-A1FX-D11806	a39f5502-14a7-4c8d-8d51-34ef34e9bb26					4	74	155	Chemotherapy	Cytoxan		ADJUVANT		IV	NO		12	5	2011	TCGA-BRCA
TCGA-A2-A1FZ		1	TCGA-A2-A1FZ-D12285	453a2e9f-7e83-478a-a0f5-0aa01232d4fb						NA	NA	Hormone Therapy	Arimidex		ADJUVANT		PO	YES		27	4	2011	TCGA-BRCA
TCGA-A2-A1G0		1	TCGA-A2-A1G0-D12277	3f7e4bbf-f665-40a2-b4ac-ec01e86be371	574	mg	94-96	mg	6	72	177	Chemotherapy	Adriamycin		ADJUVANT		IV	NO		27	4	2011	TCGA-BRCA
TCGA-A2-A1G0		2	TCGA-A2-A1G0-D12278	98afbca9-9725-421f-98a6-9f7f299a0e0b	872	mg	141-148	mg	6	52	177	Chemotherapy	Taxotere		ADJUVANT		IV	NO		27	4	2011	TCGA-BRCA
TCGA-A2-A1G0		3	TCGA-A2-A1G0-D12279	684a3831-0dbd-4c77-bcad-abc00bca6fcf	5720	mg	940-960	mg	6	72	177	Chemotherapy	Cytoxan		ADJUVANT		IV	NO		27	4	2011	TCGA-BRCA
TCGA-A2-A1G0		4	TCGA-A2-A1G0-D12281	ef4fe873-a6fc-46bb-a3f7-225d1f22dbc3			20	mg/day		NA	NA	Hormone Therapy	Tamoxifen		ADJUVANT		PO	YES		27	4	2011	TCGA-BRCA
TCGA-A2-A1G4		2	TCGA-A2-A1G4-D12345	6491326b-97e4-4bc3-bc1b-3420c081b2bf	480	mg	80	mg	6	80	185	Chemotherapy	Adriamycin		ADJUVANT		IV	NO		27	4	2011	TCGA-BRCA
TCGA-A2-A1G4		2	TCGA-A2-A1G4-D12345	6491326b-97e4-4bc3-bc1b-3420c081b2bf	480	mg	80	mg	6	80	185	Chemotherapy	Adriamycin		ADJUVANT		IV	NO		27	4	2011	TCGA-BRCA
TCGA-A2-A1G4		4	TCGA-A2-A1G4-D12347	f7d16c97-46c7-4712-83cb-f31c52b38ea4			2.5	mg		207	NA	Hormone Therapy	Femara		ADJUVANT		PO	YES		27	4	2011	TCGA-BRCA
TCGA-A2-A1G4		4	TCGA-A2-A1G4-D12347	f7d16c97-46c7-4712-83cb-f31c52b38ea4			2.5	mg		207	NA	Hormone Therapy	Femara		ADJUVANT		PO	YES		27	4	2011	TCGA-BRCA
TCGA-A2-A1G4		1	TCGA-A2-A1G4-D12344	5971ea22-14b8-49be-8ee4-c621e8529ea7	4770	mg	795	mg	6	80	185	Chemotherapy	Cytoxan		ADJUVANT		IV	NO		27	4	2011	TCGA-BRCA
TCGA-A2-A1G4		1	TCGA-A2-A1G4-D12344	5971ea22-14b8-49be-8ee4-c621e8529ea7	4770	mg	795	mg	6	80	185	Chemotherapy	Cytoxan		ADJUVANT		IV	NO		27	4	2011	TCGA-BRCA
TCGA-A2-A1G4		3	TCGA-A2-A1G4-D12346	59b0a147-3154-47c9-907a-765fdba4002d	720	mg	120	mg	6	80	185	Chemotherapy	Taxotere		ADJUVANT		IV	NO		27	4	2011	TCGA-BRCA
TCGA-A2-A1G4		3	TCGA-A2-A1G4-D12346	59b0a147-3154-47c9-907a-765fdba4002d	720	mg	120	mg	6	80	185	Chemotherapy	Taxotere		ADJUVANT		IV	NO		27	4	2011	TCGA-BRCA
TCGA-A2-A1G6		3	TCGA-A2-A1G6-D12537	03170c14-0cc8-47b8-8211-e7feae86ed65					3	132	172	Chemotherapy	Docetaxel		ADJUVANT		IV	NO		28	4	2011	TCGA-BRCA
TCGA-A2-A1G6		1	TCGA-A2-A1G6-D12532	b86d0b45-cd36-46d7-9964-b170549420ac					4	69	119	Chemotherapy	Adriamycin		ADJUVANT		IV	NO		28	4	2011	TCGA-BRCA
TCGA-A2-A1G6		2	TCGA-A2-A1G6-D12535	57fef464-1259-484f-8b66-7473fa062401					4	69	119	Chemotherapy	Cytoxan		ADJUVANT		IV	NO		28	4	2011	TCGA-BRCA
TCGA-A2-A259		1	TCGA-A2-A259-D14577	F4C128EF-E7C2-407A-833B-C1EC52088D3D			1	mg		96	NA	Hormone Therapy	Arimidex		ADJUVANT		PO	YES		20	7	2011	TCGA-BRCA
TCGA-A2-A25A		2	TCGA-A2-A25A-D14583	37B653A5-16F9-4CFA-91C8-7AAE12B3D81D						NA	NA	Chemotherapy	Cytoxan		ADJUVANT		IV			22	7	2011	TCGA-BRCA
TCGA-A2-A25A		2	TCGA-A2-A25A-D14583	37B653A5-16F9-4CFA-91C8-7AAE12B3D81D						NA	NA	Chemotherapy	Cytoxan		ADJUVANT		IV			22	7	2011	TCGA-BRCA
TCGA-A2-A25A		4	TCGA-A2-A25A-D14585	CD0F0B87-4BE9-4070-BC27-F4217BB6F250						NA	NA	Hormone Therapy	Femara		ADJUVANT		PO			22	7	2011	TCGA-BRCA
TCGA-A2-A25A		4	TCGA-A2-A25A-D14585	CD0F0B87-4BE9-4070-BC27-F4217BB6F250						NA	NA	Hormone Therapy	Femara		ADJUVANT		PO			22	7	2011	TCGA-BRCA
TCGA-A2-A25A		1	TCGA-A2-A25A-D14581	DAE723E3-48C2-47C6-932F-B670C43AAEF1						NA	NA	Chemotherapy	Adriamycin		ADJUVANT		IV			22	7	2011	TCGA-BRCA
TCGA-A2-A25A		1	TCGA-A2-A25A-D14581	DAE723E3-48C2-47C6-932F-B670C43AAEF1						NA	NA	Chemotherapy	Adriamycin		ADJUVANT		IV			22	7	2011	TCGA-BRCA
TCGA-A2-A25A		3	TCGA-A2-A25A-D14584	CDAB626B-3EFA-48B1-A671-C525E974334C						NA	NA	Chemotherapy	Taxol		ADJUVANT		IV			22	7	2011	TCGA-BRCA
TCGA-A2-A25A		3	TCGA-A2-A25A-D14584	CDAB626B-3EFA-48B1-A671-C525E974334C						NA	NA	Chemotherapy	Taxol		ADJUVANT		IV			22	7	2011	TCGA-BRCA
TCGA-A2-A25B		1	TCGA-A2-A25B-D14502	5CA1AA16-D037-4F6E-8F7B-46F0BFB54F17	745	mg	148-150	mg	5	64	148	Chemotherapy	Taxotere		ADJUVANT		IV	NO		20	6	2011	TCGA-BRCA
TCGA-A2-A25B		3	TCGA-A2-A25B-D14505	4DB7724B-1C49-4082-A477-83CAA3AD9A6D	4965	mg	985-1000	mg	5	64	148	Chemotherapy	Cytoxan		ADJUVANT		IV	NO		20	6	2011	TCGA-BRCA
TCGA-A2-A25B		2	TCGA-A2-A25B-D14504	E1774708-5D16-4022-9B47-09313FA0BF3F	498	mg	99-100	mg	5	64	148	Chemotherapy	Adriamycin		ADJUVANT		IV	NO		20	6	2011	TCGA-BRCA
TCGA-A2-A25B		4	TCGA-A2-A25B-D31264	05A1B7D2-5DCF-454F-9FE4-33CA8289D1B2		mg	20	mg/day		293	NA	Hormone Therapy	Tamoxifen		ADJUVANT		PO	YES		17	4	2012	TCGA-BRCA
TCGA-A2-A25C		3	TCGA-A2-A25C-D14513	789E3F3F-057D-41A2-BC01-3C6103E3A603	650	mg	130	mg	5	108	193	Chemotherapy	Taxotere		ADJUVANT		IV	NO		20	6	2011	TCGA-BRCA
TCGA-A2-A25C		2	TCGA-A2-A25C-D14512	B0EDF6A8-BC7C-44F3-B9A2-4306EC1EDE95	435	mg	87	mg	5	108	193	Chemotherapy	Adriamycin		ADJUVANT		IV	NO		20	6	2011	TCGA-BRCA
TCGA-A2-A25C		1	TCGA-A2-A25C-D14511	9A192F59-CCEE-4DCF-97FD-152DA7203A62	4350	mg	870	mg	5	108	193	Chemotherapy	Cytoxan		ADJUVANT		IV	NO		20	6	2011	TCGA-BRCA
TCGA-A2-A25C		4	TCGA-A2-A25C-D14514	164E441C-E2D3-4CDA-B591-397424B65942		mg	20	mg/day		292	325	Hormone Therapy	Tamoxifen		ADJUVANT		PO	NO		28	7	2011	TCGA-BRCA
TCGA-A2-A25C		6	TCGA-A2-A25C-D31284	ED492381-E4FE-41BA-8ECB-CEC9010547CB		mg	25	mg/day		476	NA	Hormone Therapy	Aromasin		ADJUVANT		PO	YES		17	4	2012	TCGA-BRCA
TCGA-A2-A25C		5	TCGA-A2-A25C-D31283	77D6AC50-7A0B-4BB5-9FA8-BFECB11CDC34		mg	2.5	mg/day		325	475	Hormone Therapy	Femara		ADJUVANT		PO	NO		17	4	2012	TCGA-BRCA
TCGA-A2-A25D		1	TCGA-A2-A25D-D14497	13453903-A47B-4D8A-9288-9EE9FE596226			20	mg/day		0	NA	Hormone Therapy	Tamoxifen		ADJUVANT		PO	YES		21	7	2011	TCGA-BRCA
TCGA-A2-A25D		2	TCGA-A2-A25D-D14498	4E0D9B7A-4FB4-4A35-92D4-B0CF3C369CEE			25	mg		0	0	Hormone Therapy	Exemestane		ADJUVANT		PO	NO		21	7	2011	TCGA-BRCA
TCGA-A2-A25D		3	TCGA-A2-A25D-D14499	A604328B-BACF-486C-9E11-4CEC7C695BC6			1	mg		0	0	Hormone Therapy	Arimidex		ADJUVANT		PO	NO		21	7	2011	TCGA-BRCA
TCGA-A2-A25E		4	TCGA-A2-A25E-D14568	189903E4-A8AF-4AE4-A953-0928F10646D2	3600	mg	900	mg	4	67	136	Chemotherapy	Cytoxan		ADJUVANT		IV	NO		21	7	2011	TCGA-BRCA
TCGA-A2-A25E		5	TCGA-A2-A25E-D14569	335FCDB6-340C-4A4F-B08B-F509B2B0DEF5	360	mg	90	mg	4	67	136	Chemotherapy	Adriamycin		ADJUVANT		IV	NO		21	7	2011	TCGA-BRCA
TCGA-A2-A25E		1	TCGA-A2-A25E-D14564	019B2AA1-9E61-4BE6-BDE1-B885EEE5589B	5142	mg	98-196	mg	47	250	601	Immunotherapy	Herceptin		ADJUVANT		IV	NO		21	7	2011	TCGA-BRCA
TCGA-A2-A25E		3	TCGA-A2-A25E-D14567	0D2DEFB3-3E8B-4761-8BD1-897AB03EFA98	1440	mg	120	mg	12	158	242	Chemotherapy	Taxol		ADJUVANT		IV	NO		21	7	2011	TCGA-BRCA
TCGA-A2-A25E		6	TCGA-A2-A25E-D14570	029F44F2-9A34-45CF-8E9F-2AFEB11BE5CD			3.6	mg		2380	NA	Hormone Therapy	Goserelin		OTHER, SPECIFY IN NOTES	Preventative	SC	YES		21	7	2011	TCGA-BRCA
TCGA-A2-A25E		2	TCGA-A2-A25E-D14565	63600442-2336-493D-BC5F-CECB9800FD53			10	mg/m2/day		334	2155	Hormone Therapy	Tamoxifen		ADJUVANT		PO	NO		22	7	2011	TCGA-BRCA
TCGA-A2-A25E	NO		TCGA-A2-A25E-D44981	99D343A1-BE9A-407D-80DC-45B049932EE1						3055	NA	Hormone Therapy	Anastrozole					YES		2	7	2013	TCGA-BRCA
TCGA-A2-A25F		1	TCGA-A2-A25F-D31195	891B2981-580C-4A0A-9C41-BED150D2AEB8					4	64	212	Chemotherapy	Taxotere		ADJUVANT		IV	NO		19	4	2012	TCGA-BRCA
TCGA-A2-A25F		2	TCGA-A2-A25F-D31196	D5EBB6A6-DE10-4033-AB1F-6ADA8072684A					4	64	212	Chemotherapy	Cytoxan		ADJUVANT		IV	NO		19	4	2012	TCGA-BRCA
TCGA-A2-A3KC		2	TCGA-A2-A3KC-D30126	89F4A022-4646-4C62-92B2-D98CBA444FB0	636	mg	106	mg	6	77	182	Chemotherapy	Adriamycin		ADJUVANT		IV	NO		14	3	2012	TCGA-BRCA
TCGA-A2-A3KC		1	TCGA-A2-A3KC-D30125	ABA4D3E6-1A06-465B-83A0-EF2E9F3BAA4A	6360	mg	1060	mg	6	77	182	Chemotherapy	Cytoxan		ADJUVANT		IV	NO		14	3	2012	TCGA-BRCA
TCGA-A2-A3KC		4	TCGA-A2-A3KC-D30128	16218EC6-7B12-489E-8AB0-BD5C8278E00F			20	mg/day		203	1101	Hormone Therapy	Tamoxifen		ADJUVANT		PO	NO		14	3	2012	TCGA-BRCA
TCGA-A2-A3KC		3	TCGA-A2-A3KC-D30127	332AAD9D-0369-443A-B563-28B1E2B02E65	954	mg	159	mg	6	77	182	Chemotherapy	Taxotere		ADJUVANT		IV	NO		14	3	2012	TCGA-BRCA
TCGA-A2-A3KC	NO		TCGA-A2-A3KC-D59209	7D787BBB-1268-4E08-9C9E-BFA413D22B04						1102	NA	Hormone Therapy	Arimidex					YES		5	5	2014	TCGA-BRCA
TCGA-A2-A3KD		2	TCGA-A2-A3KD-D30120	AB03C3FC-D1ED-4F17-8BFB-C5123D0EC3B1	480	mg	120	mg	4	127	190	Chemotherapy	Taxotere		ADJUVANT		IV	NO		14	2	2012	TCGA-BRCA
TCGA-A2-A3KD		1	TCGA-A2-A3KD-D30119	02CCA825-E874-4DCB-A863-18EF85224977	3848	mg	962	mg	4	127	190	Chemotherapy	Cytoxan		ADJUVANT		IV	NO		14	2	2012	TCGA-BRCA
TCGA-A2-A3KD		3	TCGA-A2-A3KD-D30121	042F7696-E248-4F7D-AC91-A50E35E2E99F			20	mg/day		282	NA	Hormone Therapy	Tamoxifen		ADJUVANT		PO	YES		14	2	2012	TCGA-BRCA
TCGA-A2-A3XS	NO		TCGA-A2-A3XS-D34447	B3410728-5DD2-4C46-8F60-384AE7FD0DE0						112	154	Chemotherapy	Cytoxan					NO	Complete Response	15	8	2012	TCGA-BRCA
TCGA-A2-A3XS	NO		TCGA-A2-A3XS-D34449	57BE30DA-D982-441F-9385-4A8F49FD6C7F						112	154	Chemotherapy	Adriamycin					NO	Complete Response	15	8	2012	TCGA-BRCA
TCGA-A2-A3XS	NO		TCGA-A2-A3XS-D34450	C4D6719C-2751-4CCD-A188-EC01BB23E1B0						167	210	Chemotherapy	Paclitaxel					NO	Complete Response	15	8	2012	TCGA-BRCA
TCGA-A2-A3XS	NO		TCGA-A2-A3XS-D34451	8FC4D02E-D7CA-465A-A5DF-A4C2323A2ACC						281	682	Hormone Therapy	Tamoxifen					NO	Clinical Progressive Disease	15	8	2012	TCGA-BRCA
TCGA-A2-A3XS	NO		TCGA-A2-A3XS-D34452	0E43D65F-FF3E-49BB-9DEA-8C8B0BF3AD17						695	806	Chemotherapy	Docetaxel					NO	Clinical Progressive Disease	15	8	2012	TCGA-BRCA
TCGA-A2-A3XS	NO		TCGA-A2-A3XS-D34453	F4FCCE3E-BB62-4A80-909D-A1DC2198705D						895	958	Ancillary	Avastin					NO	Clinical Progressive Disease	15	8	2012	TCGA-BRCA
TCGA-A2-A3XS	NO		TCGA-A2-A3XS-D34454	055A4779-B7FE-4F15-894F-81785BED5BE4						874	980	Chemotherapy	Xeloda					NO	Clinical Progressive Disease	15	8	2012	TCGA-BRCA
TCGA-A2-A3XS	NO		TCGA-A2-A3XS-D34455	0221663A-3CAA-42B8-B315-073962FBD6FF						986	1022	Chemotherapy	Navelbine					NO	Clinical Progressive Disease	15	8	2012	TCGA-BRCA
TCGA-A2-A3XT	NO		TCGA-A2-A3XT-D34495	C93B9D6C-DE38-4B66-AA69-C788731E6DA2						35	83	Chemotherapy	Cyclophosphamide					NO	Partial Response	17	8	2012	TCGA-BRCA
TCGA-A2-A3XT	NO		TCGA-A2-A3XT-D34496	314F8E23-81C1-41B5-BB1D-78A78525EE50						35	83	Chemotherapy	Doxorubicin					NO	Partial Response	17	8	2012	TCGA-BRCA
TCGA-A2-A3XT	NO		TCGA-A2-A3XT-D34497	3E9B81CF-BFAD-4C78-AC24-32461C485692						97	161	Chemotherapy	Docetaxel					NO	Partial Response	17	8	2012	TCGA-BRCA
TCGA-A2-A3XU	NO		TCGA-A2-A3XU-D34706	F99B1711-2441-4D81-BE35-E77D8DB5DD5C						NA	155	Chemotherapy	Adriamycin					NO		28	8	2012	TCGA-BRCA
TCGA-A2-A3XU	NO		TCGA-A2-A3XU-D34707	22884654-200E-40BD-8E0D-C5BB2915AC39						NA	155	Chemotherapy	Cytoxan					NO		28	8	2012	TCGA-BRCA
TCGA-A2-A3XU	NO		TCGA-A2-A3XU-D34708	BF14305C-8340-470C-B0C2-57AD71B8C1DE						NA	155	Chemotherapy	Taxotere					NO		28	8	2012	TCGA-BRCA
TCGA-A2-A3XU	NO		TCGA-A2-A3XU-D34709	D7667385-C63A-4D90-AE37-D95D1BC45AD5						596	718	Hormone Therapy	Arimidex					NO	Clinical Progressive Disease	28	8	2012	TCGA-BRCA
TCGA-A2-A3XU	NO		TCGA-A2-A3XU-D34710	45C67643-FF02-4C5B-874F-3D7D85A8FE9D						657	902	Chemotherapy	Xeloda					NO	Clinical Progressive Disease	28	8	2012	TCGA-BRCA
TCGA-A2-A3XV	NO		TCGA-A2-A3XV-D34630	71D050BF-7E93-4BA7-B969-F1887FC94B89						62	175	Chemotherapy	Carboplatin					NO	Complete Response	24	8	2012	TCGA-BRCA
TCGA-A2-A3XV	NO		TCGA-A2-A3XV-D34631	7CF49A37-54D6-47C1-B0FA-F3732990E8A2						62	175	Chemotherapy	Docetaxel					NO	Complete Response	24	8	2012	TCGA-BRCA
TCGA-A2-A3XV	NO		TCGA-A2-A3XV-D34632	212FE1BA-E2B8-435A-91E6-5BC6F1B03C9B						62	428	Targeted Molecular therapy	Trastuzumab					NO	Complete Response	24	8	2012	TCGA-BRCA
TCGA-A2-A3XV	NO		TCGA-A2-A3XV-D34633	660D3D61-D8EE-44B2-8CE3-F93CB2202075						429	NA	Hormone Therapy	Tamoxifen					YES		24	8	2012	TCGA-BRCA
TCGA-A2-A3XW	YES		TCGA-A2-A3XW-D34431	5DE33005-8993-4B5B-8D3A-F74A18EAE600						69	139	Chemotherapy	Adriamyicin					NO	Complete Response	15	8	2012	TCGA-BRCA
TCGA-A2-A3XW	YES		TCGA-A2-A3XW-D34432	FBBE5DDA-17FD-4605-B38C-1F391379A514						69	139	Chemotherapy	Cyclophosphamide					NO	Complete Response	15	8	2012	TCGA-BRCA
TCGA-A2-A3XW	YES		TCGA-A2-A3XW-D34433	17ED55A4-16C3-4F43-8986-3714A71F0F78						153	223	Chemotherapy	Taxol					NO	Complete Response	15	8	2012	TCGA-BRCA
TCGA-A2-A3XW	YES		TCGA-A2-A3XW-D34434	5E8166C0-1206-4A0B-9FC3-806B511A494D						341	NA	Hormone Therapy	Tamoxifen					YES		15	8	2012	TCGA-BRCA
TCGA-A2-A3XX	NO		TCGA-A2-A3XX-D34438	9F081506-F377-47BB-8EE6-EDE38541E7B9						80	129	Chemotherapy	Cyclophosphamide					NO	Complete Response	15	8	2012	TCGA-BRCA
TCGA-A2-A3XX	NO		TCGA-A2-A3XX-D34439	588DB182-2F95-48D2-A365-0BDF34B3C1FB						80	129	Chemotherapy	Adriamycin					NO	Complete Response	15	8	2012	TCGA-BRCA
TCGA-A2-A3XX	NO		TCGA-A2-A3XX-D34441	B6FD1396-6FE8-44FF-A6AC-72B380261AD5						143	185	Chemotherapy	Paclitaxel					NO	Complete Response	15	8	2012	TCGA-BRCA
TCGA-A2-A3XY	YES		TCGA-A2-A3XY-D34406	CBE5F428-42AB-4719-A28B-3D8E9903B596						86	149	Chemotherapy	Adriamycin					NO	Complete Response	14	8	2012	TCGA-BRCA
TCGA-A2-A3XY	YES		TCGA-A2-A3XY-D34407	E7F46F97-06FB-49A1-B9B2-DC0F211325DC						86	149	Chemotherapy	Cyclophosphamide					NO	Complete Response	14	8	2012	TCGA-BRCA
TCGA-A2-A3XY	YES		TCGA-A2-A3XY-D34408	2BB3150F-2130-4FA5-9E80-A2F76E236D3C						170	170	Chemotherapy	Adriamycin					NO	Complete Response	14	8	2012	TCGA-BRCA
TCGA-A2-A3XY	YES		TCGA-A2-A3XY-D34409	385416B0-05A4-45C0-A807-DDFFE65C59EE						170	170	Chemotherapy	Cyclophosphamide					NO	Complete Response	14	8	2012	TCGA-BRCA
TCGA-A2-A3XY	YES		TCGA-A2-A3XY-D34411	6B22D335-A270-451A-93F4-A11F8A4875A6						184	254	Chemotherapy	Paclitaxel					NO	Complete Response	14	8	2012	TCGA-BRCA
TCGA-A2-A3XY	NO		TCGA-A2-A3XY-D43312	4620C49F-B2FE-4FBD-8CD3-C2CAFBD9EEA4						816	913	Chemotherapy	Carboplatin					NO	Clinical Progressive Disease	16	5	2013	TCGA-BRCA
TCGA-A2-A3XY	NO		TCGA-A2-A3XY-D43313	89205666-328A-4D84-8355-E8627C761EC5						816	1019	Chemotherapy	Gemcitabine					NO	Clinical Progressive Disease	16	5	2013	TCGA-BRCA
TCGA-A2-A3XY	NO		TCGA-A2-A3XY-D43314	D2AD9346-11EA-432E-94D0-DC4429648DC1						1040	1061	Chemotherapy	Docetaxel					NO	Clinical Progressive Disease	16	5	2013	TCGA-BRCA
TCGA-A2-A3XY	NO		TCGA-A2-A3XY-D43315	D420260B-7367-4532-AC11-A5A0966EBCBC						816	1058	Ancillary	Denosumab					NO	Clinical Progressive Disease	16	5	2013	TCGA-BRCA
TCGA-A2-A3XZ	NO		TCGA-A2-A3XZ-D34516	EC157BD8-01E2-4587-87D0-ED9A7863A136						97	202	Chemotherapy	Carboplatin					NO	Complete Response	21	8	2012	TCGA-BRCA
TCGA-A2-A3XZ	NO		TCGA-A2-A3XZ-D34517	9E6E1263-16AB-4E0E-8C59-14347BB6F50C						97	202	Chemotherapy	Docetaxel					NO	Complete Response	21	8	2012	TCGA-BRCA
TCGA-A2-A3XZ	NO		TCGA-A2-A3XZ-D34518	3F688A9E-5E71-4676-BA57-190015FED400						97	423	Targeted Molecular therapy	Trastuzumab					NO	Complete Response	21	8	2012	TCGA-BRCA
TCGA-A2-A3Y0	NO		TCGA-A2-A3Y0-D34570	9F7B7F8B-718E-4740-93BC-324EE04D01E8						74	137	Chemotherapy	Adriamycin					NO	Complete Response	24	8	2012	TCGA-BRCA
TCGA-A2-A3Y0	NO		TCGA-A2-A3Y0-D34571	FBC64FA5-C743-40B6-9565-79BFB168FF4E						74	137	Chemotherapy	Cytoxan					NO	Complete Response	24	8	2012	TCGA-BRCA
TCGA-A2-A3Y0	NO		TCGA-A2-A3Y0-D34587	27FAEC54-F24D-438B-8005-1AA132B3092A						165	247	Chemotherapy	Docetaxel					NO	Complete Response	24	8	2012	TCGA-BRCA
TCGA-A2-A3Y0	NO		TCGA-A2-A3Y0-D34588	8E48C12C-49AB-4BAE-A24E-F9DA45AAA81F						NA	NA	Hormone Therapy	Arimidex					NO	Complete Response	24	8	2012	TCGA-BRCA
TCGA-A2-A3Y0	NO		TCGA-A2-A3Y0-D34589	8A141947-57F7-47C1-9301-538DC497884B						NA	NA	Hormone Therapy	Femara					NO	Complete Response	24	8	2012	TCGA-BRCA
TCGA-A2-A3Y0	NO		TCGA-A2-A3Y0-D34590	7CD22268-A875-4227-AB7F-E16930C56DDC						NA	NA	Hormone Therapy	Tamoxifen					YES		24	8	2012	TCGA-BRCA
TCGA-A2-A4RY	NO		TCGA-A2-A4RY-D40659	1BCAA28C-A1D9-45B4-993D-DC411B983F6C						58	164	Chemotherapy	Taxotere					NO	Complete Response	26	2	2013	TCGA-BRCA
TCGA-A2-A4RY	NO		TCGA-A2-A4RY-D40660	49B3D51C-F502-4AB9-9548-345C27375EA6						58	164	Chemotherapy	Adriamycin					NO	Complete Response	26	2	2013	TCGA-BRCA
TCGA-A2-A4RY	NO		TCGA-A2-A4RY-D40661	026BFA4A-9212-4110-83E8-783895513760						58	164	Chemotherapy	Cytoxan					NO	Complete Response	26	2	2013	TCGA-BRCA
TCGA-A2-A4RY	NO		TCGA-A2-A4RY-D40662	E5560868-E57D-4A2B-83C8-C2B50D5B8224						203	NA	Hormone Therapy	Tamoxifen					YES		26	2	2013	TCGA-BRCA
TCGA-A2-A4S2	NO		TCGA-A2-A4S2-D40762	72B353D4-7256-4161-B9C8-EA9FDC872D78						47	96	Chemotherapy	Adriamycin					NO	Complete Response	28	2	2013	TCGA-BRCA
TCGA-A2-A4S2	NO		TCGA-A2-A4S2-D40763	30184077-58DE-45BD-94A3-1F57F5419536						47	96	Chemotherapy	Cytoxan					NO	Complete Response	28	2	2013	TCGA-BRCA
TCGA-A2-A4S2	NO		TCGA-A2-A4S2-D40764	B81A498A-A3FC-4E99-A912-6B5CBC9E288D						110	173	Chemotherapy	Paclitaxel					NO	Complete Response	28	2	2013	TCGA-BRCA
TCGA-A2-A4S2	NO		TCGA-A2-A4S2-D59084	8B0F87F5-E925-40EB-9A72-E44475BF4CB3						261	NA	Hormone Therapy	Arimidex					YES		30	4	2014	TCGA-BRCA
TCGA-A7-A0CD		1	TCGA-A7-A0CD-D4373	94451533-8be6-41aa-a175-9eaa6aae7381			1 mg Daily	mg		112	NA	Hormone Therapy	Arimidex		ADJUVANT		PO	YES		2	12	2010	TCGA-BRCA
TCGA-A7-A0CD		1	TCGA-A7-A0CD-D4373	94451533-8be6-41aa-a175-9eaa6aae7381			1 mg Daily	mg		112	NA	Hormone Therapy	Arimidex		ADJUVANT		PO	YES		2	12	2010	TCGA-BRCA
TCGA-A7-A0CE		1	TCGA-A7-A0CE-D3140	89072b52-11c9-4fe9-86c0-fff7dbaf8e8e	520	mg	130	mg	4	63	105	Chemotherapy	Adriamycin		ADJUVANT		IV	NO		9	11	2010	TCGA-BRCA
TCGA-A7-A0CE		1	TCGA-A7-A0CE-D3143	9464606d-3ece-43bd-aad1-7126b43626c9	1520	mg	380	mg	4	119	161	Chemotherapy	Taxol		ADJUVANT		IV	NO		9	11	2010	TCGA-BRCA
TCGA-A7-A0CE		1	TCGA-A7-A0CE-D3142	30d2d91e-18e4-4adb-87e1-e9154ad7cf0e	5250	mg	1310-1320	mg	4	63	105	Chemotherapy	Cytoxan		ADJUVANT		IV	NO		9	11	2010	TCGA-BRCA
TCGA-A7-A0CH		1	TCGA-A7-A0CH-D2934	2daa89c3-a79e-4a11-9bd4-c2472930362c	247	mg	1	mg		107	NA	Hormone Therapy	Arimidex		ADJUVANT		PO	YES		5	11	2010	TCGA-BRCA
TCGA-A7-A0CJ		1	TCGA-A7-A0CJ-D2940	12be856f-cc3d-4090-844e-bddee5eda9d4	4320	mg	1080	mg	4	61	124	Chemotherapy	Cytoxan		ADJUVANT		IV	NO		5	11	2010	TCGA-BRCA
TCGA-A7-A0CJ		1	TCGA-A7-A0CJ-D2941	cde6bb96-e9e1-4308-9aed-0d9eadef467f	560	mg	140	mg	4	61	124	Chemotherapy	Taxotere		ADJUVANT		IV	NO		5	11	2010	TCGA-BRCA
TCGA-A7-A0CJ		1	TCGA-A7-A0CJ-D13150	03D86C19-07DE-41C5-8A27-A742EA3E7D3D		mg	1	mg	208	203	NA	Hormone Therapy	Arimidex		ADJUVANT		PO	YES		20	6	2011	TCGA-BRCA
TCGA-A7-A0D9		1	TCGA-A7-A0D9-D2912	2a6eeaea-d6cf-4c0b-a97f-8dd3dd922972	560	mg	140	mg	4	62	125	Chemotherapy	Taxotere		ADJUVANT		IV	NO		4	11	2010	TCGA-BRCA
TCGA-A7-A0D9		1	TCGA-A7-A0D9-D2916	57f1f05f-cb78-4305-9469-fe76399db912	4140	mg	20	mg		157	NA	Hormone Therapy	Tamoxifen		ADJUVANT		PO	YES		4	11	2010	TCGA-BRCA
TCGA-A7-A0D9		1	TCGA-A7-A0D9-D2907	80d0a61f-a26b-46d4-91b4-5028df32c9cb	4320	mg	1080	mg	4	62	125	Chemotherapy	Cytoxan		ADJUVANT		IV	NO		4	11	2010	TCGA-BRCA
TCGA-A7-A0DA		1	TCGA-A7-A0DA-D6123	848337bd-29ff-4b6c-8710-4bb3ac828398	400	mg	100	mg	4	65	107	Chemotherapy	Adriamycin		ADJUVANT		IV	NO		13	1	2011	TCGA-BRCA
TCGA-A7-A0DA		1	TCGA-A7-A0DA-D6125	84e6d642-6da6-4216-a376-2077ac969442	3990	mg	990-1000	mg	4	65	107	Chemotherapy	Cytoxan		ADJUVANT		IV	NO		13	1	2011	TCGA-BRCA
TCGA-A7-A0DA		1	TCGA-A7-A0DA-D6126	1b1e115e-9a35-4b44-a883-94573341a893	1435	mg	90-130	mg	12	122	199	Chemotherapy	Taxol		ADJUVANT		IV	NO		13	1	2011	TCGA-BRCA
TCGA-A7-A0DB		1	TCGA-A7-A0DB-D2932	bcfb5d3f-efe5-4ea8-be83-bee5a5a802a4	216	mg	1	mg		141	NA	Hormone Therapy	Arimidex		ADJUVANT		PO	YES		5	11	2010	TCGA-BRCA
TCGA-A7-A0DC		1	TCGA-A7-A0DC-D3189	ca0fef41-cd39-4497-b295-38a48b89774c	558	mg	69-71	mg	8	77	231	Chemotherapy	Methotrexate		ADJUVANT		IV	NO		9	11	2010	TCGA-BRCA
TCGA-A7-A0DC		1	TCGA-A7-A0DC-D3191	cd2fd85e-9fad-473c-b1f1-47ec2596186b	8346	mg	1032-1062	mg	8	77	231	Chemotherapy	Fluorouracil		ADJUVANT		IV	NO		9	11	2010	TCGA-BRCA
TCGA-A7-A0DC		1	TCGA-A7-A0DC-D3187	9d5ba4cc-c114-4c1d-a59b-c3a11120136a	8346	mg	1032-1062	mg	8	77	231	Chemotherapy	Cyclophosphamide		ADJUVANT		IV	NO		9	11	2010	TCGA-BRCA
TCGA-A7-A0DC		1	TCGA-A7-A0DC-D3192	cbcf5f6d-0308-484f-bc64-044efa3d5e86	170	mg	1	mg		264	NA	Hormone Therapy	Arimidex		ADJUVANT		PO	YES		9	11	2010	TCGA-BRCA
TCGA-A7-A0DC		1	TCGA-A7-A0DC-D19973	8404643D-1E6E-44D8-A955-3B398A0A05AF	245	mg	1	mg	245	264	509	Hormone Therapy	Arimidex		ADJUVANT		PO	NO		5	1	2012	TCGA-BRCA
TCGA-A7-A0DC	NO		TCGA-A7-A0DC-D34625	0E08C9C8-C699-416C-AE02-F59B9358B98C						510	NA	Hormone Therapy	Tamoxifen					NO		24	8	2012	TCGA-BRCA
TCGA-A7-A13D		1	TCGA-A7-A13D-D8216	c345ebac-a9ee-49bc-b310-9629cee33830	7104	mg	1410-1428	mg	5	71	155	Chemotherapy	Cytoxan		ADJUVANT		IV	NO		23	2	2011	TCGA-BRCA
TCGA-A7-A13D		1	TCGA-A7-A13D-D8215	559c6d67-c4d2-4b4d-bf0b-b13454988426	889	mg	176-179	mg	5	71	155	Chemotherapy	Taxotere		ADJUVANT		IV	NO		23	2	2011	TCGA-BRCA
TCGA-A7-A13E		1	TCGA-A7-A13E-D8481	6b9ba4ba-7f9d-4756-b32b-d5bc244ed7e7			1	mg		211	NA	Hormone Therapy	Arimidex		ADJUVANT		PO	YES		28	2	2011	TCGA-BRCA
TCGA-A7-A13E		1	TCGA-A7-A13E-D8387	2a1cd4f5-b57f-4701-a524-65a4c933838e	9136	mg	914-1364	mg	8	67	193	Targeted Molecular therapy	Bevacizumab		ADJUVANT		IV	NO		21	3	2011	TCGA-BRCA
TCGA-A7-A13E		1	TCGA-A7-A13E-D8384	ab9b71e4-bef4-4ef9-aee1-f529cd48d75e	486	mg	120-122	mg	4	67	108	Chemotherapy	Doxorubicin		ADJUVANT		IV	NO		21	3	2011	TCGA-BRCA
TCGA-A7-A13E		1	TCGA-A7-A13E-D8385	dacbe1fe-726e-49ea-807c-c058a56849ab	4848	mg	1200-1230	mg	4	67	108	Chemotherapy	Cyclophosphamide		ADJUVANT		IV	NO		21	3	2011	TCGA-BRCA
TCGA-A7-A13E		1	TCGA-A7-A13E-D8386	d8fde920-62a6-411b-8bb4-b2d156e504c4	1908	mg	158-160	mg	4	123	207	Chemotherapy	Paclitaxel		ADJUVANT		IV	NO		21	3	2011	TCGA-BRCA
TCGA-A7-A13E		2	TCGA-A7-A13E-D30411	17FFDC6B-E84C-4E5B-999D-D68ED4BF7881	157	mg	157	mg	1	574	574	Chemotherapy	Taxol		PALLIATIVE		IV	NO		9	4	2012	TCGA-BRCA
TCGA-A7-A13E		1	TCGA-A7-A13E-D30410	983433D3-76A3-4F8C-9397-6496805CDAB0	379	mg	1	mg		211	589	Hormone Therapy	Anastrozole		ADJUVANT		PO	NO		9	4	2012	TCGA-BRCA
TCGA-A7-A13F		1	TCGA-A7-A13F-D8659	16003a88-4c4e-4f56-ad98-b6e02346fe51	798	mg	198-200	mg	4	105	175	Chemotherapy	Docetaxel		ADJUVANT		IV	NO		1	3	2011	TCGA-BRCA
TCGA-A7-A13F		1	TCGA-A7-A13F-D8657	ff50db3d-c7d9-4aca-8616-bd68d8d81157	487	mg	121-123	mg	4	49	91	Chemotherapy	Doxorubicin		ADJUVANT		IV	NO		1	3	2011	TCGA-BRCA
TCGA-A7-A13F		1	TCGA-A7-A13F-D8658	a3494e0e-47ac-4bf1-8911-42330fdda6fe	4854	mg	1200-1230	mg	4	49	91	Chemotherapy	Cyclophosphamide		ADJUVANT		IV	NO		1	3	2011	TCGA-BRCA
TCGA-A7-A13F		1	TCGA-A7-A13F-D17813	22203C82-11A9-45F7-A172-B99BE2FC855D			20	mg		179	210	Hormone Therapy	Tamoxifen		ADJUVANT		PO	NO		25	10	2011	TCGA-BRCA
TCGA-A7-A13F		2	TCGA-A7-A13F-D17801	D0D604CB-1045-4D02-AC97-F5AE8513DA0F	106	mg	1	mg		358	NA	Hormone Therapy	Arimidex		ADJUVANT		PO	YES		25	10	2011	TCGA-BRCA
TCGA-A7-A13G		1	TCGA-A7-A13G-D17698	123A3E9A-D014-419E-93FC-E001C3B336B2	376	mg	1	mg		33	NA	Hormone Therapy	Arimidex		ADJUVANT		PO	YES		24	10	2011	TCGA-BRCA
TCGA-A7-A13G		1	TCGA-A7-A13G-D17698	123A3E9A-D014-419E-93FC-E001C3B336B2	376	mg	1	mg		33	NA	Hormone Therapy	Arimidex		ADJUVANT		PO	YES		24	10	2011	TCGA-BRCA
TCGA-A7-A13G	NO		TCGA-A7-A13G-D35038	BEEDA94D-D6C3-4811-A18E-AA495A0EF9C3						33	NA	Hormone Therapy	Arimidex					YES		14	9	2012	TCGA-BRCA
TCGA-A7-A13G	NO		TCGA-A7-A13G-D35038	BEEDA94D-D6C3-4811-A18E-AA495A0EF9C3						33	NA	Hormone Therapy	Arimidex					YES		14	9	2012	TCGA-BRCA
TCGA-A7-A13H	NO		TCGA-A7-A13H-D36144	5204919F-EBC8-4F13-A5D7-E1135D397732						78	NA	Hormone Therapy	Anastrozole					YES		19	10	2012	TCGA-BRCA
TCGA-A7-A26E		1	TCGA-A7-A26E-D14334	0C2B9A8F-545C-48C7-A411-6086687670A8		mg	1	mg	174	247	NA	Hormone Therapy	Arimidex		ADJUVANT		PO	YES		28	7	2011	TCGA-BRCA
TCGA-A7-A26E		1	TCGA-A7-A26E-D14334	0C2B9A8F-545C-48C7-A411-6086687670A8		mg	1	mg	174	247	NA	Hormone Therapy	Arimidex		ADJUVANT		PO	YES		28	7	2011	TCGA-BRCA
TCGA-A7-A26E		1	TCGA-A7-A26E-D14322	C7645868-53FA-4051-9EEE-5F7F6FD7DEB5	4000	mg	1000	mg	4	101	164	Chemotherapy	Cytoxan		ADJUVANT		IV	NO		28	7	2011	TCGA-BRCA
TCGA-A7-A26E		1	TCGA-A7-A26E-D14322	C7645868-53FA-4051-9EEE-5F7F6FD7DEB5	4000	mg	1000	mg	4	101	164	Chemotherapy	Cytoxan		ADJUVANT		IV	NO		28	7	2011	TCGA-BRCA
TCGA-A7-A26E		1	TCGA-A7-A26E-D14323	BFCADEC4-0E84-4052-BA0C-C5F91DCDE496	520	mg	130	mg	4	101	164	Chemotherapy	Taxotere		ADJUVANT		IV	NO		28	7	2011	TCGA-BRCA
TCGA-A7-A26E		1	TCGA-A7-A26E-D14323	BFCADEC4-0E84-4052-BA0C-C5F91DCDE496	520	mg	130	mg	4	101	164	Chemotherapy	Taxotere		ADJUVANT		IV	NO		28	7	2011	TCGA-BRCA
TCGA-A7-A26F		1	TCGA-A7-A26F-D15010	C3FD872C-2A13-45EF-9151-361979053F67	600	mg	150	mg	4	77	140	Chemotherapy	Taxotere		ADJUVANT		IV	NO		11	8	2011	TCGA-BRCA
TCGA-A7-A26F		1	TCGA-A7-A26F-D15010	C3FD872C-2A13-45EF-9151-361979053F67	600	mg	150	mg	4	77	140	Chemotherapy	Taxotere		ADJUVANT		IV	NO		11	8	2011	TCGA-BRCA
TCGA-A7-A26F		1	TCGA-A7-A26F-D15011	52516E85-91DF-4339-92FC-15606CA08875	4800	mg	1200	mg	4	77	140	Chemotherapy	Cytoxan		ADJUVANT		IV	NO		11	8	2011	TCGA-BRCA
TCGA-A7-A26F		1	TCGA-A7-A26F-D15011	52516E85-91DF-4339-92FC-15606CA08875	4800	mg	1200	mg	4	77	140	Chemotherapy	Cytoxan		ADJUVANT		IV	NO		11	8	2011	TCGA-BRCA
TCGA-A7-A26G		1	TCGA-A7-A26G-D14906	90ABBBFF-599A-4245-A3A3-FAFC37EEC924	648	mg	160-168	mg	4	89	152	Chemotherapy	Taxotere		ADJUVANT		IV	NO		10	8	2011	TCGA-BRCA
TCGA-A7-A26G		1	TCGA-A7-A26G-D14908	7D7AE68F-EC3A-4BA6-A19A-4A4D2590CA7E	5292	mg	1308-1344	mg	4	89	152	Chemotherapy	Cytoxan		ADJUVANT		IV	NO		10	8	2011	TCGA-BRCA
TCGA-A7-A26H		1	TCGA-A7-A26H-D29622	5ABD5AE2-14DC-45D0-8CD9-C1CE4EE9A336	253	mg	1	mg/day		44	296	Hormone Therapy	Anastrozole		ADJUVANT		PO	NO		26	3	2012	TCGA-BRCA
TCGA-A7-A26H		1	TCGA-A7-A26H-D29622	5ABD5AE2-14DC-45D0-8CD9-C1CE4EE9A336	253	mg	1	mg/day		44	296	Hormone Therapy	Anastrozole		ADJUVANT		PO	NO		26	3	2012	TCGA-BRCA
TCGA-A7-A26H		2	TCGA-A7-A26H-D29623	B0A12ECD-CF75-4AE7-BE0D-05D694119222	1535	mg	139-141	mg	8	311	486	Chemotherapy	Taxol		RECURRENCE		IV	NO		26	3	2012	TCGA-BRCA
TCGA-A7-A26H		2	TCGA-A7-A26H-D29623	B0A12ECD-CF75-4AE7-BE0D-05D694119222	1535	mg	139-141	mg	8	311	486	Chemotherapy	Taxol		RECURRENCE		IV	NO		26	3	2012	TCGA-BRCA
TCGA-A7-A26I		1	TCGA-A7-A26I-D31070	8D9064E7-67A8-4172-A033-3A6E46CA915D	6780	mg	1130	mg	6	60	164	Chemotherapy	Cytoxan		ADJUVANT		IV	NO		23	4	2012	TCGA-BRCA
TCGA-A7-A26I		1	TCGA-A7-A26I-D31070	8D9064E7-67A8-4172-A033-3A6E46CA915D	6780	mg	1130	mg	6	60	164	Chemotherapy	Cytoxan		ADJUVANT		IV	NO		23	4	2012	TCGA-BRCA
TCGA-A7-A26I		1	TCGA-A7-A26I-D31057	B0D2110C-8FC3-414F-ABF8-61FEC6144D1D	840	mg	140	mg	6	60	164	Chemotherapy	Taxotere		ADJUVANT		IV	NO		23	4	2012	TCGA-BRCA
TCGA-A7-A26I		1	TCGA-A7-A26I-D31057	B0D2110C-8FC3-414F-ABF8-61FEC6144D1D	840	mg	140	mg	6	60	164	Chemotherapy	Taxotere		ADJUVANT		IV	NO		23	4	2012	TCGA-BRCA
TCGA-A7-A26J		1	TCGA-A7-A26J-D30819	486CE20D-4F3C-40CA-B3BB-95A9F2BC54F7	5540	mg	20	mg		92	NA	Hormone Therapy	Tamoxifen		ADJUVANT		PO	YES		17	4	2012	TCGA-BRCA
TCGA-A7-A2KD		1	TCGA-A7-A2KD-D31129	D27EB374-1499-4A17-9A6F-D6EF17DF32D0	4110	mg	1370	mg	3	57	97	Chemotherapy	Cytoxan		ADJUVANT		IV	NO		24	4	2012	TCGA-BRCA
TCGA-A7-A2KD		1	TCGA-A7-A2KD-D31129	D27EB374-1499-4A17-9A6F-D6EF17DF32D0	4110	mg	1370	mg	3	57	97	Chemotherapy	Cytoxan		ADJUVANT		IV	NO		24	4	2012	TCGA-BRCA
TCGA-A7-A2KD		1	TCGA-A7-A2KD-D31143	A86965D9-33B4-40A5-B803-EBD8F3205AA3	1020	mg	170	mg	6	57	161	Chemotherapy	Taxotere		ADJUVANT		IV	NO		24	4	2012	TCGA-BRCA
TCGA-A7-A2KD		1	TCGA-A7-A2KD-D31143	A86965D9-33B4-40A5-B803-EBD8F3205AA3	1020	mg	170	mg	6	57	161	Chemotherapy	Taxotere		ADJUVANT		IV	NO		24	4	2012	TCGA-BRCA
TCGA-A7-A2KD		1	TCGA-A7-A2KD-D31144	037E9933-2221-4B0E-B8CA-1397B14B6523	2430	mg	810	mg	3	118	161	Chemotherapy	Carboplatin		ADJUVANT		IV	NO		24	4	2012	TCGA-BRCA
TCGA-A7-A2KD		1	TCGA-A7-A2KD-D31144	037E9933-2221-4B0E-B8CA-1397B14B6523	2430	mg	810	mg	3	118	161	Chemotherapy	Carboplatin		ADJUVANT		IV	NO		24	4	2012	TCGA-BRCA
TCGA-A7-A2KD	NO		TCGA-A7-A2KD-D32490	A17F619D-81A6-4A7B-BEB1-20FA1C828843						57	435	Targeted Molecular therapy	Herceptin					NO	Complete Response	30	5	2012	TCGA-BRCA
TCGA-A7-A2KD	NO		TCGA-A7-A2KD-D32490	A17F619D-81A6-4A7B-BEB1-20FA1C828843						57	435	Targeted Molecular therapy	Herceptin					NO	Complete Response	30	5	2012	TCGA-BRCA
TCGA-A7-A3IY	NO		TCGA-A7-A3IY-D33857	C48F9151-4B8D-4590-AE3F-C0FD5C568755						151	NA	Hormone Therapy	Anastrozole					YES		20	7	2012	TCGA-BRCA
TCGA-A7-A3IZ		1	TCGA-A7-A3IZ-D29226	D6D7C497-BCC6-4864-94CB-FCD2B53EC7B6	4000	mg	1000	mg	4	73	134	Chemotherapy	Cytoxan		ADJUVANT		IV	NO		12	3	2012	TCGA-BRCA
TCGA-A7-A3IZ		1	TCGA-A7-A3IZ-D29225	A1B93297-6E83-4565-943F-92213D0BA738	522	mg	129-131	mg	4	73	134	Chemotherapy	Taxotere		ADJUVANT		IV	NO		12	3	2012	TCGA-BRCA
TCGA-A7-A3IZ	NO		TCGA-A7-A3IZ-D34493	D4791F16-F661-488F-9546-AE3B6AC25372						124	NA	Hormone Therapy	Anastrozole					YES		16	8	2012	TCGA-BRCA
TCGA-A7-A3J0	NO		TCGA-A7-A3J0-D35966	CDDA22AF-C26F-4051-9D80-3C195030DF0E						72	NA	Hormone Therapy	Anastrazole					YES		12	10	2012	TCGA-BRCA
TCGA-A7-A3J1	NO		TCGA-A7-A3J1-D36742	DD2D3EBE-A0AB-41A9-B7C7-D19BCEF1E844						137	175	Hormone Therapy	Anastrazole					NO		12	11	2012	TCGA-BRCA
TCGA-A7-A3J1	NO		TCGA-A7-A3J1-D36742	DD2D3EBE-A0AB-41A9-B7C7-D19BCEF1E844						137	175	Hormone Therapy	Anastrazole					NO		12	11	2012	TCGA-BRCA
TCGA-A7-A3J1	NO		TCGA-A7-A3J1-D36752	637756E0-631E-439C-AE4F-8627197B8B18						189	251	Hormone Therapy	Tamoxifen					NO		12	11	2012	TCGA-BRCA
TCGA-A7-A3J1	NO		TCGA-A7-A3J1-D36752	637756E0-631E-439C-AE4F-8627197B8B18						189	251	Hormone Therapy	Tamoxifen					NO		12	11	2012	TCGA-BRCA
TCGA-A7-A3J1	NO		TCGA-A7-A3J1-D36755	14B7B938-1FD8-4DE7-8846-C4F32A49A5DE						300	NA	Hormone Therapy	Aromasin					YES		12	11	2012	TCGA-BRCA
TCGA-A7-A3J1	NO		TCGA-A7-A3J1-D36755	14B7B938-1FD8-4DE7-8846-C4F32A49A5DE						300	NA	Hormone Therapy	Aromasin					YES		12	11	2012	TCGA-BRCA
TCGA-A7-A3RF	NO		TCGA-A7-A3RF-D40414	C60A018E-A8EC-4C00-AB28-40901C23F33E						137	NA	Hormone Therapy	Anastrozole					YES	Clinical Progressive Disease	19	2	2013	TCGA-BRCA
TCGA-A7-A425	NO		TCGA-A7-A425-D36587	7AA4AFE0-6678-4A17-96DE-062AB5E85D67						127	197	Chemotherapy	Adriamycin					NO		5	11	2012	TCGA-BRCA
TCGA-A7-A425	NO		TCGA-A7-A425-D36588	65234BE9-7E88-41BF-9163-37261DF76FED						127	197	Chemotherapy	Cytoxan					NO		5	11	2012	TCGA-BRCA
TCGA-A7-A425	NO		TCGA-A7-A425-D36589	D8A19C0E-E2E4-410F-B480-D1FC1EAEA6CD						211	288	Chemotherapy	Taxol					NO		5	11	2012	TCGA-BRCA
TCGA-A7-A425	NO		TCGA-A7-A425-D41690	3E02A5A3-AF45-42DE-BF76-E56FAE2440DA						378	NA	Hormone Therapy	Arimidex					YES		26	3	2013	TCGA-BRCA
TCGA-A7-A426	NO		TCGA-A7-A426-D36577	96AB3786-43CC-4EB7-B2CE-1A163FDA1647						55	97	Chemotherapy	Adriamycin					NO		3	11	2012	TCGA-BRCA
TCGA-A7-A426	NO		TCGA-A7-A426-D36577	96AB3786-43CC-4EB7-B2CE-1A163FDA1647						55	97	Chemotherapy	Adriamycin					NO		3	11	2012	TCGA-BRCA
TCGA-A7-A426	NO		TCGA-A7-A426-D36578	942628C7-12A1-4EF8-8464-8813B3BE2536						55	97	Chemotherapy	Cytoxan					NO		3	11	2012	TCGA-BRCA
TCGA-A7-A426	NO		TCGA-A7-A426-D36578	942628C7-12A1-4EF8-8464-8813B3BE2536						55	97	Chemotherapy	Cytoxan					NO		3	11	2012	TCGA-BRCA
TCGA-A7-A426	NO		TCGA-A7-A426-D36579	BD940BFE-90EE-4928-8D31-2084078B12E6						111	202	Chemotherapy	Taxol					NO		3	11	2012	TCGA-BRCA
TCGA-A7-A426	NO		TCGA-A7-A426-D36579	BD940BFE-90EE-4928-8D31-2084078B12E6						111	202	Chemotherapy	Taxol					NO		3	11	2012	TCGA-BRCA
TCGA-A7-A426	NO		TCGA-A7-A426-D41740	E049A833-72A0-4C05-8F37-8DB9DDE9746D						258	NA	Hormone Therapy	Tamoxifen					YES		26	3	2013	TCGA-BRCA
TCGA-A7-A426	NO		TCGA-A7-A426-D41740	E049A833-72A0-4C05-8F37-8DB9DDE9746D						258	NA	Hormone Therapy	Tamoxifen					YES		26	3	2013	TCGA-BRCA
TCGA-A7-A4SA	YES		TCGA-A7-A4SA-D40422	D1394A9B-E263-4C3E-9B21-9C7C7A27F4DD						73	115	Chemotherapy	Doxorubicin					NO	Complete Response	19	2	2013	TCGA-BRCA
TCGA-A7-A4SA	YES		TCGA-A7-A4SA-D40423	90ABC9E4-87E8-4C1B-A001-A9A02F4B7AAB						73	115	Chemotherapy	Cyclophosphamide					NO	Complete Response	19	2	2013	TCGA-BRCA
TCGA-A7-A4SA	YES		TCGA-A7-A4SA-D40424	6BB3CF2B-3286-4031-A91D-48803A014612						136	213	Chemotherapy	Paclitaxel					NO	Complete Response	19	2	2013	TCGA-BRCA
TCGA-A7-A4SA	YES		TCGA-A7-A4SA-D40425	625C328C-CA7E-445E-A8AB-B77D5CC49C4A						217	NA	Hormone Therapy	Tamoxifen					YES		19	2	2013	TCGA-BRCA
TCGA-A7-A4SB	NO		TCGA-A7-A4SB-D40444	50FAB4F7-9961-47ED-A399-7EA0F55FF5EC						61	124	Chemotherapy	Docetaxel					NO	Complete Response	20	2	2013	TCGA-BRCA
TCGA-A7-A4SB	NO		TCGA-A7-A4SB-D40445	9F679293-FBF6-4C18-8842-A0A4A2E10805						61	124	Chemotherapy	Cyclophosphamide					NO	Complete Response	20	2	2013	TCGA-BRCA
TCGA-A7-A4SB	NO		TCGA-A7-A4SB-D49626	8051EB4D-DE3F-4F20-B2D4-F5559D2AE0AD						218	NA	Hormone Therapy	Anastrozole					YES		4	10	2013	TCGA-BRCA
TCGA-A7-A4SC	NO		TCGA-A7-A4SC-D40466	4CDA31F3-7B21-4B73-9B41-8406C9958051						61	139	Hormone Therapy	TAMOXIFEN					NO		21	2	2013	TCGA-BRCA
TCGA-A7-A4SC	NO		TCGA-A7-A4SC-D40469	D20C10DB-BE58-4536-9BE0-3547209715C7						169	NA	Hormone Therapy	TAMOXIFEN					YES		21	2	2013	TCGA-BRCA
TCGA-A7-A4SD	NO		TCGA-A7-A4SD-D40418	AC6661B8-5744-4B0F-99D8-1C6C82FF86D4						64	134	Chemotherapy	Taxotere					NO	Complete Response	19	2	2013	TCGA-BRCA
TCGA-A7-A4SD	NO		TCGA-A7-A4SD-D40420	642ABB42-0832-4A3A-9FB0-AE825D90EEC6						64	134	Chemotherapy	Cytoxan					NO	Complete Response	19	2	2013	TCGA-BRCA
TCGA-A7-A4SE	NO		TCGA-A7-A4SE-D41891	8C1D4FAD-B3C5-4009-94B8-51BE6B474423						49	91	Chemotherapy	Adriamycin					NO	Complete Response	2	4	2013	TCGA-BRCA
TCGA-A7-A4SE	NO		TCGA-A7-A4SE-D41892	B8237736-7799-4490-A1CA-2A15E2985B17						49	91	Chemotherapy	Cytoxan					NO	Complete Response	2	4	2013	TCGA-BRCA
TCGA-A7-A4SE	NO		TCGA-A7-A4SE-D41893	5FA600E2-E487-4345-A4BE-E4A7AD3738EB						105	154	Chemotherapy	Taxol					NO	Complete Response	2	4	2013	TCGA-BRCA
TCGA-A7-A4SF	NO		TCGA-A7-A4SF-D40583	308EA6ED-2B83-4B5B-95E0-CBDEF48D7909						89	202	Chemotherapy	Carboplatin					NO	Complete Response	25	2	2013	TCGA-BRCA
TCGA-A7-A4SF	NO		TCGA-A7-A4SF-D40584	68535884-BA16-4956-99F0-FB17F5DE630D						89	202	Chemotherapy	Docetaxel					NO	Complete Response	25	2	2013	TCGA-BRCA
TCGA-A7-A4SF	NO		TCGA-A7-A4SF-D40585	1A67FA24-FD67-47D8-A0B6-75D33DABFB3A						89	453	Targeted Molecular therapy	Trastuzumab					NO	Complete Response	25	2	2013	TCGA-BRCA
TCGA-A7-A4SF	NO		TCGA-A7-A4SF-D40586	0F0BE62E-9086-4B0B-9D8A-0D6DE8B921E5						306	NA	Hormone Therapy	Anastrozole					YES		25	2	2013	TCGA-BRCA
TCGA-A7-A56D	NO		TCGA-A7-A56D-D41835	80BF0AFC-29C9-4B5B-A9E4-95F4B5A4EEDC						157	NA	Hormone Therapy	Arimidex					YES		1	4	2013	TCGA-BRCA
TCGA-A7-A5ZV	YES		TCGA-A7-A5ZV-D43178	8F1125F3-DBBB-47BC-BACF-5CE4963DC966						95	137	Chemotherapy	Doxorubicin					NO	Complete Response	14	5	2013	TCGA-BRCA
TCGA-A7-A5ZV	YES		TCGA-A7-A5ZV-D43179	EADD43A7-E14F-4643-A3BE-C251663F4AA0						95	137	Chemotherapy	Cyclophosphamide					NO	Complete Response	14	5	2013	TCGA-BRCA
TCGA-A7-A5ZV	YES		TCGA-A7-A5ZV-D43180	52DC65F2-30C0-4BDD-89AC-641853A9E429						151	193	Chemotherapy	Paclitaxel					NO	Complete Response	14	5	2013	TCGA-BRCA
TCGA-A7-A5ZW	NO		TCGA-A7-A5ZW-D50165	4AF33B96-C484-42DE-8F9B-AAB6DC4E168D						71	176	Chemotherapy	Cyclophosphamide					NO	Complete Response	16	10	2013	TCGA-BRCA
TCGA-A7-A5ZW	NO		TCGA-A7-A5ZW-D50166	C795DC4E-1F39-460D-9E49-17CB3709BE9E						71	176	Chemotherapy	Taxotere					NO	Complete Response	16	10	2013	TCGA-BRCA
TCGA-A7-A5ZW	NO		TCGA-A7-A5ZW-D50168	D46476DA-66D7-47D9-9AAA-19A388D19BAA						269	NA	Hormone Therapy	Tamoxifen					YES		16	10	2013	TCGA-BRCA
TCGA-A7-A5ZX	NO		TCGA-A7-A5ZX-D51332	9C29891D-CFA8-48D4-A646-C3AD561F20DA						76	118	Chemotherapy	Doxorubicin					NO	Complete Response	15	11	2013	TCGA-BRCA
TCGA-A7-A5ZX	NO		TCGA-A7-A5ZX-D51332	9C29891D-CFA8-48D4-A646-C3AD561F20DA						76	118	Chemotherapy	Doxorubicin					NO	Complete Response	15	11	2013	TCGA-BRCA
TCGA-A7-A5ZX	NO		TCGA-A7-A5ZX-D51333	F5C792BC-E5C5-4C56-9434-A746E1B17038						76	118	Chemotherapy	Cyclophosphamide					NO	Complete Response	15	11	2013	TCGA-BRCA
TCGA-A7-A5ZX	NO		TCGA-A7-A5ZX-D51333	F5C792BC-E5C5-4C56-9434-A746E1B17038						76	118	Chemotherapy	Cyclophosphamide					NO	Complete Response	15	11	2013	TCGA-BRCA
TCGA-A7-A5ZX	NO		TCGA-A7-A5ZX-D51334	46461AEB-BAB0-45F1-A893-FCD00A28BBEA						132	174	Chemotherapy	Paclitaxel					NO	Complete Response	15	11	2013	TCGA-BRCA
TCGA-A7-A5ZX	NO		TCGA-A7-A5ZX-D51334	46461AEB-BAB0-45F1-A893-FCD00A28BBEA						132	174	Chemotherapy	Paclitaxel					NO	Complete Response	15	11	2013	TCGA-BRCA
TCGA-A7-A5ZX	NO		TCGA-A7-A5ZX-D52815	056878FC-D30B-4BF4-8BD2-972B61510B2D						268	NA	Hormone Therapy	Tamoxifen					YES	Complete Response	6	12	2013	TCGA-BRCA
TCGA-A7-A5ZX	NO		TCGA-A7-A5ZX-D52815	056878FC-D30B-4BF4-8BD2-972B61510B2D						268	NA	Hormone Therapy	Tamoxifen					YES	Complete Response	6	12	2013	TCGA-BRCA
TCGA-A7-A6VV	NO		TCGA-A7-A6VV-D57247	8A804A22-B193-4C71-8EBB-6FD22D9F605E						160	266	Chemotherapy	Cyclophosphamide					NO	Complete Response	6	3	2014	TCGA-BRCA
TCGA-A7-A6VV	NO		TCGA-A7-A6VV-D57248	52B5F633-7FB7-42E1-A8EC-60B50825FBCF						160	266	Chemotherapy	Taxotere					NO	Complete Response	6	3	2014	TCGA-BRCA
TCGA-A7-A6VW	NO		TCGA-A7-A6VW-D57225	037B0D49-1CCC-47FB-9442-F8841E1663C5						148	257	Chemotherapy	Taxol					NO	Complete Response	6	3	2014	TCGA-BRCA
TCGA-A7-A6VW	NO		TCGA-A7-A6VW-D57226	DD497F99-3155-4D4E-904E-FD5904316A52						84	134	Chemotherapy	Doxorubicin					NO	Complete Response	6	3	2014	TCGA-BRCA
TCGA-A7-A6VW	NO		TCGA-A7-A6VW-D57254	02D81B38-5418-4F7D-B18B-0AE11DBE806B						84	134	Chemotherapy	Cyclophosphamide					NO	Complete Response	6	3	2014	TCGA-BRCA
TCGA-A7-A6VX	NO		TCGA-A7-A6VX-D50834	660703C0-DE54-4AB9-A7E1-9AC73C6D7D75						79	142	Chemotherapy	Docetaxel					NO	Complete Response	31	10	2013	TCGA-BRCA
TCGA-A7-A6VX	NO		TCGA-A7-A6VX-D50836	7F01C477-E69D-4E9E-81AB-2DB85686C1D2						79	142	Chemotherapy	Cyclophosphamide					NO	Complete Response	31	10	2013	TCGA-BRCA
TCGA-A7-A6VX	NO		TCGA-A7-A6VX-D57517	699D81B9-5EC8-4E6A-AE3A-3C9AD9B40B98						230	NA	Hormone Therapy	Anastrazole					YES		13	3	2014	TCGA-BRCA
TCGA-A7-A6VY	NO		TCGA-A7-A6VY-D57229	5D3D1784-E381-460E-B773-DE56BABA6BCF						68	111	Chemotherapy	Cyclophosphamide					NO	Complete Response	6	3	2014	TCGA-BRCA
TCGA-A7-A6VY	NO		TCGA-A7-A6VY-D57230	2DB83098-CA32-424E-ACFA-3207D2899E95						68	111	Chemotherapy	Doxorubicin					NO	Complete Response	6	3	2014	TCGA-BRCA
TCGA-A7-A6VY	NO		TCGA-A7-A6VY-D57231	5D349A3C-E310-48A5-A0E1-248ABE65246D						126	167	Chemotherapy	Paclitaxel					NO	Complete Response	6	3	2014	TCGA-BRCA
TCGA-A8-A06O	NO		TCGA-A8-A06O-D37896	C45C3AB5-2102-4DC9-AABA-2E722C048077						62	NA	Hormone Therapy	Letrozole					YES		6	12	2012	TCGA-BRCA
TCGA-A8-A06P	NO		TCGA-A8-A06P-D37894	5069E310-A864-427D-819F-D2601933A155						NA	NA	Chemotherapy								6	12	2012	TCGA-BRCA
TCGA-A8-A06P	NO		TCGA-A8-A06P-D37895	31453368-BCF6-42B5-AAC7-78DADCD6A50B						NA	NA	Hormone Therapy	Tamoxifen							6	12	2012	TCGA-BRCA
TCGA-A8-A06R	NO		TCGA-A8-A06R-D37825	D8FE6469-6DAB-4BCB-9DF8-8AD53DF522F2						59	151	Chemotherapy	5-Fluorouracil	n/a				NO	Complete Response	6	12	2012	TCGA-BRCA
TCGA-A8-A06R	NO		TCGA-A8-A06R-D37826	02116C14-0DE0-40A5-9224-0A2BBC4D0DEB						59	151	Chemotherapy	Doxorubicin	n/a				NO	Complete Response	6	12	2012	TCGA-BRCA
TCGA-A8-A06R	NO		TCGA-A8-A06R-D37827	24AF886F-B700-4E8D-91FA-5A62222090E4						59	151	Chemotherapy	Cyclophosphamide	n/a				NO	Complete Response	6	12	2012	TCGA-BRCA
TCGA-A8-A06R	NO		TCGA-A8-A06R-D37828	A8ADA003-4EDE-4F08-BD6D-033E139A8077						243	334	Hormone Therapy	Tamoxifen	n/a				NO	Complete Response	6	12	2012	TCGA-BRCA
TCGA-A8-A06T	NO		TCGA-A8-A06T-D37762	686C3C70-6D5F-4633-B169-6268CF0EF5A7						0	NA	Hormone Therapy	Anastrozole	n/a				YES		6	12	2012	TCGA-BRCA
TCGA-A8-A06T	NO		TCGA-A8-A06T-D37762	686C3C70-6D5F-4633-B169-6268CF0EF5A7						0	NA	Hormone Therapy	Anastrozole	n/a				YES		6	12	2012	TCGA-BRCA
TCGA-A8-A06Y	NO		TCGA-A8-A06Y-D37851	E625C1D0-D92D-46AE-8C5E-BD0D9436E191						92	NA	Hormone Therapy	Anastrozole					YES		6	12	2012	TCGA-BRCA
TCGA-A8-A075	NO		TCGA-A8-A075-D37846	01EB4E82-BDB4-4A0D-AE50-BE001501E918						31	122	Chemotherapy	Epirubicoin	n/a				NO	Complete Response	6	12	2012	TCGA-BRCA
TCGA-A8-A075	NO		TCGA-A8-A075-D37847	4F50CB8E-0F25-40D0-A2A9-E840A63A5158						31	122	Chemotherapy	Cyclophosphamide	n/a				NO	Complete Response	6	12	2012	TCGA-BRCA
TCGA-A8-A075	NO		TCGA-A8-A075-D37848	3B670A10-80C3-4879-BC47-89AD2311D0CA						122	214	Chemotherapy	Docetaxel	n/a				NO	Complete Response	6	12	2012	TCGA-BRCA
TCGA-A8-A075	NO		TCGA-A8-A075-D37849	BEDE978F-31C6-4E5C-98AE-D4AE802920F2						275	NA	Hormone Therapy	Tamoxifen	n/a				YES		6	12	2012	TCGA-BRCA
TCGA-A8-A075	NO		TCGA-A8-A075-D37850	02D06787-6B7F-42B2-BEB7-F10802F43C59						214	NA	Ancillary	Zoledronic acid	n/a				YES		6	12	2012	TCGA-BRCA
TCGA-A8-A076	NO		TCGA-A8-A076-D37845	D9725F84-E2BD-4A29-8D96-2689DDF06EB0						59	NA	Hormone Therapy	Anastrozole	n/a				YES		6	12	2012	TCGA-BRCA
TCGA-A8-A079	NO		TCGA-A8-A079-D37842	D30A1FC1-2462-464E-B8B4-6EC389A33928						30	183	Chemotherapy	5-Fluorouracil	n/a				NO		6	12	2012	TCGA-BRCA
TCGA-A8-A079	NO		TCGA-A8-A079-D37843	83CBDD5D-F540-4E22-BFF6-1977215312E5						30	183	Chemotherapy	Epirubicin	n/a				NO		6	12	2012	TCGA-BRCA
TCGA-A8-A079	NO		TCGA-A8-A079-D37844	D39B1438-ADE8-40F1-A772-470F7B3FE40D						30	183	Chemotherapy	Cyclophosphamide	n/a				NO		6	12	2012	TCGA-BRCA
TCGA-A8-A07C	NO		TCGA-A8-A07C-D37838	80A825CD-F344-4738-AB3F-163220CF126F						0	62	Chemotherapy	5-Fluorouracil	n/a				NO	Complete Response	6	12	2012	TCGA-BRCA
TCGA-A8-A07C	NO		TCGA-A8-A07C-D37839	44BA63A5-D965-4A75-BB06-9C2DD6F50AD6						0	62	Chemotherapy	Epirubicin	n/a				NO	Complete Response	6	12	2012	TCGA-BRCA
TCGA-A8-A07C	NO		TCGA-A8-A07C-D37840	1A826A54-48E2-429B-A130-9112B0552A47						0	62	Chemotherapy	Cyclophosphamide	n/a				NO	Complete Response	6	12	2012	TCGA-BRCA
TCGA-A8-A07C	NO		TCGA-A8-A07C-D37841	4749D00E-48DA-45FB-BDBF-BAD8C06F1036						92	123	Chemotherapy	Docetaxel	n/a				NO	Complete Response	6	12	2012	TCGA-BRCA
TCGA-A8-A07E	NO		TCGA-A8-A07E-D37761	4C0CE1A6-BDC8-4C9A-8A4B-C562220040B4						0	NA	Hormone Therapy	Letrozole	n/a				YES		6	12	2012	TCGA-BRCA
TCGA-A8-A07E	NO		TCGA-A8-A07E-D37761	4C0CE1A6-BDC8-4C9A-8A4B-C562220040B4						0	NA	Hormone Therapy	Letrozole	n/a				YES		6	12	2012	TCGA-BRCA
TCGA-A8-A07F	NO		TCGA-A8-A07F-D37883	9376A2EE-E979-4870-8EE1-39BC963B3B53						NA	31	Chemotherapy	5-Fluorouracil					NO	Complete Response	6	12	2012	TCGA-BRCA
TCGA-A8-A07F	NO		TCGA-A8-A07F-D37884	1E1543B7-C41E-4E32-B36C-8B255B09B7C0						NA	31	Chemotherapy	Epirubicin					NO	Complete Response	6	12	2012	TCGA-BRCA
TCGA-A8-A07F	NO		TCGA-A8-A07F-D37885	2EF8C377-0721-408E-BEFA-873ECE792E98						NA	31	Chemotherapy	Cyclophosphamide					NO	Complete Response	6	12	2012	TCGA-BRCA
TCGA-A8-A07F	NO		TCGA-A8-A07F-D37886	68745060-A6F4-4638-9ADB-D798AA9BF1F7						365	NA	Hormone Therapy	Tamoxifen					YES		6	12	2012	TCGA-BRCA
TCGA-A8-A07G	NO		TCGA-A8-A07G-D37879	0211068A-96FE-4994-9F2A-BA4918363F47						59	181	Chemotherapy	5-Fluorouracil					NO	Complete Response	6	12	2012	TCGA-BRCA
TCGA-A8-A07G	NO		TCGA-A8-A07G-D37880	28A905FA-0749-46CF-9381-CFD29F1403E3						59	181	Chemotherapy	Methotrexate					NO	Complete Response	6	12	2012	TCGA-BRCA
TCGA-A8-A07G	NO		TCGA-A8-A07G-D37881	E2B01A91-364F-43EC-ACE7-587DA7947387						59	181	Chemotherapy	Cyclophosphamide					NO	Complete Response	6	12	2012	TCGA-BRCA
TCGA-A8-A07G	NO		TCGA-A8-A07G-D37882	EF6F7284-A441-4DE8-BD6E-C34BC40D261E						243	NA	Hormone Therapy	Letrozole					YES		6	12	2012	TCGA-BRCA
TCGA-A8-A07I	NO		TCGA-A8-A07I-D37873	2E3715CB-3802-4392-A7FD-4A36AE0E3D43						61	122	Chemotherapy	5-Fluorouracil					NO	Complete Response	6	12	2012	TCGA-BRCA
TCGA-A8-A07I	NO		TCGA-A8-A07I-D37874	DEE16E8F-6322-49BB-8B56-D708F62283F3						61	122	Chemotherapy	Epirubicin					NO	Complete Response	6	12	2012	TCGA-BRCA
TCGA-A8-A07I	NO		TCGA-A8-A07I-D37875	D9C7F7BE-AA3C-45E5-B2B3-272DA8642C88						61	122	Chemotherapy	Cyclophosphamide					NO	Complete Response	6	12	2012	TCGA-BRCA
TCGA-A8-A07I	NO		TCGA-A8-A07I-D37876	AF49DCB1-E14E-4848-9903-7D13E60573C7						122	183	Chemotherapy	Docetaxel					NO	Complete Response	6	12	2012	TCGA-BRCA
TCGA-A8-A07I	NO		TCGA-A8-A07I-D37877	4626641D-270B-4338-980A-D4A594F94997						183	NA	Hormone Therapy	Exemestane					YES	Clinical Progressive Disease	6	12	2012	TCGA-BRCA
TCGA-A8-A07I	NO		TCGA-A8-A07I-D37878	5488CE4C-EA04-476A-AA6B-6FE37646BC75						183	334	Targeted Molecular therapy	Trastuzumab					NO	Complete Response	6	12	2012	TCGA-BRCA
TCGA-A8-A07J	NO		TCGA-A8-A07J-D37868	30FC02A5-ACD9-4CE4-A312-69CCBD6291A6						31	92	Chemotherapy	5-Fluorouracil					NO	Complete Response	6	12	2012	TCGA-BRCA
TCGA-A8-A07J	NO		TCGA-A8-A07J-D37869	67EB5A96-AE11-405C-854F-6ABAE77D78A2						31	92	Chemotherapy	Epirubicin					NO	Complete Response	6	12	2012	TCGA-BRCA
TCGA-A8-A07J	NO		TCGA-A8-A07J-D37870	042C8BB6-D133-47F7-86D9-C19D091DC859						31	92	Chemotherapy	Cyclophosphamide					NO	Complete Response	6	12	2012	TCGA-BRCA
TCGA-A8-A07J	NO		TCGA-A8-A07J-D37871	4D185435-8F11-4933-9616-FE908DBDF03F						92	153	Chemotherapy	Docetaxel					NO	Complete Response	6	12	2012	TCGA-BRCA
TCGA-A8-A07J	NO		TCGA-A8-A07J-D37872	3048378F-307F-4B1C-8A8E-286754868C32						184	NA	Hormone Therapy	Tamoxifen					YES		6	12	2012	TCGA-BRCA
TCGA-A8-A07L			TCGA-A8-A07L-D37866	F05105AD-1CB2-444A-9701-65ECDF294EC2						31	122	Chemotherapy						NO	Complete Response	6	12	2012	TCGA-BRCA
TCGA-A8-A07L	NO		TCGA-A8-A07L-D37867	F35579B1-B246-4D73-899D-43A1DAB766AD						184	NA	Hormone Therapy	Anastrozole					YES		6	12	2012	TCGA-BRCA
TCGA-A8-A07O			TCGA-A8-A07O-D37865	FE74A740-3180-4A13-A733-54DDF7212A91						61	151	Chemotherapy						NO	Complete Response	6	12	2012	TCGA-BRCA
TCGA-A8-A07P	NO		TCGA-A8-A07P-D37860	51A06630-6788-4AF6-B0A3-C4B649D4966B						61	181	Chemotherapy	5-Fluorouracil	n/a				NO		6	12	2012	TCGA-BRCA
TCGA-A8-A07P	NO		TCGA-A8-A07P-D37861	8927D85C-E657-4253-9085-7F56495EEBCE						61	181	Chemotherapy	Doxorubicin	n/a				NO		6	12	2012	TCGA-BRCA
TCGA-A8-A07P	NO		TCGA-A8-A07P-D37862	9AA7C3E5-F877-4767-99B4-5D448798AE79						61	181	Chemotherapy	Cyclophosphamide	n/a				NO		6	12	2012	TCGA-BRCA
TCGA-A8-A07P	NO		TCGA-A8-A07P-D37863	75AA33AD-D619-4CF8-BA27-5431C367A9B3						61	181	Chemotherapy	Docetaxel	n/a				NO		6	12	2012	TCGA-BRCA
TCGA-A8-A07P	NO		TCGA-A8-A07P-D37864	6E70AFEF-B5DD-4CDE-89B1-50C8857BA3CF						273	NA	Hormone Therapy	Anastrozole	n/a				YES		6	12	2012	TCGA-BRCA
TCGA-A8-A07R	NO		TCGA-A8-A07R-D37859	405A82A8-7239-4AA4-9C46-4C081D26D8E4						181	NA	Ancillary	Zoledronic acid	n/a				YES		6	12	2012	TCGA-BRCA
TCGA-A8-A07S	NO		TCGA-A8-A07S-D37858	D07D6350-F930-4F58-9B82-9257EC76316B						151	NA	Hormone Therapy	Tamoxifen	n/a				YES		6	12	2012	TCGA-BRCA
TCGA-A8-A07U	NO		TCGA-A8-A07U-D37854	D0CD63EE-CD6F-43C9-9FB5-FB2114055A14						30	30	Chemotherapy	5-Fluorouracil	n/a				NO		6	12	2012	TCGA-BRCA
TCGA-A8-A07U	NO		TCGA-A8-A07U-D37855	8D55552F-9B8D-4002-B654-C83EED6FD35E						30	30	Chemotherapy	Epirubicin	n/a				NO		6	12	2012	TCGA-BRCA
TCGA-A8-A07U	NO		TCGA-A8-A07U-D37856	B2F4C015-EAF0-4448-B665-1B8C5A7B8908						30	30	Chemotherapy	Cyclophosphamide	n/a				NO		6	12	2012	TCGA-BRCA
TCGA-A8-A07U	NO		TCGA-A8-A07U-D37857	B33C7BC7-4100-448C-AD46-5A4BE08C2A53						NA	122	Chemotherapy	Docetaxel	n/a				NO		6	12	2012	TCGA-BRCA
TCGA-A8-A07W	NO		TCGA-A8-A07W-D37852	F73231E4-FFC8-4EE0-8B3C-49503701A0E1						212	NA	Hormone Therapy	Exemestane	n/a				YES		6	12	2012	TCGA-BRCA
TCGA-A8-A07W			TCGA-A8-A07W-D37853	65DF696C-50FD-4538-824D-29D00F8BAB9A						NA	NA	Chemotherapy								6	12	2012	TCGA-BRCA
TCGA-A8-A07Z	NO		TCGA-A8-A07Z-D37893	7451614E-5AF0-44F4-8C54-978B7E546B5D						NA	NA	Hormone Therapy	Exemestane					YES		6	12	2012	TCGA-BRCA
TCGA-A8-A082	NO		TCGA-A8-A082-D37887	07C01032-C857-4682-B8E3-C03FA024ECB9						31	122	Chemotherapy	5-Fluorouracil					NO	Complete Response	6	12	2012	TCGA-BRCA
TCGA-A8-A082	NO		TCGA-A8-A082-D37888	EFA90125-FED8-4301-A595-3CB4798D1F22						31	122	Chemotherapy	Epirubicin					NO	Complete Response	6	12	2012	TCGA-BRCA
TCGA-A8-A082	NO		TCGA-A8-A082-D37889	A155B75A-412B-4A2E-921A-67A737A29E6A						31	122	Chemotherapy	Cyclophosphamide					NO	Complete Response	6	12	2012	TCGA-BRCA
TCGA-A8-A082	NO		TCGA-A8-A082-D37890	122E4A81-1D23-44AB-8070-1F44572B6AE8						92	92	Chemotherapy	Docetaxel					NO	Complete Response	6	12	2012	TCGA-BRCA
TCGA-A8-A082	NO		TCGA-A8-A082-D37891	BCB4083F-8DF9-4847-8F80-00E4A0CD49F5						184	NA	Hormone Therapy	Letrozole					YES		6	12	2012	TCGA-BRCA
TCGA-A8-A082	NO		TCGA-A8-A082-D37892	03AE2E15-1D31-4DAD-8D42-434C2FF4769A						852	914	Hormone Therapy	Exemestane					NO	Complete Response	6	12	2012	TCGA-BRCA
TCGA-A8-A085	NO		TCGA-A8-A085-D37772	DA0D6313-0886-4A80-817A-6FDF72104A27						394	NA	Hormone Therapy	Tamoxifen	n/a				YES		6	12	2012	TCGA-BRCA
TCGA-A8-A086	NO		TCGA-A8-A086-D37770	69FDE7B7-F6E1-48E5-B4EC-553EBEA6839C						0	92	Chemotherapy	Docetaxel	n/a				NO	Complete Response	6	12	2012	TCGA-BRCA
TCGA-A8-A086	NO		TCGA-A8-A086-D37771	0C96C615-A569-425F-A761-07276A751736						0	92	Chemotherapy	Cyclophosphamide	n/a				NO	Complete Response	6	12	2012	TCGA-BRCA
TCGA-A8-A08B	NO		TCGA-A8-A08B-D37819	61251669-19D4-4215-A0A6-13B53CB464EC						31	122	Chemotherapy	5-Fluorouracil	n/a				NO	Complete Response	6	12	2012	TCGA-BRCA
TCGA-A8-A08B	NO		TCGA-A8-A08B-D37820	DD7BF60D-0661-4F71-8217-FBA9068C17CB						31	122	Chemotherapy	Epirubicin	n/a				NO	Complete Response	6	12	2012	TCGA-BRCA
TCGA-A8-A08B	NO		TCGA-A8-A08B-D37821	D7E15D1C-7E0D-4F82-86A7-8411A4207C23						31	122	Chemotherapy	Cyclophosphamide	n/a				NO	Complete Response	6	12	2012	TCGA-BRCA
TCGA-A8-A08B	NO		TCGA-A8-A08B-D37822	E1FC34BF-AF83-49E2-9FB0-6CE574F0AAE7						214	883	Hormone Therapy	Tamoxifen	n/a				NO	Complete Response	6	12	2012	TCGA-BRCA
TCGA-A8-A08B	NO		TCGA-A8-A08B-D37823	4E401259-435D-4C0B-AD8D-33361A32FEE6						214	579	Targeted Molecular therapy	Trastuzumab	n/a				NO	Complete Response	6	12	2012	TCGA-BRCA
TCGA-A8-A08B	NO		TCGA-A8-A08B-D37824	D84A4E44-43BA-4E63-8B8E-8CA529809BC3						914	NA	Hormone Therapy	Letrozole	n/a				YES		6	12	2012	TCGA-BRCA
TCGA-A8-A08C	NO		TCGA-A8-A08C-D37815	316BC7DA-9F45-49F7-92C4-16831B2B6BE7						31	151	Chemotherapy	5-Fluorouracil	n/a				NO	Complete Response	6	12	2012	TCGA-BRCA
TCGA-A8-A08C	NO		TCGA-A8-A08C-D37816	DE7131F0-268C-4FA4-B008-01D742EDF242						31	151	Chemotherapy	Epirubicin	n/a				NO	Complete Response	6	12	2012	TCGA-BRCA
TCGA-A8-A08C	NO		TCGA-A8-A08C-D37817	FE9DA209-FD04-42A5-B165-8596370AC78C						31	151	Chemotherapy	Cyclophosphamide	n/a				NO	Complete Response	6	12	2012	TCGA-BRCA
TCGA-A8-A08C	NO		TCGA-A8-A08C-D37818	12320A9F-0C0D-402C-92BD-95A4C989BA15						243	NA	Hormone Therapy	Tamoxifen	n/a				YES		6	12	2012	TCGA-BRCA
TCGA-A8-A08F	NO		TCGA-A8-A08F-D37756	A407F51A-F51F-4CCD-B64B-41D298C30F9C						31	92	Chemotherapy	5-Fluorouracil	n/a				NO	Complete Response	6	12	2012	TCGA-BRCA
TCGA-A8-A08F	NO		TCGA-A8-A08F-D37756	A407F51A-F51F-4CCD-B64B-41D298C30F9C						31	92	Chemotherapy	5-Fluorouracil	n/a				NO	Complete Response	6	12	2012	TCGA-BRCA
TCGA-A8-A08F	NO		TCGA-A8-A08F-D37757	BD575045-6AED-4137-9E4C-2BB9C02A1E89						31	92	Chemotherapy	Epirubicin	n/a				NO	Complete Response	6	12	2012	TCGA-BRCA
TCGA-A8-A08F	NO		TCGA-A8-A08F-D37757	BD575045-6AED-4137-9E4C-2BB9C02A1E89						31	92	Chemotherapy	Epirubicin	n/a				NO	Complete Response	6	12	2012	TCGA-BRCA
TCGA-A8-A08F	NO		TCGA-A8-A08F-D37758	D0945071-31AC-4310-AF0A-4AC89DC8D74D						31	92	Chemotherapy	Cyclophosphamide	n/a				NO	Complete Response	6	12	2012	TCGA-BRCA
TCGA-A8-A08F	NO		TCGA-A8-A08F-D37758	D0945071-31AC-4310-AF0A-4AC89DC8D74D						31	92	Chemotherapy	Cyclophosphamide	n/a				NO	Complete Response	6	12	2012	TCGA-BRCA
TCGA-A8-A08F	NO		TCGA-A8-A08F-D37759	4213A223-3502-4936-813C-875A28B2F161						92	123	Chemotherapy	Docetaxel	n/a				NO	Complete Response	6	12	2012	TCGA-BRCA
TCGA-A8-A08F	NO		TCGA-A8-A08F-D37759	4213A223-3502-4936-813C-875A28B2F161						92	123	Chemotherapy	Docetaxel	n/a				NO	Complete Response	6	12	2012	TCGA-BRCA
TCGA-A8-A08F	NO		TCGA-A8-A08F-D37760	4B4B76FD-2BE6-4E59-9D03-D67BFF3D823F						243	NA	Hormone Therapy	Letrozole	n/a				YES		6	12	2012	TCGA-BRCA
TCGA-A8-A08F	NO		TCGA-A8-A08F-D37760	4B4B76FD-2BE6-4E59-9D03-D67BFF3D823F						243	NA	Hormone Therapy	Letrozole	n/a				YES		6	12	2012	TCGA-BRCA
TCGA-A8-A08G	NO		TCGA-A8-A08G-D37833	E6829D65-9323-4DFA-86D6-AB3D485C1105						28	89	Chemotherapy	5-Fluorouracil	n/a				NO	Complete Response	6	12	2012	TCGA-BRCA
TCGA-A8-A08G	NO		TCGA-A8-A08G-D37834	4C83B99B-AD52-428E-B14F-0623E65A872F						28	89	Chemotherapy	Epirubicin	n/a				NO	Complete Response	6	12	2012	TCGA-BRCA
TCGA-A8-A08G	NO		TCGA-A8-A08G-D37835	AD33A302-4E92-4716-B438-F7605A26337D						28	89	Chemotherapy	Cyclophosphamide	n/a				NO	Complete Response	6	12	2012	TCGA-BRCA
TCGA-A8-A08G	NO		TCGA-A8-A08G-D37836	0B6BC52D-FF9B-4B29-9078-94FD2D4A935F						89	150	Chemotherapy	Docetaxel	n/a				NO	Complete Response	6	12	2012	TCGA-BRCA
TCGA-A8-A08G	NO		TCGA-A8-A08G-D37837	A2F25EB4-625A-4E4F-A809-B67F837EB7AE						181	NA	Hormone Therapy	Exemestane	n/a				YES		6	12	2012	TCGA-BRCA
TCGA-A8-A08I	NO		TCGA-A8-A08I-D37829	9BEA877F-F02D-449C-96A0-557D85624425						31	153	Chemotherapy	5-Fluorouracil	n/a				NO	Complete Response	6	12	2012	TCGA-BRCA
TCGA-A8-A08I	NO		TCGA-A8-A08I-D37830	F5F19298-9376-430D-9F41-C332F2ABAB4F						31	153	Chemotherapy	Epirubicin	n/a				NO	Complete Response	6	12	2012	TCGA-BRCA
TCGA-A8-A08I	NO		TCGA-A8-A08I-D37831	C33E9B1F-F94C-41BC-B949-028D039B668A						31	153	Chemotherapy	Cyclophosphamide	n/a				NO	Complete Response	6	12	2012	TCGA-BRCA
TCGA-A8-A08I	NO		TCGA-A8-A08I-D37832	8817E13F-ED74-42EB-9E2A-B873D79488B6						212	NA	Hormone Therapy	Letrozole	n/a				YES		6	12	2012	TCGA-BRCA
TCGA-A8-A08O	NO		TCGA-A8-A08O-D37779	985B0E53-6F65-4082-B0F8-813791E8AFC3						31	121	Chemotherapy	Docetaxel	n/a				NO	Clinical Progressive Disease	6	12	2012	TCGA-BRCA
TCGA-A8-A08O	NO		TCGA-A8-A08O-D37780	4301A8E9-4F7C-4D4F-BD1B-6ACEB2E8A058						790	790	Chemotherapy	Vinorelbine	n/a				NO	Clinical Progressive Disease	6	12	2012	TCGA-BRCA
TCGA-A8-A08O	NO		TCGA-A8-A08O-D37781	11802BE2-DDBF-48C1-A327-EDE548A2FF37						366	397	Hormone Therapy	Anastrozole	n/a				NO	Clinical Progressive Disease	6	12	2012	TCGA-BRCA
TCGA-A8-A08O	NO		TCGA-A8-A08O-D37782	6AA48F49-4040-4A21-B74C-DACF035A783D						943	NA	Hormone Therapy	Tamoxifen	n/a				YES		6	12	2012	TCGA-BRCA
TCGA-A8-A08O	NO		TCGA-A8-A08O-D37783	AF51E7FE-12FB-4680-9277-972D6F241035						60	335	Targeted Molecular therapy	Bevacizumab	n/a				NO	Clinical Progressive Disease	6	12	2012	TCGA-BRCA
TCGA-A8-A08O	NO		TCGA-A8-A08O-D37784	A70656EE-B142-4029-AB38-FAC922222B5A						60	NA	Ancillary	Ibandronate	n/a				YES		6	12	2012	TCGA-BRCA
TCGA-A8-A08P	NO		TCGA-A8-A08P-D37773	BB038A0C-0856-4FB6-B98B-8CC6ACAAB26B						60	182	Chemotherapy	5-Fluorouracil	n/a				NO	Complete Response	6	12	2012	TCGA-BRCA
TCGA-A8-A08P	NO		TCGA-A8-A08P-D37774	234F1043-A0C4-49F6-A6ED-C6290863D7BF						60	182	Chemotherapy	Doxorubicin	n/a				NO	Complete Response	6	12	2012	TCGA-BRCA
TCGA-A8-A08P	NO		TCGA-A8-A08P-D37775	1253B515-4F10-40BF-B18B-2AA5B260D821						60	182	Chemotherapy	Cyclophosphamide	n/a				NO	Complete Response	6	12	2012	TCGA-BRCA
TCGA-A8-A08P	NO		TCGA-A8-A08P-D37776	12F7BB14-6DC6-4008-9BF1-55DA93552260						60	182	Chemotherapy	Docetaxel	n/a				NO	Complete Response	6	12	2012	TCGA-BRCA
TCGA-A8-A08P	NO		TCGA-A8-A08P-D37777	66F6BB3D-C124-464B-ADA7-88793D0C636F						244	NA	Hormone Therapy	Exemestane	n/a				YES		6	12	2012	TCGA-BRCA
TCGA-A8-A08P	NO		TCGA-A8-A08P-D37778	05503837-81F2-4017-88A9-C22758556147						213	578	Targeted Molecular therapy	Trastuzumab	n/a				NO	Complete Response	6	12	2012	TCGA-BRCA
TCGA-A8-A08S	NO		TCGA-A8-A08S-D37747	F9B9A52B-AF15-41B3-9116-D18A681DCB1B						62	NA	Hormone Therapy	Anastrozole	n/a				YES		6	12	2012	TCGA-BRCA
TCGA-A8-A08S	NO		TCGA-A8-A08S-D37747	F9B9A52B-AF15-41B3-9116-D18A681DCB1B						62	NA	Hormone Therapy	Anastrozole	n/a				YES		6	12	2012	TCGA-BRCA
TCGA-A8-A08X	NO		TCGA-A8-A08X-D37787	BE723714-41E5-4FCD-A43A-AF09F02ECE83						0	61	Chemotherapy	Doxorubicin	n/a				NO	Complete Response	6	12	2012	TCGA-BRCA
TCGA-A8-A08X	NO		TCGA-A8-A08X-D37788	FA20A7B4-6AD1-4A7C-885A-4A7B13295649						0	61	Chemotherapy	Cyclophosphamide	n/a				NO	Complete Response	6	12	2012	TCGA-BRCA
TCGA-A8-A08X	NO		TCGA-A8-A08X-D37789	1112F7D7-6984-4F61-85B5-5D60C66A006B						91	153	Chemotherapy	Paclitaxel	n/a				NO	Complete Response	6	12	2012	TCGA-BRCA
TCGA-A8-A08X	NO		TCGA-A8-A08X-D37790	77710F3F-EECC-49E3-AA85-02773DE4D243						182	1249	Targeted Molecular therapy	Trastuzumab	n/a				NO	Complete Response	6	12	2012	TCGA-BRCA
TCGA-A8-A08X	NO		TCGA-A8-A08X-D37791	68CC8611-6E89-4582-9597-FCA264BEE43C						669	884	Chemotherapy	Vinorelbine	n/a				NO	Complete Response	6	12	2012	TCGA-BRCA
TCGA-A8-A08X	NO		TCGA-A8-A08X-D37792	2DA191F1-8A7A-4538-A7E6-BD7F8ECA8A15						366	NA	Hormone Therapy	Tamoxifen	n/a				YES		6	12	2012	TCGA-BRCA
TCGA-A8-A091	NO		TCGA-A8-A091-D37748	BB7A58AA-67C4-4906-8662-C5ADC58A70E7						0	123	Chemotherapy	5-Fluorouracil	n/a				NO		6	12	2012	TCGA-BRCA
TCGA-A8-A091	NO		TCGA-A8-A091-D37748	BB7A58AA-67C4-4906-8662-C5ADC58A70E7						0	123	Chemotherapy	5-Fluorouracil	n/a				NO		6	12	2012	TCGA-BRCA
TCGA-A8-A091	NO		TCGA-A8-A091-D37749	8FDB6109-FEFD-4D8A-BD04-D88DE1852A87						0	123	Chemotherapy	Epirubicin	n/a				NO		6	12	2012	TCGA-BRCA
TCGA-A8-A091	NO		TCGA-A8-A091-D37749	8FDB6109-FEFD-4D8A-BD04-D88DE1852A87						0	123	Chemotherapy	Epirubicin	n/a				NO		6	12	2012	TCGA-BRCA
TCGA-A8-A091	NO		TCGA-A8-A091-D37750	CAB281AD-1C82-4832-9982-1EC937E75187						0	123	Chemotherapy	Cyclophosphamide	n/a				NO		6	12	2012	TCGA-BRCA
TCGA-A8-A091	NO		TCGA-A8-A091-D37750	CAB281AD-1C82-4832-9982-1EC937E75187						0	123	Chemotherapy	Cyclophosphamide	n/a				NO		6	12	2012	TCGA-BRCA
TCGA-A8-A091	NO		TCGA-A8-A091-D37751	A318C975-5C70-465F-B50F-29E1A23C842A						184	639	Hormone Therapy	Tamoxifen	n/a				NO	Stable Disease	6	12	2012	TCGA-BRCA
TCGA-A8-A091	NO		TCGA-A8-A091-D37751	A318C975-5C70-465F-B50F-29E1A23C842A						184	639	Hormone Therapy	Tamoxifen	n/a				NO	Stable Disease	6	12	2012	TCGA-BRCA
TCGA-A8-A091	NO		TCGA-A8-A091-D37752	F9769A43-9D9A-4A64-8ACF-0B51D8CDD614						639	NA	Hormone Therapy	Letrozole	n/a				YES		6	12	2012	TCGA-BRCA
TCGA-A8-A091	NO		TCGA-A8-A091-D37752	F9769A43-9D9A-4A64-8ACF-0B51D8CDD614						639	NA	Hormone Therapy	Letrozole	n/a				YES		6	12	2012	TCGA-BRCA
TCGA-A8-A091	NO		TCGA-A8-A091-D37753	B4B5A2CC-1753-4C12-8472-45D92D2CF095						700	NA	Ancillary	Zoledronic acid	n/a				YES		6	12	2012	TCGA-BRCA
TCGA-A8-A091	NO		TCGA-A8-A091-D37753	B4B5A2CC-1753-4C12-8472-45D92D2CF095						700	NA	Ancillary	Zoledronic acid	n/a				YES		6	12	2012	TCGA-BRCA
TCGA-A8-A091	NO		TCGA-A8-A091-D37754	72915C6D-EEBE-4670-ABF0-E15D34050969						580	669	Ancillary	Pamidronate	n/a				NO	Stable Disease	6	12	2012	TCGA-BRCA
TCGA-A8-A091	NO		TCGA-A8-A091-D37754	72915C6D-EEBE-4670-ABF0-E15D34050969						580	669	Ancillary	Pamidronate	n/a				NO	Stable Disease	6	12	2012	TCGA-BRCA
TCGA-A8-A092	NO		TCGA-A8-A092-D37793	3BB14198-BDE6-4F06-85E6-41F6C1519A1E						30	91	Chemotherapy	Paclitaxel	n/a				NO	Complete Response	6	12	2012	TCGA-BRCA
TCGA-A8-A092	NO		TCGA-A8-A092-D37794	7DEE3F98-1E1E-41EF-A92F-77AE88709E27						30	153	Chemotherapy	Epirubicin	n/a				NO	Complete Response	6	12	2012	TCGA-BRCA
TCGA-A8-A092	NO		TCGA-A8-A092-D37795	5EC320E1-3655-436C-B8CC-5E65353FEC34						30	153	Chemotherapy	Cyclophosphamide	n/a				NO	Complete Response	6	12	2012	TCGA-BRCA
TCGA-A8-A092	NO		TCGA-A8-A092-D37796	2E5FD555-117E-45B5-BD9D-9F6653236007						181	NA	Hormone Therapy	Tamoxifen	n/a				YES		6	12	2012	TCGA-BRCA
TCGA-A8-A093	NO		TCGA-A8-A093-D37755	53987C58-785E-4E57-B53F-0CBD9C1C3579						28	NA	Hormone Therapy	Tamoxifen	n/a				YES		6	12	2012	TCGA-BRCA
TCGA-A8-A093	NO		TCGA-A8-A093-D37755	53987C58-785E-4E57-B53F-0CBD9C1C3579						28	NA	Hormone Therapy	Tamoxifen	n/a				YES		6	12	2012	TCGA-BRCA
TCGA-A8-A095	NO		TCGA-A8-A095-D37811	57584D49-5DD8-4991-A154-50BB92C2FB5A						0	120	Chemotherapy	5-Fluorouracil	n/a				NO	Complete Response	6	12	2012	TCGA-BRCA
TCGA-A8-A095	NO		TCGA-A8-A095-D37812	4968DB45-29C7-41D8-BC0A-204367F2EB4E						0	120	Chemotherapy	Doxorubicin	n/a				NO	Complete Response	6	12	2012	TCGA-BRCA
TCGA-A8-A095	NO		TCGA-A8-A095-D37813	023B7F41-CB22-43B7-81EE-6DC8B72DD4F3						0	120	Chemotherapy	Cyclophosphamide	n/a				NO	Complete Response	6	12	2012	TCGA-BRCA
TCGA-A8-A095	NO		TCGA-A8-A095-D37814	DD6C452A-B9DD-48FF-B9C3-2D1DCC1F1143						181	NA	Hormone Therapy	Tamoxifen	n/a				YES		6	12	2012	TCGA-BRCA
TCGA-A8-A097	NO		TCGA-A8-A097-D37808	98353B03-FA94-480C-BB09-9F440783BCA7						61	153	Chemotherapy	Docetaxel	n/a				NO	Complete Response	6	12	2012	TCGA-BRCA
TCGA-A8-A097	NO		TCGA-A8-A097-D37809	E6EE618F-B8F8-4389-93CE-F97B35570AC1						61	153	Chemotherapy	Cyclophosphamide	n/a				NO	Complete Response	6	12	2012	TCGA-BRCA
TCGA-A8-A097	NO		TCGA-A8-A097-D37810	ED10C356-D8E5-44B6-A777-8AF1E49CDD49						31	NA	Hormone Therapy	Tamoxifen	n/a				YES		6	12	2012	TCGA-BRCA
TCGA-A8-A099	NO		TCGA-A8-A099-D37807	0287D246-1FC1-4967-B545-E9D3A91C35A9						61	NA	Hormone Therapy	Exemestane	n/a				YES		6	12	2012	TCGA-BRCA
TCGA-A8-A09A	NO		TCGA-A8-A09A-D37802	CD73A61D-093A-4D49-B667-77B33D535F5B						NA	31	Chemotherapy	5-Fluorouracil					NO		6	12	2012	TCGA-BRCA
TCGA-A8-A09A	NO		TCGA-A8-A09A-D37803	88F900CF-4B32-407F-8868-F0C403EDE587						NA	31	Chemotherapy	Epirubicin					NO		6	12	2012	TCGA-BRCA
TCGA-A8-A09A	NO		TCGA-A8-A09A-D37804	0AF1F61C-EA80-4E11-91D7-55B88B1E1B3D						NA	31	Chemotherapy	Cyclophosphamide					NO		6	12	2012	TCGA-BRCA
TCGA-A8-A09A	NO		TCGA-A8-A09A-D37805	4C782B94-02AD-4D3A-AC10-A300BDDC79D7						NA	182	Chemotherapy	Docetaxel					NO		6	12	2012	TCGA-BRCA
TCGA-A8-A09A	NO		TCGA-A8-A09A-D37806	92C7BE24-ECD6-4492-AD23-374F8B00872A						243	NA	Hormone Therapy	Tamoxifen					YES		6	12	2012	TCGA-BRCA
TCGA-A8-A09B	NO		TCGA-A8-A09B-D37797	DB9805C1-DC29-4382-829A-BC707E268861						30	30	Chemotherapy	5-Fluorouracil	n/a				NO		6	12	2012	TCGA-BRCA
TCGA-A8-A09B	NO		TCGA-A8-A09B-D37798	D8720C19-DA4E-4B7C-AD4B-82EFBFDBF3E2						30	30	Chemotherapy	Epirubicin	n/a				NO		6	12	2012	TCGA-BRCA
TCGA-A8-A09B	NO		TCGA-A8-A09B-D37799	1BC9A48C-10DD-439C-A959-4DD7B05CDF82						30	30	Chemotherapy	Cyclophosphamide	n/a				NO		6	12	2012	TCGA-BRCA
TCGA-A8-A09B	NO		TCGA-A8-A09B-D37800	C0BCD5E9-32B6-4BA1-96BB-FB00CB9DA2E4						NA	122	Chemotherapy	Docetaxel	n/a				NO		6	12	2012	TCGA-BRCA
TCGA-A8-A09B	NO		TCGA-A8-A09B-D37801	A108C623-BC80-4675-931F-301E1BA62157						153	242	Hormone Therapy	Anastrozole	n/a				NO		6	12	2012	TCGA-BRCA
TCGA-A8-A09D	NO		TCGA-A8-A09D-D37763	7501154C-AB3E-4BCF-8170-83C79CD130EF						0	92	Chemotherapy	Doxorubicin	n/a				NO	Complete Response	6	12	2012	TCGA-BRCA
TCGA-A8-A09D	NO		TCGA-A8-A09D-D37764	2832D3CB-D8F2-4D5E-BCF9-1352FF358AE8						0	92	Chemotherapy	Cyclophosphamide	n/a				NO	Complete Response	6	12	2012	TCGA-BRCA
TCGA-A8-A09D	NO		TCGA-A8-A09D-D37765	58419487-BBD7-4BC3-A34A-1791CFFDFD05						92	153	Chemotherapy	Paclitaxel	n/a				NO	Complete Response	6	12	2012	TCGA-BRCA
TCGA-A8-A09D	NO		TCGA-A8-A09D-D37766	B4C8E610-F345-484B-BC53-E1B72842ABE2						274	1400	Hormone Therapy	Tamoxifen	n/a				NO	Complete Response	6	12	2012	TCGA-BRCA
TCGA-A8-A09D	NO		TCGA-A8-A09D-D37767	3CE1FDD7-6CB8-4FEB-9A0A-D9C352B117AF						1400	NA	Hormone Therapy	Anastrozole	n/a				YES		6	12	2012	TCGA-BRCA
TCGA-A8-A09E	NO		TCGA-A8-A09E-D37745	312D7C87-4134-4840-A47E-CA2E186B1CEA						335	NA	Hormone Therapy	Anastrozole	n/a				YES		6	12	2012	TCGA-BRCA
TCGA-A8-A09E	NO		TCGA-A8-A09E-D37745	312D7C87-4134-4840-A47E-CA2E186B1CEA						335	NA	Hormone Therapy	Anastrozole	n/a				YES		6	12	2012	TCGA-BRCA
TCGA-A8-A09I	NO		TCGA-A8-A09I-D37746	331D363E-6139-4987-8F35-4A2453871C03						31	NA	Hormone Therapy	Anastrozole	n/a				YES		6	12	2012	TCGA-BRCA
TCGA-A8-A09I	NO		TCGA-A8-A09I-D37746	331D363E-6139-4987-8F35-4A2453871C03						31	NA	Hormone Therapy	Anastrozole	n/a				YES		6	12	2012	TCGA-BRCA
TCGA-A8-A09M	NO		TCGA-A8-A09M-D37785	C1C79A95-B5D8-45E8-8FE0-B54E7E435634						31	184	Chemotherapy	Paclitaxel	n/a				NO	Complete Response	6	12	2012	TCGA-BRCA
TCGA-A8-A09M	NO		TCGA-A8-A09M-D37786	09FBDD53-0E66-4D9E-AACA-888BC15FA3CF						276	NA	Hormone Therapy	Exemestane	n/a				YES		6	12	2012	TCGA-BRCA
TCGA-A8-A09Q	NO		TCGA-A8-A09Q-D37769	F3220351-3FF6-4231-8B5E-3A27001C00EB						31	NA	Hormone Therapy	Anastrozole	n/a				YES		6	12	2012	TCGA-BRCA
TCGA-A8-A09R	NO		TCGA-A8-A09R-D37768	E2A85158-819F-473B-AD84-8F5B443F5CCC						0	NA	Hormone Therapy	Letrozole	n/a				YES		6	12	2012	TCGA-BRCA
TCGA-A8-A09T	NO		TCGA-A8-A09T-D37898	BDD31916-FC21-4D48-B1B5-442465133D4B						122	NA	Hormone Therapy	Anastrozole					YES		6	12	2012	TCGA-BRCA
TCGA-A8-A09V	NO		TCGA-A8-A09V-D37903	4BD8862A-EC1F-43A3-8343-7616B73F5DB5						123	NA	Hormone Therapy	Tamoxifen					YES		6	12	2012	TCGA-BRCA
TCGA-A8-A0A1	NO		TCGA-A8-A0A1-D37902	A7EE46AB-50EC-4F0E-9E46-F0C31EC14204						31	NA	Hormone Therapy	Tamoxifen					YES		6	12	2012	TCGA-BRCA
TCGA-A8-A0A2	NO		TCGA-A8-A0A2-D37901	3C849DD1-A3D9-4F0A-A1B2-332514713CC6						92	NA	Hormone Therapy	Tamoxifen					YES		6	12	2012	TCGA-BRCA
TCGA-A8-A0A4	NO		TCGA-A8-A0A4-D37899	CE92BF3F-277B-41E8-9B20-867CE5DDAC50						31	215	Hormone Therapy	Tamoxifen					NO	Complete Response	6	12	2012	TCGA-BRCA
TCGA-A8-A0A4	NO		TCGA-A8-A0A4-D37900	D8E03D97-D2C6-498F-8B32-372ACA5AB2C9						215	NA	Hormone Therapy	Letrozole					YES		6	12	2012	TCGA-BRCA
TCGA-A8-A0A6	NO		TCGA-A8-A0A6-D37740	2FD51391-D472-472E-9309-A80A518724D1						61	184	Chemotherapy	Epirubicin	n/a				NO	Complete Response	6	12	2012	TCGA-BRCA
TCGA-A8-A0A6	NO		TCGA-A8-A0A6-D37741	B93873B4-2604-43FB-8AF4-C7BF99021F9A						61	184	Chemotherapy	Cyclophosphamide	n/a				NO	Complete Response	6	12	2012	TCGA-BRCA
TCGA-A8-A0A6	NO		TCGA-A8-A0A6-D37742	0C70B64D-A56E-43D4-BC98-F0E21C22E396						214	245	Hormone Therapy	Exemestane	n/a				NO	Complete Response	6	12	2012	TCGA-BRCA
TCGA-A8-A0A6	NO		TCGA-A8-A0A6-D37743	524B50B7-2D72-437D-B997-68ACAEE9481B						245	NA	Hormone Therapy	Anastrozole	n/a				YES		6	12	2012	TCGA-BRCA
TCGA-A8-A0A6	NO		TCGA-A8-A0A6-D37744	81F60DB0-ED0A-47FB-8CCE-8848A03AB8F4						306	NA	Ancillary	Zoledronic acid	n/a				YES		6	12	2012	TCGA-BRCA
TCGA-A8-A0A9	NO		TCGA-A8-A0A9-D37904	9728FE30-70C8-4399-84BC-DCE88562667E						31	NA	Hormone Therapy	Anastrozole					YES		6	12	2012	TCGA-BRCA
TCGA-A8-A0AB	NO		TCGA-A8-A0AB-D37905	C764E219-0133-4595-A695-9FC0D32C02E6						61	184	Chemotherapy	5-Fluorouracil					NO	Complete Response	6	12	2012	TCGA-BRCA
TCGA-A8-A0AB	NO		TCGA-A8-A0AB-D37906	24D0F28A-D91B-47A2-AE9C-BD963075AFE4						61	184	Chemotherapy	Doxorubicin					NO	Complete Response	6	12	2012	TCGA-BRCA
TCGA-A8-A0AB	NO		TCGA-A8-A0AB-D37907	CB9E17C3-E42E-4B04-9ADC-59AB74070C25						61	184	Chemotherapy	Cyclophosphamide					NO	Complete Response	6	12	2012	TCGA-BRCA
TCGA-A8-A0AB	NO		TCGA-A8-A0AB-D37908	E3113882-092E-4FBB-8664-055788237872						214	NA	Hormone Therapy	Tamoxifen					YES		6	12	2012	TCGA-BRCA
TCGA-A8-A0AD	NO		TCGA-A8-A0AD-D37897	246120A5-AB0B-454B-B52D-6055129097FE						61	NA	Hormone Therapy	Tamoxifen					YES		6	12	2012	TCGA-BRCA
TCGA-AC-A23C	NO		TCGA-AC-A23C-D43236	76E26F66-B516-401D-8620-D4CEF98B70D2						77	204	Chemotherapy	Chemo, NOS					NO	Complete Response	15	5	2013	TCGA-BRCA
TCGA-AC-A23E	NO		TCGA-AC-A23E-D43238	D789C42F-8DB9-4956-B101-E5635D52C40D						111	NA	Hormone Therapy	Tamoxifen					YES		15	5	2013	TCGA-BRCA
TCGA-AC-A23G	NO		TCGA-AC-A23G-D43243	10502588-843C-4F06-BCB5-FC3640306A2F						109	190	Chemotherapy	Cytoxan					NO	Complete Response	15	5	2013	TCGA-BRCA
TCGA-AC-A23G	NO		TCGA-AC-A23G-D43244	AD503E66-08BD-4F4E-877D-4D9D499AB832						109	190	Chemotherapy	Adriamycin					NO	Complete Response	15	5	2013	TCGA-BRCA
TCGA-AC-A23G	NO		TCGA-AC-A23G-D43245	24D15948-49E0-4B96-870D-492C786C0937						190	220	Chemotherapy	Taxol					NO	Complete Response	15	5	2013	TCGA-BRCA
TCGA-AC-A23G	NO		TCGA-AC-A23G-D43246	8C1BBA20-CDAA-4C57-BAE6-BF46E12CFDE0						237	NA	Hormone Therapy	Arimidex					NO	Complete Response	15	5	2013	TCGA-BRCA
TCGA-AC-A2B8	NO		TCGA-AC-A2B8-D43212	01CD233B-B68C-458C-932F-5FD7F87DCB3F						135	NA	Chemotherapy	Chemo, NOS					NO	Complete Response	15	5	2013	TCGA-BRCA
TCGA-AC-A2B8	NO		TCGA-AC-A2B8-D43213	FE83C33F-CAF2-4C0F-8447-2905F8864C89						NA	NA	Hormone Therapy	Arimidex					YES		15	5	2013	TCGA-BRCA
TCGA-AC-A2BK	NO		TCGA-AC-A2BK-D43988	9DE66FB7-BCEC-4B84-B97E-1A9F68D8E87A						73	136	Chemotherapy	Cytoxan					NO	Complete Response	10	6	2013	TCGA-BRCA
TCGA-AC-A2BK	NO		TCGA-AC-A2BK-D43990	1502DE28-84D8-4351-BCEE-9661DACD2B21						73	136	Chemotherapy	Adriamycin					NO	Complete Response	10	6	2013	TCGA-BRCA
TCGA-AC-A2BK	NO		TCGA-AC-A2BK-D43991	4869DCB0-723E-46A0-AB90-3D5FF038203A						149	164	Chemotherapy	Taxol					NO	Complete Response	10	6	2013	TCGA-BRCA
TCGA-AC-A2BK	NO		TCGA-AC-A2BK-D43992	8283B14A-D235-4D20-B272-9B4A8A095886						149	164	Chemotherapy	Avastin					NO	Complete Response	10	6	2013	TCGA-BRCA
TCGA-AC-A2FB	NO		TCGA-AC-A2FB-D45600	874799CE-92C6-4A14-9087-50637D5A0BFB						101	205	Chemotherapy	Taxotere					NO	Complete Response	17	7	2013	TCGA-BRCA
TCGA-AC-A2FB	NO		TCGA-AC-A2FB-D45601	83D4DEF8-DDC1-4477-B951-DA1E2EE02B89						212	443	Chemotherapy	Herceptin					NO	Complete Response	17	7	2013	TCGA-BRCA
TCGA-AC-A2FB	NO		TCGA-AC-A2FB-D45602	E9BB9D9C-C752-4FC4-AA16-B531C23C1BEF						225	895	Hormone Therapy	Arimidex					NO	Complete Response	17	7	2013	TCGA-BRCA
TCGA-AC-A2FE	NO		TCGA-AC-A2FE-D37368	B60BCD38-9FFA-43B5-B2C0-C855C05883BB						67	173	Chemotherapy	Adriamycin					NO	Partial Response	3	12	2012	TCGA-BRCA
TCGA-AC-A2FE	NO		TCGA-AC-A2FE-D37369	516F7FB6-37E9-4E44-AD00-37D688CD51FA						67	173	Chemotherapy	Taxol					NO	Partial Response	3	12	2012	TCGA-BRCA
TCGA-AC-A2FE	NO		TCGA-AC-A2FE-D37370	4DF74C32-567B-4238-B008-44BA2231AC3A						273	NA	Hormone Therapy	Arimidex							3	12	2012	TCGA-BRCA
TCGA-AC-A2FE	NO		TCGA-AC-A2FE-D47779	A99BF733-8B3D-4B21-921E-79FDE40A04AF						67	173	Chemotherapy	Cytoxan					NO	Complete Response	28	8	2013	TCGA-BRCA
TCGA-AC-A2FE	NO		TCGA-AC-A2FE-D47781	8AC64C61-1BA6-4891-B438-AFF91FC30F54						2516	NA	Chemotherapy	Xeloda					NO	Clinical Progressive Disease	28	8	2013	TCGA-BRCA
TCGA-AC-A2FE	NO		TCGA-AC-A2FE-D47782	E2A083D8-3A0B-465B-9603-BE32342ACC48						2516	NA	Chemotherapy	Abraxane					NO	Clinical Progressive Disease	28	8	2013	TCGA-BRCA
TCGA-AC-A2FF	NO		TCGA-AC-A2FF-D56170	2F38E250-56D9-415C-8694-16634DED723D						70	153	Chemotherapy	Cytoxan					NO	Complete Response	29	1	2014	TCGA-BRCA
TCGA-AC-A2FF	NO		TCGA-AC-A2FF-D56171	DF17DE1B-3B13-469B-B9AF-F461F5B9791D						70	153	Chemotherapy	Adriamycin					NO	Complete Response	29	1	2014	TCGA-BRCA
TCGA-AC-A2FF	NO		TCGA-AC-A2FF-D56172	C4A61CA0-51A5-4811-8017-090A5DE9AA62						153	245	Chemotherapy	Taxol					NO	Complete Response	29	1	2014	TCGA-BRCA
TCGA-AC-A2FF	NO		TCGA-AC-A2FF-D56173	CA6E2206-6437-4F20-B4CE-07925A8A8D79						382	NA	Hormone Therapy	Tamoxifen					NO	Complete Response	29	1	2014	TCGA-BRCA
TCGA-AC-A2FG	NO		TCGA-AC-A2FG-D43222	1263ADA3-9E75-48E3-AC3C-891A3C9AF9AB						39	NA	Hormone Therapy	Arimidex						Complete Response	15	5	2013	TCGA-BRCA
TCGA-AC-A2FK	NO		TCGA-AC-A2FK-D66198	A85E31F8-6790-4964-AC1A-C6253F9E413D						51	174	Chemotherapy	Cytoxan					NO	Complete Response	3	10	2014	TCGA-BRCA
TCGA-AC-A2FK	NO		TCGA-AC-A2FK-D66199	118A7D45-089C-4980-B978-FD970C000905						51	174	Chemotherapy	Adriamycin					NO	Complete Response	3	10	2014	TCGA-BRCA
TCGA-AC-A2FK	NO		TCGA-AC-A2FK-D66200	96CBB13E-8C96-4CE4-B4FE-2FC707EC8044						294	NA	Hormone Therapy	Femara					NO	Complete Response	3	10	2014	TCGA-BRCA
TCGA-AC-A2FK	NO		TCGA-AC-A2FK-D66201	67C16321-C0D6-4EE5-AA5C-25C290914D9E						51	174	Chemotherapy	Taxotere					NO	Complete Response	3	10	2014	TCGA-BRCA
TCGA-AC-A2FO	NO		TCGA-AC-A2FO-D43224	E2156068-0D07-42BF-877C-C70B71322A3E						105	NA	Chemotherapy	Chemo, NOS					NO	Complete Response	15	5	2013	TCGA-BRCA
TCGA-AC-A2FO	NO		TCGA-AC-A2FO-D43227	74E898D7-9552-4550-9764-4F924FC55872						225	NA	Hormone Therapy	Hormone, NOS					NO	Complete Response	15	5	2013	TCGA-BRCA
TCGA-AC-A2QH	NO		TCGA-AC-A2QH-D64102	35EB8EC6-E1A8-4C43-9FF1-8743A658A8F9						94	208	Chemotherapy	Cytoxan					NO	Complete Response	26	8	2014	TCGA-BRCA
TCGA-AC-A2QH	NO		TCGA-AC-A2QH-D64103	5555AA7B-5597-4D92-BC2B-20E6EC3BB630						94	208	Chemotherapy	Adriamycin					NO	Complete Response	26	8	2014	TCGA-BRCA
TCGA-AC-A2QH	NO		TCGA-AC-A2QH-D64104	CFAD5F9E-8CC3-430E-A4BC-F6079D09BC84						94	208	Ancillary	Aloxi					NO	Complete Response	26	8	2014	TCGA-BRCA
TCGA-AC-A2QI	NO		TCGA-AC-A2QI-D57049	7AE4D249-9E5B-463E-9352-BB540E0FD3AB						100	275	Chemotherapy	Cytoxan					NO	Complete Response	28	2	2014	TCGA-BRCA
TCGA-AC-A2QI	NO		TCGA-AC-A2QI-D57050	811FCC91-6880-400D-B7BB-C848DF5A5C23						100	275	Chemotherapy	5-FU					NO	Complete Response	28	2	2014	TCGA-BRCA
TCGA-AC-A2QI	NO		TCGA-AC-A2QI-D57051	ED0E149B-307C-4202-9AD7-09B21CE8FAB9						100	275	Chemotherapy	Methotrexate					NO	Complete Response	28	2	2014	TCGA-BRCA
TCGA-AC-A2QJ	NO		TCGA-AC-A2QJ-D44024	C5CB5329-7C61-47A9-A6C2-1BA45837EE19						69	111	Chemotherapy	Cytoxan					NO	Clinical Progressive Disease	10	6	2013	TCGA-BRCA
TCGA-AC-A2QJ	NO		TCGA-AC-A2QJ-D44025	ED128C91-BA77-4FBB-B670-962EA86F9365						69	111	Chemotherapy	Adriamycin					NO	Clinical Progressive Disease	10	6	2013	TCGA-BRCA
TCGA-AC-A2QJ	NO		TCGA-AC-A2QJ-D44026	900E4830-C0E0-4B02-8648-811C3D9C6780						125	202	Chemotherapy	Abraxane					NO	Clinical Progressive Disease	10	6	2013	TCGA-BRCA
TCGA-AC-A2QJ	NO		TCGA-AC-A2QJ-D44873	D4B923DD-9936-4FD1-B31D-7EC1BD1E03EB						322	385	Chemotherapy	Gemzar					NO	Clinical Progressive Disease	28	6	2013	TCGA-BRCA
TCGA-AC-A2QJ	NO		TCGA-AC-A2QJ-D44874	AE31D0D7-2D48-4096-8A15-44362B8615FB						386	407	Chemotherapy	Carboplatin					NO	Clinical Progressive Disease	28	6	2013	TCGA-BRCA
TCGA-AC-A2QJ	NO		TCGA-AC-A2QJ-D44876	A7788968-8449-4721-9548-BFB6C599C876						349	418	Hormone Therapy	Faslodex					NO	Clinical Progressive Disease	28	6	2013	TCGA-BRCA
TCGA-AC-A3BB	NO		TCGA-AC-A3BB-D58955	29980E13-140D-4302-8067-9256665BC673						92	197	Chemotherapy	Cytoxan					NO	Complete Response	29	4	2014	TCGA-BRCA
TCGA-AC-A3BB	NO		TCGA-AC-A3BB-D58956	CAB74A66-0CCF-4E51-8F5A-FF613B5A43C7						92	197	Chemotherapy	Adriamycin					NO	Complete Response	29	4	2014	TCGA-BRCA
TCGA-AC-A3BB	NO		TCGA-AC-A3BB-D58957	260FF621-0F12-4118-8D3F-AA44CC70F345						92	197	Chemotherapy	Taxotere					NO	Complete Response	29	4	2014	TCGA-BRCA
TCGA-AC-A3QP	NO		TCGA-AC-A3QP-D56162	112B1EE9-F2CE-42E6-9BAF-6648ACB7226D						115	NA	Hormone Therapy	Femara					YES		29	1	2014	TCGA-BRCA
TCGA-AC-A3TM	NO		TCGA-AC-A3TM-D60195	B113D625-D78D-45A4-ADD0-80AB8685389D						132	213	Chemotherapy	Cytoxan					NO	Complete Response	31	5	2014	TCGA-BRCA
TCGA-AC-A3TM	NO		TCGA-AC-A3TM-D60196	B550D10F-C488-4B1D-9461-2F40087F552D						132	213	Chemotherapy	Taxotere					NO	Complete Response	31	5	2014	TCGA-BRCA
TCGA-AC-A3TM	YES		TCGA-AC-A3TM-D60197	EDF4E71D-99B4-4E19-AB96-9999AC773627						132	213	Immunotherapy		Biological Therapy/Monoclonal Antibody				NO	Complete Response	31	5	2014	TCGA-BRCA
TCGA-AC-A3TM	NO		TCGA-AC-A3TM-D60198	B38B327E-F854-4338-B383-77104EC6F403						272	NA	Hormone Therapy	Arimidex					YES		31	5	2014	TCGA-BRCA
TCGA-AC-A3TN	NO		TCGA-AC-A3TN-D60192	66521E70-01FD-49E2-B58C-E2A9B05E4F2C						55	NA	Hormone Therapy	Arimidex					YES		31	5	2014	TCGA-BRCA
TCGA-AC-A3W5	NO		TCGA-AC-A3W5-D56178	3299B6BC-BE87-4C84-91EA-AEF9CE77EACE						56	139	Chemotherapy	Docetaxel					NO	Complete Response	29	1	2014	TCGA-BRCA
TCGA-AC-A3W5	NO		TCGA-AC-A3W5-D56178	3299B6BC-BE87-4C84-91EA-AEF9CE77EACE						56	139	Chemotherapy	Docetaxel					NO	Complete Response	29	1	2014	TCGA-BRCA
TCGA-AC-A3W5	NO		TCGA-AC-A3W5-D56179	44D7F9EC-9D9E-48D2-A04D-33F37CEC738A						56	139	Chemotherapy	Cyclophosphamide					NO	Complete Response	29	1	2014	TCGA-BRCA
TCGA-AC-A3W5	NO		TCGA-AC-A3W5-D56179	44D7F9EC-9D9E-48D2-A04D-33F37CEC738A						56	139	Chemotherapy	Cyclophosphamide					NO	Complete Response	29	1	2014	TCGA-BRCA
TCGA-AC-A3W5	NO		TCGA-AC-A3W5-D56180	8ABC79CD-6BDB-44B7-8F89-4E5762E620F8						56	392	Targeted Molecular therapy	Herceptin					NO	Complete Response	29	1	2014	TCGA-BRCA
TCGA-AC-A3W5	NO		TCGA-AC-A3W5-D56180	8ABC79CD-6BDB-44B7-8F89-4E5762E620F8						56	392	Targeted Molecular therapy	Herceptin					NO	Complete Response	29	1	2014	TCGA-BRCA
TCGA-AC-A3W5	NO		TCGA-AC-A3W5-D56181	402336C9-639C-49F2-BFA8-F0BA1A3636F2						170	NA	Hormone Therapy	Letrozole					YES		29	1	2014	TCGA-BRCA
TCGA-AC-A3W5	NO		TCGA-AC-A3W5-D56181	402336C9-639C-49F2-BFA8-F0BA1A3636F2						170	NA	Hormone Therapy	Letrozole					YES		29	1	2014	TCGA-BRCA
TCGA-AC-A3W7	NO		TCGA-AC-A3W7-D57848	99F4E33A-B847-43FF-98B1-80EBFB1944E9						65	NA	Hormone Therapy	Femara					YES		27	3	2014	TCGA-BRCA
TCGA-AC-A3YI	NO		TCGA-AC-A3YI-D61514	53B8EF0C-8F23-4867-B4D9-F4A71B62BED0						82	167	Chemotherapy	Cytoxan					NO	Complete Response	30	6	2014	TCGA-BRCA
TCGA-AC-A3YI	NO		TCGA-AC-A3YI-D61515	2509B84B-EC3A-457C-9E7B-7F7095910A28						82	167	Chemotherapy	Methotrexate					NO	Complete Response	30	6	2014	TCGA-BRCA
TCGA-AC-A3YI	NO		TCGA-AC-A3YI-D61516	710B0219-323F-4EF2-A310-54559049BEDB						82	167	Chemotherapy	5-FU					NO	Complete Response	30	6	2014	TCGA-BRCA
TCGA-AC-A3YJ	NO		TCGA-AC-A3YJ-D60188	C21296BA-1657-4E74-A813-2141490BA609						62	247	Hormone Therapy	Arimidex					NO		31	5	2014	TCGA-BRCA
TCGA-AC-A3YJ	NO		TCGA-AC-A3YJ-D60189	DF2F7479-281D-48B4-AB92-DB37A062A978						256	NA	Hormone Therapy	Femara					YES		31	5	2014	TCGA-BRCA
TCGA-AC-A5XS	NO		TCGA-AC-A5XS-D64109	3EECF063-E00F-473F-AC9F-C848E33C6EA6						97	NA	Hormone Therapy	Femara					YES		26	8	2014	TCGA-BRCA
TCGA-AC-A5XS	NO		TCGA-AC-A5XS-D64109	3EECF063-E00F-473F-AC9F-C848E33C6EA6						97	NA	Hormone Therapy	Femara					YES		26	8	2014	TCGA-BRCA
TCGA-AC-A5XU	NO		TCGA-AC-A5XU-D60183	C044891E-2E52-4DC9-BA16-4CA6D345F0D6						235	NA	Hormone Therapy	Letrozole					YES		31	5	2014	TCGA-BRCA
TCGA-AC-A62V	NO		TCGA-AC-A62V-D60179	1206FBA9-884A-4E22-8D01-5CFD61F171AD						21	266	Ancillary	Denosumab					NO	Partial Response	31	5	2014	TCGA-BRCA
TCGA-AC-A62V	NO		TCGA-AC-A62V-D60180	356FD6D4-61DF-485A-AB87-3A4A43CFC9B7						114	245	Chemotherapy	Paclitaxel					NO	Partial Response	31	5	2014	TCGA-BRCA
TCGA-AO-A03L		1	TCGA-AO-A03L-D5921	f4461ec4-9a69-4f0c-a38c-2fb57692c388			600	mg/m2	4	36	140	Chemotherapy	Cyclophosphamide		ADJUVANT		IV	NO		10	1	2011	TCGA-BRCA
TCGA-AO-A03L		1	TCGA-AO-A03L-D5920	bdf77be9-8a97-410e-9290-fe7f90761885			60	mg/m2	4	36	140	Chemotherapy	Doxorubicin		ADJUVANT		IV	NO		10	1	2011	TCGA-BRCA
TCGA-AO-A03L		2	TCGA-AO-A03L-D5925	57884874-30e3-4850-a42c-bf89ec191ccd			20	mg/day		227	2057	Hormone Therapy	Tamoxifen		ADJUVANT		PO	NO		10	1	2011	TCGA-BRCA
TCGA-AO-A03L		2	TCGA-AO-A03L-D5926	1def3807-a1e2-4d1c-a417-9b8d8302d065						363	2057	Hormone Therapy	Lupron		ADJUVANT		IM	NO		10	1	2011	TCGA-BRCA
TCGA-AO-A03L		1	TCGA-AO-A03L-D5923	70c52b36-df70-4dd1-b109-5d7c12ef900e			175	mg/m2	4	36	140	Chemotherapy	Paclitaxel		ADJUVANT		IV	NO		10	1	2011	TCGA-BRCA
TCGA-AO-A03M		1	TCGA-AO-A03M-D5995	20c31de8-d96e-4867-8335-719ccb5806a3	1100	mg	175	mg/m2	4	119	161	Chemotherapy	Paclitaxel		ADJUVANT		IV	NO		10	1	2011	TCGA-BRCA
TCGA-AO-A03M		2	TCGA-AO-A03M-D5996	c13d0b89-a948-4f3f-ac88-4e9387d555db			20	mg/day		161	NA	Hormone Therapy	Tamoxifen		ADJUVANT		PO	YES		10	1	2011	TCGA-BRCA
TCGA-AO-A03M		1	TCGA-AO-A03M-D5994	9bdbaaed-6f6d-4d45-a7c0-dd1366b813db	3768	mg	600	mg/m2	4	63	105	Chemotherapy	Cyclophosphamide		ADJUVANT		IV	NO		10	1	2011	TCGA-BRCA
TCGA-AO-A03M		1	TCGA-AO-A03M-D5992	e5a69005-a19c-4fc9-a8f2-9a2c939cb391	376	mg	60	mg/m2	4	63	105	Chemotherapy	Doxorubicin		ADJUVANT		IV	NO		10	1	2011	TCGA-BRCA
TCGA-AO-A03N		2	TCGA-AO-A03N-D6118	bb405d51-df85-4189-a4ab-9692bcadc16d			2.5	mg/day		450	820	Hormone Therapy	Femara		ADJUVANT		PO	NO		13	1	2011	TCGA-BRCA
TCGA-AO-A03N		2	TCGA-AO-A03N-D6120	4dc6b6e5-f0c5-4dce-8cbc-a61ccc36b856			20	mg/day		1007	NA	Hormone Therapy	Tamoxifen		ADJUVANT		PO	YES		13	1	2011	TCGA-BRCA
TCGA-AO-A03N		1	TCGA-AO-A03N-D6114	a849ee00-3092-4cca-a302-6ecb620fb617			600	mg/m2	4	55	153	Chemotherapy	Cyclophosphamide		ADJUVANT		IV	NO		13	1	2011	TCGA-BRCA
TCGA-AO-A03N		1	TCGA-AO-A03N-D6113	bb14e284-9eb3-47cd-b0fa-660a24ff2c7b			60	mg/m2	4	55	153	Chemotherapy	Doxorubicin		ADJUVANT		IV	NO		13	1	2011	TCGA-BRCA
TCGA-AO-A03N		1	TCGA-AO-A03N-D6116	e9d527b8-949b-464a-82d8-3c5b5812ce32			175	mg/m2	4	55	153	Chemotherapy	Paclitaxel		ADJUVANT		IV	NO		13	1	2011	TCGA-BRCA
TCGA-AO-A03N		2	TCGA-AO-A03N-D6117	6324b024-c954-4a43-b14e-c5c1a4acb314			1	mg/day		207	449	Hormone Therapy	Arimidex		ADJUVANT		PO	NO		13	1	2011	TCGA-BRCA
TCGA-AO-A03N		2	TCGA-AO-A03N-D6119	00512901-db10-4833-8adf-5b3734b5d64f			25	mg/day		821	1007	Hormone Therapy	Aromasin		ADJUVANT		PO	NO		13	1	2011	TCGA-BRCA
TCGA-AO-A03N		10	TCGA-AO-A03N-D20929	182B47E5-FF2D-4BD1-A5D1-EBD1C0CDD4C0	280	mg	80	mg/m2	2	1814	1828	Chemotherapy	Paclitaxel		RECURRENCE		IV	NO		24	1	2012	TCGA-BRCA
TCGA-AO-A03N		11	TCGA-AO-A03N-D20930	C4226DFD-8E7A-4898-ACD6-2E907F30DD99	2800	mg	800	mg/m2	2	1835	1842	Chemotherapy	Gemcitabine		RECURRENCE		IV	NO		24	1	2012	TCGA-BRCA
TCGA-AO-A03N		9	TCGA-AO-A03N-D20927	DC919671-3B3F-4A46-B89C-1B4BB7F356D1	230	mg	27	mg/m2	4	1699	1762	Chemotherapy	Tesetaxel		RECURRENCE		PO	NO		24	1	2012	TCGA-BRCA
TCGA-AO-A03N		8	TCGA-AO-A03N-D20923	105C9E04-6F4F-4BC9-98D4-C5E70D9BC254	1500	mg	250/5	mg/mL	3	1639	1667	Hormone Therapy	Fulvestrant		RECURRENCE		IM	NO		24	1	2012	TCGA-BRCA
TCGA-AO-A03N		12	TCGA-AO-A03N-D20931	1B00197C-7F84-4429-80E9-471F087D8753	704	mg	25	mg/m2	16	1857	NA	Chemotherapy	Vinorelbine		RECURRENCE		IV	YES		24	1	2012	TCGA-BRCA
TCGA-AO-A03N		13	TCGA-AO-A03N-D20932	5CB72B1A-283E-4161-A53A-824BC9641E61	240	mg	120	mg	2	1989	NA	Other, specify in notesBone metastases	Xgeva		PROGRESSION		SC	YES		24	1	2012	TCGA-BRCA
TCGA-AO-A03O		2	TCGA-AO-A03O-D3149	61963f8b-da23-40f1-9f6b-787d38f7651a			1	mg/day		182	993	Hormone Therapy	ANASTROZOLE (ARIMIDEX)		ADJUVANT		PO	NO		19	9	2010	TCGA-BRCA
TCGA-AO-A03O		1	TCGA-AO-A03O-D3144	fe3f418d-b735-4bd3-8ed0-0b7ad64da47d	436	mg	300	mg/m2	4	54	98	Chemotherapy	DOXORUBICIN		ADJUVANT		IV	NO		19	9	2010	TCGA-BRCA
TCGA-AO-A03O		1	TCGA-AO-A03O-D3145	dc3d1205-5393-48bd-bdeb-9f9a8ac66e73	4380	mg	300	mg/m2	4	54	98	Chemotherapy	CYCLOPHOSPHAMIDE		ADJUVANT		IV	NO		19	9	2010	TCGA-BRCA
TCGA-AO-A03O		1	TCGA-AO-A03O-D3147	46526dc6-105c-4615-981d-3ce9f318d5ab	1276	mg	300	mg/m2	4	112	158	Chemotherapy	PACLITAXEL		ADJUVANT		IV	NO		19	9	2010	TCGA-BRCA
TCGA-AO-A03P		3	TCGA-AO-A03P-D3084	a2e0b197-c210-47bf-94ae-a6c24311cc17	20050	mg	10	mg/kg	27	2451	2822	Immunotherapy	BEVACIZUMAB		RECURRENCE		IV	NO		6	9	2010	TCGA-BRCA
TCGA-AO-A03P		3	TCGA-AO-A03P-D3083	9d61ae92-631d-4965-be2d-59cb2d7b83eb			1500	mg/day		2422	2839	Chemotherapy	CAPECITABINE		RECURRENCE		PO	NO		19	9	2010	TCGA-BRCA
TCGA-AO-A03P		2	TCGA-AO-A03P-D3082	726efafa-90dd-4a5e-b0fd-4e283d1caebb			25	mg/day		2332	2422	Hormone Therapy	EXEMESTANE (AROMASIN)		RECURRENCE		PO	NO		19	9	2010	TCGA-BRCA
TCGA-AO-A03P		1	TCGA-AO-A03P-D3079	fd50d042-4a2a-43d3-9cd4-d7f90dd15f4e			2.5	mg/day		1918	2331	Hormone Therapy	LETROZOLE (FEMARA)		RECURRENCE		PO	NO		19	9	2010	TCGA-BRCA
TCGA-AO-A03P		5	TCGA-AO-A03P-D15460	0431F2EF-29FF-4AD2-A3CC-BF47622615EA	1500	mg	500	mg	3	2853	2881	Hormone Therapy	FULVESTRANT		OTHER, SPECIFY IN NOTES	Estrogen receptor antagonist in metastatic breast cancer	IM	NO		22	8	2011	TCGA-BRCA
TCGA-AO-A03R		1	TCGA-AO-A03R-D2953	ef4485c7-bf90-4b7a-a8db-28bc351ea4be	424	mg	60	mg/m2	4	67	109	Chemotherapy	DOXORUBICIN		ADJUVANT		IV	NO		19	9	2010	TCGA-BRCA
TCGA-AO-A03R		2	TCGA-AO-A03R-D2956	5ae7957b-39b0-45da-96ed-2c27dda3e59a			2.5	mg/day		192	NA	Hormone Therapy	LETROZOLE (FEMARA)		ADJUVANT		PO	YES		19	9	2010	TCGA-BRCA
TCGA-AO-A03R		1	TCGA-AO-A03R-D2955	880fcfd1-ad27-4247-8df0-2518b514a93e	1240	mg	175	mg/m2	4	123	165	Chemotherapy	PACLITAXEL		ADJUVANT		IV	NO		19	9	2010	TCGA-BRCA
TCGA-AO-A03R		1	TCGA-AO-A03R-D2952	0484daf8-16e0-46d1-8655-ec65e9573fe0	4248	mg	600	mg/m2	4	67	109	Chemotherapy	CYCLOPHOSPHAMIDE		ADJUVANT		IV	NO		19	9	2010	TCGA-BRCA
TCGA-AO-A03T		1	TCGA-AO-A03T-D3059	b907f99e-3495-43b4-b00a-67573ac72ce9	4032	mg	600	mg/m2	4	80	122	Chemotherapy	CYCLOPHOSPHAMIDE		ADJUVANT		IV	NO		6	9	2010	TCGA-BRCA
TCGA-AO-A03T		1	TCGA-AO-A03T-D3061	febd5704-d4cd-477f-8be2-22d0c03c0826	404	mg	60	mg/m2	4	80	122	Chemotherapy	DOXORUBICIN		ADJUVANT		IV	NO		19	9	2010	TCGA-BRCA
TCGA-AO-A03T		1	TCGA-AO-A03T-D3062	faee37a8-911b-420f-a9a3-de6d58ef9583	1176	mg	175	mg/m2	4	136	178	Chemotherapy	PACLITAXEL		ADJUVANT		IV	NO		19	9	2010	TCGA-BRCA
TCGA-AO-A03T		2	TCGA-AO-A03T-D3065	ab1ed21c-89e2-4211-8db0-501a91fcb91d			20	mg/day		232	1095	Hormone Therapy	TAMOXIFEN (NOVADEX)		ADJUVANT		PO	NO		19	9	2010	TCGA-BRCA
TCGA-AO-A03T		3	TCGA-AO-A03T-D3070	89f9ff00-958d-462b-9439-712c34271b9b			7.5	mg		1095	NA	Hormone Therapy	LUPRON		ADJUVANT		IM	YES		19	9	2010	TCGA-BRCA
TCGA-AO-A03T		3	TCGA-AO-A03T-D3068	02ff28ad-6659-4062-8dd8-45461526756a			2.5	mg/day		1130	NA	Hormone Therapy	LETROZOLE (FEMARA)		ADJUVANT		PO	YES		19	9	2010	TCGA-BRCA
TCGA-AO-A03U		1	TCGA-AO-A03U-D5987	12f8a04a-2cf9-4e12-9417-eb6e8ca1ef3d	8640	mg	600	mg/m2	8	70	216	Chemotherapy	Cyclophosphamide		ADJUVANT		IV	NO		10	1	2011	TCGA-BRCA
TCGA-AO-A03U		1	TCGA-AO-A03U-D5990	cd54a4e8-2031-4653-a3af-4a21b63888d7	8640	mg	600	mg/m2	8	70	216	Chemotherapy	Fluorouracil		ADJUVANT		IV	NO		10	1	2011	TCGA-BRCA
TCGA-AO-A03U		1	TCGA-AO-A03U-D5989	c1bd6420-c945-476c-afdc-c107a55824c4	576	mg	40	mg/m2	8	70	216	Chemotherapy	Methotrexate		ADJUVANT		IV	NO		10	1	2011	TCGA-BRCA
TCGA-AO-A03V		1	TCGA-AO-A03V-D6001	7a86ed9d-040d-497b-b401-e175e0ad5024	8800	mg	600	mg/m2	8	102	200	Chemotherapy	Fluorouracil		ADJUVANT		IV	NO		10	1	2011	TCGA-BRCA
TCGA-AO-A03V		1	TCGA-AO-A03V-D5998	6b741be6-03f1-4acd-b9c2-4b38fa485a52	8800	mg	600	mg/m2	8	102	200	Chemotherapy	Cyclophosphamide		ADJUVANT		IV	NO		10	1	2011	TCGA-BRCA
TCGA-AO-A03V		2	TCGA-AO-A03V-D6002	a7b71a1a-29a2-4ced-9a77-1b29bf37f48a			20	mg/day		200	735	Hormone Therapy	Tamoxifen		ADJUVANT		PO	NO		10	1	2011	TCGA-BRCA
TCGA-AO-A03V		2	TCGA-AO-A03V-D6004	3d49c566-fdcb-4849-9312-d27620f772f4			1	mg/day		753	NA	Hormone Therapy	Arimidex		ADJUVANT		PO	YES		10	1	2011	TCGA-BRCA
TCGA-AO-A03V		1	TCGA-AO-A03V-D5999	54c7a76e-7409-4470-9021-6b209c2c9b7b	600	mg	40	mg/m2	8	102	200	Chemotherapy	Methotrexate		ADJUVANT		IV	NO		10	1	2011	TCGA-BRCA
TCGA-AO-A0J2		1	TCGA-AO-A0J2-D3125	56624a3a-1602-438a-b089-4782c8fcbed6	1040	mg	175	mg/m2	4	120	162	Chemotherapy	PACLITAXEL		ADJUVANT		IV	NO		19	9	2010	TCGA-BRCA
TCGA-AO-A0J2		1	TCGA-AO-A0J2-D3122	e2ba693c-5978-4227-b81a-4a4823d3ee84	3600	mg	600	mg/m2	4	64	106	Chemotherapy	CYCLOPHOSPHAMIDE		ADJUVANT		IV	NO		19	9	2010	TCGA-BRCA
TCGA-AO-A0J2		1	TCGA-AO-A0J2-D3124	ed9afd15-7930-40b7-808e-705182137410	360	mg	60	mg/m2	4	64	106	Chemotherapy	DOXORUBICIN		ADJUVANT		IV	NO		19	9	2010	TCGA-BRCA
TCGA-AO-A0J3		1	TCGA-AO-A0J3-D3051	2cba97f0-e44a-41cf-a5e6-96b637c1e453	240	mg	40	mg/m2	3	149	191	Chemotherapy	METHOTREXATE		ADJUVANT		IV	NO		19	9	2010	TCGA-BRCA
TCGA-AO-A0J3		1	TCGA-AO-A0J3-D3044	b66cb509-ac95-4cae-8fde-5fecc8d6d9a6	4700	mg	600	mg/m2	4	66	107	Chemotherapy	CYCLOPHOSPHAMIDE		ADJUVANT		IV	NO		19	9	2010	TCGA-BRCA
TCGA-AO-A0J3		1	TCGA-AO-A0J3-D3050	d78ab251-4543-49f7-b7a5-3dd2cbe6ff27	3600	mg	600	mg/m2	3	149	191	Chemotherapy	FLOUROURACIL		ADJUVANT		IV	NO		19	9	2010	TCGA-BRCA
TCGA-AO-A0J3		1	TCGA-AO-A0J3-D3042	04eb8d7b-e0fe-48f0-903f-0b0a03343d79	470	mg	60	mg/m2	4	66	107	Chemotherapy	DOXORUBICIN		ADJUVANT		IV	NO		19	9	2010	TCGA-BRCA
TCGA-AO-A0J3		1	TCGA-AO-A0J3-D3054	4d690b3c-0e7e-4e46-91c4-a1405ba74fa1	3600	mg	600	mg/m2	3	149	191	Chemotherapy	CYCLOPHOSPHAMIDE		ADJUVANT		IV	NO		19	9	2010	TCGA-BRCA
TCGA-AO-A0J3		2	TCGA-AO-A0J3-D3055	514f9a1d-4c93-4657-9f68-4a5a83d64589			1	mg/day		245	NA	Hormone Therapy	ANASTROZOLE (ARIMIDEX)		ADJUVANT		PO	YES		19	9	2010	TCGA-BRCA
TCGA-AO-A0J3		1	TCGA-AO-A0J3-D3047	d0506624-2dd1-4f05-995e-fe7527c6ccaa	340	mg	175	mg/m2	1	121	121	Chemotherapy	PACLITAXEL		ADJUVANT		IV	NO		19	9	2010	TCGA-BRCA
TCGA-AO-A0J4		1	TCGA-AO-A0J4-D2749	60d39515-fbed-4588-80f8-0a3c0172f94e	400	mg	60	mg/m2	4	131	175	Chemotherapy	Doxorubicin		ADJUVANT		IV	NO		19	9	2010	TCGA-BRCA
TCGA-AO-A0J4		1	TCGA-AO-A0J4-D2748	e8d55b3d-7228-4fe0-b888-86ebfb98dc59	4000	mg	600	mg/m2	4	131	175	Chemotherapy	Cyclophasphamide		ADJUVANT		IV	NO		19	9	2010	TCGA-BRCA
TCGA-AO-A0J4		1	TCGA-AO-A0J4-D2750	1a7870eb-a79b-421d-af13-fcf0d3654788	580	mg	175	mg/m2	2	189	203	Chemotherapy	Paclitaxel		ADJUVANT		IV	NO		19	9	2010	TCGA-BRCA
TCGA-AO-A0J5		1	TCGA-AO-A0J5-D6005	3daac793-eb29-42ea-8866-27b14eca5820			4	mg		-1	NA	Other, specify in notesBisphosphonate	Zoledronic Acid		OTHER, SPECIFY IN NOTES	Neo-adjuvant	IV	YES		10	1	2011	TCGA-BRCA
TCGA-AO-A0J5		2	TCGA-AO-A0J5-D6007	effd840a-7e52-4422-a5e1-ad5c2f84aa8a			1500	mg/day		422	NA	Chemotherapy	Xeloda (Capecitabine)		PROGRESSION		PO	YES		10	1	2011	TCGA-BRCA
TCGA-AO-A0J5		1	TCGA-AO-A0J5-D6006	2819fde9-35d0-4e7e-a9eb-da8263789223			2.5	mg/day		9	422	Hormone Therapy	Femara (Letrozole)		OTHER, SPECIFY IN NOTES	Neo-Adjuvant	PO	NO		10	1	2011	TCGA-BRCA
TCGA-AO-A0J5		3	TCGA-AO-A0J5-D6008	272824b5-160a-4d48-8b48-bcaa074214bb			250	mg		618	NA	Hormone Therapy	Fulvestrant (Faslodex)		PROGRESSION		IM	YES		10	1	2011	TCGA-BRCA
TCGA-AO-A0J6		1	TCGA-AO-A0J6-D3107	73049389-f0b2-42ee-8cb0-3220e24c2132	1320	mg	175	mg/m2	4	130	172	Chemotherapy	PACLITAXEL		ADJUVANT		IV	NO		19	9	2010	TCGA-BRCA
TCGA-AO-A0J6		1	TCGA-AO-A0J6-D3105	a007109f-8d09-47c0-8962-c3fdccc14bd9	440	meq	60	mg/m2	4	74	116	Chemotherapy	DOXORUBICIN		ADJUVANT		IV	NO		19	9	2010	TCGA-BRCA
TCGA-AO-A0J6		1	TCGA-AO-A0J6-D3103	56b00f1d-94c6-47aa-bfe8-3475b64b8754	4400	mg	600	mg/m2	4	74	116	Chemotherapy	CYCLOPHOSPHAMIDE		ADJUVANT		IV	NO		19	9	2010	TCGA-BRCA
TCGA-AO-A0J7		1	TCGA-AO-A0J7-D3114	304050e5-dfd9-48ce-aab0-49d8d7f731a0	440	mg	60	mg/m2	4	97	140	Chemotherapy	DOXORUBICIN		ADJUVANT		IV	NO		19	9	2010	TCGA-BRCA
TCGA-AO-A0J7		2	TCGA-AO-A0J7-D3118	926f18ae-e779-45e5-b100-5edfc2e97133			1	mg/day		202	NA	Hormone Therapy	ANASTROZOLE (ARIMIDEX)		ADJUVANT		PO	YES		19	9	2010	TCGA-BRCA
TCGA-AO-A0J7		1	TCGA-AO-A0J7-D3113	c6d2fa6c-c6bb-4696-9ffd-3cada015a624	4400	mg	600	mg/m2	4	97	140	Chemotherapy	CYCLOPHOSPHAMIDE		ADJUVANT		IV	NO		19	9	2010	TCGA-BRCA
TCGA-AO-A0J7		1	TCGA-AO-A0J7-D3116	99f7ae0d-d072-40fc-be36-42be73a600e5	1280	mg	175	mg/m2	4	154	195	Chemotherapy	PACLITAXEL		ADJUVANT		IV	NO		19	9	2010	TCGA-BRCA
TCGA-AO-A0J8		1	TCGA-AO-A0J8-D3137	7b8d5881-41d9-4c7b-ad68-60ae52734e66	8800	mg	600	mg/m2	8	63	224	Chemotherapy	CYCLOPHOSPHAMIDE		ADJUVANT		IV	NO		6	9	2010	TCGA-BRCA
TCGA-AO-A0J8		2	TCGA-AO-A0J8-D3138	9b5ca20e-c9f2-4b98-be3a-d7ddacbf8329			1	mg/day		277	NA	Hormone Therapy	ANASTROZOLE (ARIMIDEX)		ADJUVANT		PO	YES		19	9	2010	TCGA-BRCA
TCGA-AO-A0J8		1	TCGA-AO-A0J8-D3136	082d6734-1bb5-4efc-90a5-d63188cb7651	560	mg	40	mg/m2	8	63	224	Chemotherapy	METHOTREXATE		ADJUVANT		IV	NO		19	9	2010	TCGA-BRCA
TCGA-AO-A0J8		1	TCGA-AO-A0J8-D3131	101e4937-20c7-461a-a4ce-a2e0b03c5f2d	8800	mg	600	mg/m2	8	63	224	Chemotherapy	Fluorouracil		ADJUVANT		IV	NO		19	9	2010	TCGA-BRCA
TCGA-AO-A0J9		1	TCGA-AO-A0J9-D3160	45f1bb9c-2863-49b6-a2ab-f5bc422f0bd4	370	mg	175	mg/m2	1	141	141	Chemotherapy	PACLITAXEL		ADJUVANT		IV	NO		19	9	2010	TCGA-BRCA
TCGA-AO-A0J9		1	TCGA-AO-A0J9-D3155	01d99b67-790d-4c94-82b8-faedb014d4e7	5040	mg	600	mg/m2	4	85	128	Chemotherapy	CYCLOPHOSPHAMIDE		ADJUVANT		IV	NO		19	9	2010	TCGA-BRCA
TCGA-AO-A0J9		1	TCGA-AO-A0J9-D3161	52a37453-0a2a-41e6-a1e6-b5d5bc0d512c	630	mg	100	mg/m2	3	161	204	Chemotherapy	DOCETAXEL		ADJUVANT		IV	NO		19	9	2010	TCGA-BRCA
TCGA-AO-A0J9		2	TCGA-AO-A0J9-D3162	9943c67b-c3e6-4829-8c90-a843eae50524			1	mg/day		239	1023	Hormone Therapy	ARIMIDEX (ANASTROZOLE)		ADJUVANT		PO	NO		19	9	2010	TCGA-BRCA
TCGA-AO-A0J9		1	TCGA-AO-A0J9-D3158	e90c4e19-b755-47c9-9d5e-41881194b7ed	500	mg	60	mg/m2	4	85	128	Chemotherapy	DOXORUBICIN		ADJUVANT		IV	NO		19	9	2010	TCGA-BRCA
TCGA-AO-A0J9		2	TCGA-AO-A0J9-D3164	d1156805-edbe-42f7-9472-b3e1a3039370	16	mg	4	mg	4	1072	NA	Other, specify in notesBISPHOSPHONATE	ZOLEDRONIC ACID		RECURRENCE		IV	YES		19	9	2010	TCGA-BRCA
TCGA-AO-A0J9		1	TCGA-AO-A0J9-D3163	faf150fa-8213-4fec-96fb-069b05d3cb0d			25	mg/day		1072	1207	Hormone Therapy	AROMASIN (EXEMESTANE)		RECURRENCE		PO	NO		19	9	2010	TCGA-BRCA
TCGA-AO-A0J9		1	TCGA-AO-A0J9-D3165	a55ae465-7d58-4b39-9163-396c9a4dbf15			20	mg/day		1207	NA	Hormone Therapy	TAMOXIFEN		PROGRESSION		PO	YES		19	9	2010	TCGA-BRCA
TCGA-AO-A0JA		1	TCGA-AO-A0JA-D3170	357e7201-60df-425e-9cab-dd4722ff6b34	980	mg	80	mg/m2	7	292	NA	Chemotherapy	PACLITAXEL		PROGRESSION		IV	YES		19	9	2010	TCGA-BRCA
TCGA-AO-A0JA		1	TCGA-AO-A0JA-D3168	3e3ada60-dd5a-4b4e-8cf2-53587263d938			7.5	mg		166	NA	Hormone Therapy	LEUPROLIDE ACETATE (LUPRON)		RECURRENCE		IM	YES		19	9	2010	TCGA-BRCA
TCGA-AO-A0JA		1	TCGA-AO-A0JA-D3169	bdf4593a-cafd-4db8-b132-eb1d37a76eee	24	mg	4	mg	6	166	NA	Other, specify in notesBISPHOSPHONATE	ZOLEDRONIC ACID		RECURRENCE		IV	YES		19	9	2010	TCGA-BRCA
TCGA-AO-A0JA		1	TCGA-AO-A0JA-D3167	3c735330-523e-41f1-9fad-ef714a373d23			20	mg/day		166	242	Hormone Therapy	TAMOXIFEN		RECURRENCE		PO	NO		19	9	2010	TCGA-BRCA
TCGA-AO-A0JB		1	TCGA-AO-A0JB-D3177	6ffc6760-7989-43cc-a868-cacb2893c699	3680	mg	600	mg/m2	4	49	92	Chemotherapy	CYCLOPHOSPHAMIDE		ADJUVANT		IV	NO		19	9	2010	TCGA-BRCA
TCGA-AO-A0JB		2	TCGA-AO-A0JB-D3174	f1f16a87-8aa3-4ab9-8872-f3dba71b6d93			20	mg/day		175	NA	Hormone Therapy	TAMOXIFEN		ADJUVANT		PO	YES		19	9	2010	TCGA-BRCA
TCGA-AO-A0JB		1	TCGA-AO-A0JB-D3178	f228c0ee-6d98-4cde-b962-c60cf3e59085	1080	mg	175	mg/m2	4	105	147	Chemotherapy	PACLITAXEL		ADJUVANT		IV	NO		19	9	2010	TCGA-BRCA
TCGA-AO-A0JB		1	TCGA-AO-A0JB-D3176	c5d0586b-c47f-494b-94ac-41f12deeb702	368	mg	60	mg/m2	4	49	92	Chemotherapy	DOXORUBICIN		ADJUVANT		IV	NO		19	9	2010	TCGA-BRCA
TCGA-AO-A0JC		2	TCGA-AO-A0JC-D3184	7ca89abd-c5d1-4bb2-a0d8-80b329119bdd			2.5	mg/day		292	NA	Hormone Therapy	LETROZOLE (FEMARA)		ADJUVANT		PO	YES		20	9	2010	TCGA-BRCA
TCGA-AO-A0JC		1	TCGA-AO-A0JC-D3183	8599b409-0662-4eea-a61a-c27500d39b91	8700	mg	600	mg/m2	8	70	221	Chemotherapy	FLUOROURACIL		ADJUVANT		IV	NO		20	9	2010	TCGA-BRCA
TCGA-AO-A0JC		1	TCGA-AO-A0JC-D3182	ae622289-bf49-4818-8ada-6629cddbb999	8700	mg	600	mg/m2	8	70	221	Chemotherapy	CYCLOPHOSPHAMIDE		ADJUVANT		IV	NO		20	9	2010	TCGA-BRCA
TCGA-AO-A0JC		1	TCGA-AO-A0JC-D3181	04fadaa5-10b7-4b05-be8a-2f5ad9ea89b6	560	mg	40	mg/m2	8	70	221	Chemotherapy	METHOTREXATE		ADJUVANT		IV	NO		20	9	2010	TCGA-BRCA
TCGA-AO-A0JD		2	TCGA-AO-A0JD-D3196	2d8f1a8d-5cbd-4852-b7e3-145eec155402			1	mg/day		261	NA	Hormone Therapy	ANASTROZOLE (ARIMIDEX)		ADJUVANT		PO	YES		20	9	2010	TCGA-BRCA
TCGA-AO-A0JD		1	TCGA-AO-A0JD-D3190	447d92b5-bace-4477-9abc-3687a1fab237	4536	mg	600	mg/m2	4	62	104	Chemotherapy	CYCLOPHOSPHAMIDE		ADJUVANT		IV	NO		20	9	2010	TCGA-BRCA
TCGA-AO-A0JD		1	TCGA-AO-A0JD-D3195	4c003fb7-7ce0-45bf-bec5-8af6fb62d6b3	1296	mg	175	mg/m2	4	118	160	Chemotherapy	PACLITAXEL		ADJUVANT		IV	NO		20	9	2010	TCGA-BRCA
TCGA-AO-A0JD		1	TCGA-AO-A0JD-D3188	bf1780f4-0ad9-4861-ab51-bf0698571363	452	mg	60	mg/m2	4	62	104	Chemotherapy	DOXORUBICIN		ADJUVANT		IV	NO		20	9	2010	TCGA-BRCA
TCGA-AO-A0JE		1	TCGA-AO-A0JE-D3202	33e32dbf-9c8e-4dff-b75b-c6342c56420a	1220	mg	175	mg/m2	4	119	161	Chemotherapy	PACLITAXEL		ADJUVANT		IV	NO		20	9	2010	TCGA-BRCA
TCGA-AO-A0JE		2	TCGA-AO-A0JE-D3203	2806bb73-968f-4ce0-a287-e75f00b76f6d	7869	mg	6	mg/kg	22	119	462	Targeted Molecular therapy	TRASTUZUMAB		ADJUVANT		IV	NO		20	9	2010	TCGA-BRCA
TCGA-AO-A0JE		1	TCGA-AO-A0JE-D3200	50d69645-1eb9-4fa7-83c0-f6614085a07f	428	mg	60	mg/m2	4	63	105	Chemotherapy	DOXORUBICIN		ADJUVANT		IV	NO		20	9	2010	TCGA-BRCA
TCGA-AO-A0JE		1	TCGA-AO-A0JE-D3199	d2701b3c-2642-422e-afff-33ea4ef76359	4272	mg	600	mg/m2	4	63	105	Chemotherapy	CYCLOPHOSPHAMIDE		ADJUVANT		IV	NO		20	9	2010	TCGA-BRCA
TCGA-AO-A0JF		1	TCGA-AO-A0JF-D3207	c6fe7b1e-7d43-4f33-add3-cb45112a5a0b	480	mg	60	mg/m2	4	105	155	Chemotherapy	DOXORUBICIN		ADJUVANT		IV	NO		20	9	2010	TCGA-BRCA
TCGA-AO-A0JF		1	TCGA-AO-A0JF-D3208	957365be-dbc2-4492-98f7-f7125cb4700c	1920	mg	80	mg/m2	12	172	256	Chemotherapy	PACLITAXEL		ADJUVANT		IV	NO		20	9	2010	TCGA-BRCA
TCGA-AO-A0JF		2	TCGA-AO-A0JF-D3209	3f8e0a6f-72a8-4d35-84bf-ed2c931be832			1	mg/day		336	353	Hormone Therapy	ANASTROZOLE (ARIMIDEX)		ADJUVANT		PO	NO		20	9	2010	TCGA-BRCA
TCGA-AO-A0JF		2	TCGA-AO-A0JF-D3211	0e86b873-98ca-4bc2-83b4-9acfddbb62a4			2.5	mg/day		356	NA	Hormone Therapy	LETROZOLE (FEMARA)		ADJUVANT		PO	YES		20	9	2010	TCGA-BRCA
TCGA-AO-A0JF		1	TCGA-AO-A0JF-D3206	69646598-6e7b-4f0c-a0e9-601b648159df	4800	mg	600	mg/m2	4	105	155	Chemotherapy	CYCLOPHOSPHAMIDE		ADJUVANT		IV	NO		20	9	2010	TCGA-BRCA
TCGA-AO-A0JG		1	TCGA-AO-A0JG-D3217	0da9c957-0267-41cc-9517-ac96284494e9	1280	mg	175	mg/m2	4	136	185	Chemotherapy	PACLITAXEL		ADJUVANT		IV	NO		20	9	2010	TCGA-BRCA
TCGA-AO-A0JG		1	TCGA-AO-A0JG-D3216	a33b3892-3e6b-4da6-9f8e-d172913aa440	440	mg	60	mg/m2	4	80	122	Chemotherapy	DOXORUBICIN		ADJUVANT		IV	NO		20	9	2010	TCGA-BRCA
TCGA-AO-A0JG		2	TCGA-AO-A0JG-D3218	6c1bae55-7974-4d4d-b031-2e8c522b0a5d			1	mg/day		197	NA	Hormone Therapy	ARIMIDEX		ADJUVANT		PO	YES		20	9	2010	TCGA-BRCA
TCGA-AO-A0JG		1	TCGA-AO-A0JG-D3215	b263b426-435b-4224-a98e-8fb254f0a03a	4400	mg	600	mg/m2	4	80	122	Chemotherapy	CYCLOPHOSPHAMIDE		ADJUVANT		IV	NO		20	9	2010	TCGA-BRCA
TCGA-AO-A0JI		1	TCGA-AO-A0JI-D5929	2d6ad2f6-0769-4ee4-b690-7c424bd9fc6a	4176	mg	600	mg/m2	4	98	140	Chemotherapy	Cyclophosphamide		ADJUVANT		IV	NO		10	1	2011	TCGA-BRCA
TCGA-AO-A0JI		1	TCGA-AO-A0JI-D5929	2d6ad2f6-0769-4ee4-b690-7c424bd9fc6a	4176	mg	600	mg/m2	4	98	140	Chemotherapy	Cyclophosphamide		ADJUVANT		IV	NO		10	1	2011	TCGA-BRCA
TCGA-AO-A0JI		2	TCGA-AO-A0JI-D5931	927d22e8-916f-43bb-b085-eacbf3eda2ce			1	mg/day		224	NA	Hormone Therapy	Arimidex (Anastrozole)		ADJUVANT		PO	YES		10	1	2011	TCGA-BRCA
TCGA-AO-A0JI		2	TCGA-AO-A0JI-D5931	927d22e8-916f-43bb-b085-eacbf3eda2ce			1	mg/day		224	NA	Hormone Therapy	Arimidex (Anastrozole)		ADJUVANT		PO	YES		10	1	2011	TCGA-BRCA
TCGA-AO-A0JI		1	TCGA-AO-A0JI-D5928	cc046508-1134-4ceb-8184-57f1637e4e3e	416	mg	60	mg/m2	4	98	140	Chemotherapy	Doxorubicin		ADJUVANT		IV	NO		10	1	2011	TCGA-BRCA
TCGA-AO-A0JI		1	TCGA-AO-A0JI-D5928	cc046508-1134-4ceb-8184-57f1637e4e3e	416	mg	60	mg/m2	4	98	140	Chemotherapy	Doxorubicin		ADJUVANT		IV	NO		10	1	2011	TCGA-BRCA
TCGA-AO-A0JI		1	TCGA-AO-A0JI-D5930	ddd8f77f-5e9f-443d-afba-17082d2bdb03	1220	mg	175	mg/m2	4	154	196	Chemotherapy	Paclitaxel		ADJUVANT		IV	NO		10	1	2011	TCGA-BRCA
TCGA-AO-A0JI		1	TCGA-AO-A0JI-D5930	ddd8f77f-5e9f-443d-afba-17082d2bdb03	1220	mg	175	mg/m2	4	154	196	Chemotherapy	Paclitaxel		ADJUVANT		IV	NO		10	1	2011	TCGA-BRCA
TCGA-AO-A0JJ		1	TCGA-AO-A0JJ-D2972	d0f2f580-2076-4fcd-9849-8a81d7f2032c	1280	mg	200	mg/m2	3	126	154	Chemotherapy	Abraxane		ADJUVANT		IV	NO		20	9	2010	TCGA-BRCA
TCGA-AO-A0JJ		1	TCGA-AO-A0JJ-D2968	099545fb-d2c8-42e3-8f4a-7757316b4d86	4800	mg	600	mg/m2	4	56	98	Chemotherapy	Cyclophospamide		ADJUVANT		IV	NO		20	9	2010	TCGA-BRCA
TCGA-AO-A0JJ		2	TCGA-AO-A0JJ-D2974	9b8965e1-1b43-431d-9e0a-34e799297fae			2.5	mg/day		154	NA	Hormone Therapy	Letrozole (Femara)		ADJUVANT		PO	YES		20	9	2010	TCGA-BRCA
TCGA-AO-A0JJ		1	TCGA-AO-A0JJ-D2969	d4c6bfa5-ed26-40c9-b7df-6e754510d790	480	mg	60	mg/m2	4	56	98	Chemotherapy	Doxorubicin		ADJUVANT		IV	NO		20	9	2010	TCGA-BRCA
TCGA-AO-A0JJ		1	TCGA-AO-A0JJ-D2971	c14cd41b-9bac-4238-b267-0ccf43eae566	350	mg	175	mg/m2	1	112	112	Chemotherapy	Paclitaxel		ADJUVANT		IV	NO		20	9	2010	TCGA-BRCA
TCGA-AO-A0JL		1	TCGA-AO-A0JL-D3224	8dcbe4a5-051a-4efa-8075-bd9b1286cb99	488	mg	60	mg/m2	4	80	122	Chemotherapy	DOXORUBICIN		ADJUVANT		IV	NO		20	9	2010	TCGA-BRCA
TCGA-AO-A0JL		2	TCGA-AO-A0JL-D3226	159bd986-fd08-4ac4-bca0-67dfa5bdf56f	9476	mg	6	mg/kg	22	136	493	Targeted Molecular therapy	TRASTUZUMAB		ADJUVANT		IV	NO		20	9	2010	TCGA-BRCA
TCGA-AO-A0JL		1	TCGA-AO-A0JL-D3223	b9f318a5-5322-4ead-a810-926101586b5e	4872	mg	600	mg/m2	4	80	122	Chemotherapy	CYCLOPHOSPHAMIDE		ADJUVANT		IV	NO		20	9	2010	TCGA-BRCA
TCGA-AO-A0JL		1	TCGA-AO-A0JL-D3225	e91e3c59-4d69-4fa4-8fdb-3221b74de9a2	1372	mg	175	mg/m2	4	136	178	Chemotherapy	PACLITAXEL		ADJUVANT		IV	NO		20	9	2010	TCGA-BRCA
TCGA-AO-A0JM		3	TCGA-AO-A0JM-D3235	140fbd02-a0c1-4e38-99e8-eaaac337f3b2			20	mg/day		330	NA	Hormone Therapy	TAMOXIFEN		ADJUVANT		PO	YES		20	9	2010	TCGA-BRCA
TCGA-AO-A0JM		2	TCGA-AO-A0JM-D3233	6106b296-02f3-4373-8d46-4d6c3906a6b4	9095	mg	6	mg/kg	23	134	498	Targeted Molecular therapy	TRASTUZUMAB		ADJUVANT		IV	NO		20	9	2010	TCGA-BRCA
TCGA-AO-A0JM		1	TCGA-AO-A0JM-D3231	ad12218d-1986-4f13-bab1-12b1315ad67f	452	mg	60	mg/m2	4	78	120	Chemotherapy	DOXORUBICIN		ADJUVANT		IV	NO		20	9	2010	TCGA-BRCA
TCGA-AO-A0JM		1	TCGA-AO-A0JM-D3232	425ca3d3-c246-49e1-9039-fa57865be48a	1360	mg	175	mg/m2	4	134	177	Chemotherapy	PACLITAXEL		ADJUVANT		IV	NO		20	9	2010	TCGA-BRCA
TCGA-AO-A0JM		1	TCGA-AO-A0JM-D3230	b2c38850-e368-40ba-afe1-d8faf3c2647d	4520	mg	600	mg/m2	4	78	120	Chemotherapy	CYCLOPHOSPHAMIDE		ADJUVANT		IV	NO		20	9	2010	TCGA-BRCA
TCGA-AO-A124		1	TCGA-AO-A124-D5932	7bd8d7d3-3c72-4d00-9efb-7b5cc816aae9	424	mg	60	mg/m2	4	60	126	Chemotherapy	Doxorubicin		ADJUVANT		IV	NO		10	1	2011	TCGA-BRCA
TCGA-AO-A124		1	TCGA-AO-A124-D5934	02906cd5-712c-423b-8684-6830cf1a7c7e	1600	mg	175	mg/m2	5	147	238	Chemotherapy	Paclitaxel		ADJUVANT		IV	NO		10	1	2011	TCGA-BRCA
TCGA-AO-A124		1	TCGA-AO-A124-D5933	c107f6da-b6fa-47ff-b3a3-d6edac66e0f4	4240	mg	600	mg/m2	4	60	126	Chemotherapy	Cyclophosphamide		ADJUVANT		IV	NO		10	1	2011	TCGA-BRCA
TCGA-AO-A125		1	TCGA-AO-A125-D5936	aa4b5228-8d3d-41fc-8036-e1dd449ea175			25	mg/day		799	2535	Hormone Therapy	Aromasin (Exemestane)		ADJUVANT		PO	NO		10	1	2011	TCGA-BRCA
TCGA-AO-A125		1	TCGA-AO-A125-D5935	3c07a95a-8689-4e1c-8302-8af9978b4c0d			20	mg/day		129	799	Hormone Therapy	Tamoxifen		ADJUVANT		PO	NO		10	1	2011	TCGA-BRCA
TCGA-AO-A126		1	TCGA-AO-A126-D5938	e3937ee2-ef17-48fd-b613-38d265529590	520	mg	40	mg/m2	8	91	238	Chemotherapy	Methotrexate		ADJUVANT		IV	NO		10	1	2011	TCGA-BRCA
TCGA-AO-A126		1	TCGA-AO-A126-D5937	ee9c3d89-3e97-48d7-8e7c-269fe8ad0fd0	7776	mg	600	mg/m2	8	91	238	Chemotherapy	Cyclophosphamide		ADJUVANT		IV	NO		10	1	2011	TCGA-BRCA
TCGA-AO-A126		1	TCGA-AO-A126-D5939	8994c71e-c50a-46fe-bd93-196c3b435d65	7776	mg	600	mg/m2	8	91	238	Chemotherapy	Fluorouracil		ADJUVANT		IV	NO		10	1	2011	TCGA-BRCA
TCGA-AO-A126		1	TCGA-AO-A126-D5940	3d58aed6-c8a0-4506-834b-a58fa3a24e6e			20	mg/day		320	1795	Hormone Therapy	Tamoxifen		RECURRENCE		PO	NO		10	1	2011	TCGA-BRCA
TCGA-AO-A126		1	TCGA-AO-A126-D5941	9948fc14-eaff-4311-a8e0-5c0941e2316c						323	1639	Hormone Therapy	Zoladex		RECURRENCE		SC	NO		10	1	2011	TCGA-BRCA
TCGA-AO-A128		1	TCGA-AO-A128-D5943	e2154fbe-e02b-44f3-a61a-e08146c61db2	480	mg	62	mg/m2	4	82	124	Chemotherapy	Doxorubicin		ADJUVANT		IV	NO		10	1	2011	TCGA-BRCA
TCGA-AO-A128		1	TCGA-AO-A128-D5945	39C00F42-C756-42EC-98DC-BB6F6434718B	1360	mg	175	mg/m2	4	160	222	Chemotherapy	Paclitaxel		ADJUVANT		IV	NO		10	1	2011	TCGA-BRCA
TCGA-AO-A128		1	TCGA-AO-A128-D5942	554dcbf2-b7a5-4237-9b68-7484e41a52ab	4800	mg	619	mg/m2	4	82	124	Chemotherapy	Cyclophosphamide		ADJUVANT		IV	NO		10	1	2011	TCGA-BRCA
TCGA-AO-A129		1	TCGA-AO-A129-D5950	2c562434-088f-444b-82ca-9ad77b8fdaa2			175	mg/m2	4	67	162	Chemotherapy	Paclitaxel		ADJUVANT		IV	NO		10	1	2011	TCGA-BRCA
TCGA-AO-A129		1	TCGA-AO-A129-D5947	592cacd9-a024-4b2d-a780-d45766869b1a			600	mg/m2	4	67	162	Chemotherapy	Cyclophosphamide		ADJUVANT		IV	NO		10	1	2011	TCGA-BRCA
TCGA-AO-A129		1	TCGA-AO-A129-D5949	7a4726f6-1df6-4d6c-af20-b21164882894			60	mg/m2	4	67	162	Chemotherapy	Doxorubicin		ADJUVANT		IV	NO		10	1	2011	TCGA-BRCA
TCGA-AO-A12A		2	TCGA-AO-A12A-D5955	f0990117-c231-40b2-9fdd-2e0c99c53259			20	mg/day		186	830	Hormone Therapy	Tamoxifen		ADJUVANT		PO	NO		10	1	2011	TCGA-BRCA
TCGA-AO-A12A		1	TCGA-AO-A12A-D5951	6e16923a-f894-4deb-96a0-7b875f5dd9c3			600	mg/m2	4	67	112	Chemotherapy	Cyclophosphamide		ADJUVANT		IV	NO		10	1	2011	TCGA-BRCA
TCGA-AO-A12A		2	TCGA-AO-A12A-D5956	12495058-61d2-4d20-850f-ddfc97c9b7e8			25	mg/day		831	1918	Hormone Therapy	Aromasin		ADJUVANT		PO	NO		10	1	2011	TCGA-BRCA
TCGA-AO-A12A		1	TCGA-AO-A12A-D5952	da66efbf-8091-4e5b-b1ce-b9427f0eb0e3			60	mg/m2	4	67	112	Chemotherapy	Doxorubicin		ADJUVANT		IV	NO		10	1	2011	TCGA-BRCA
TCGA-AO-A12A		1	TCGA-AO-A12A-D5954	b5aa7d03-a502-4ee1-97df-86d2ea4a1a5d			175	mg/m2	4	126	168	Chemotherapy	Paclitaxel		ADJUVANT		IV	NO		10	1	2011	TCGA-BRCA
TCGA-AO-A12B		1	TCGA-AO-A12B-D5959	2470c06b-34d1-4a59-9d6c-ee4578b7caac	261.6	mg	40	mg/m2	4	45	118	Chemotherapy	Methotrexate		ADJUVANT		IV	NO		10	1	2011	TCGA-BRCA
TCGA-AO-A12B		1	TCGA-AO-A12B-D5958	adc6778f-388f-403a-af06-ced81e3e0d53	3924	mg	600	mg/m2	4	45	118	Chemotherapy	Cyclophosphamide		ADJUVANT		IV	NO		10	1	2011	TCGA-BRCA
TCGA-AO-A12B		2	TCGA-AO-A12B-D5961	4455833b-0272-453e-8f0b-2ad2e971c751			1	mg/day		140	1980	Hormone Therapy	Arimidex		ADJUVANT		PO	NO		10	1	2011	TCGA-BRCA
TCGA-AO-A12B		1	TCGA-AO-A12B-D5960	36ded530-1c08-428f-a97e-7c11db1a953c	3924	mg	600	mg/m2	4	45	118	Chemotherapy	Fluorouracil		ADJUVANT		IV	NO		10	1	2011	TCGA-BRCA
TCGA-AO-A12C		1	TCGA-AO-A12C-D5966	6147d681-b15d-4868-86c9-8f70bb709894	444	mg	60	mg/m2	4	116	158	Chemotherapy	Doxorubicin		ADJUVANT		IV	NO		10	1	2011	TCGA-BRCA
TCGA-AO-A12C		1	TCGA-AO-A12C-D5967	ab88616c-baf7-417e-b9d8-511b3458b868	1296	mg	175	mg/m2	4	179	221	Chemotherapy	Paclitaxel		ADJUVANT		IV	NO		10	1	2011	TCGA-BRCA
TCGA-AO-A12C		3	TCGA-AO-A12C-D5969	8310a990-257e-49ec-96a6-4addbb579f36			20	mg/day		335	2149	Hormone Therapy	Tamoxifen		ADJUVANT		PO	NO		10	1	2011	TCGA-BRCA
TCGA-AO-A12C		2	TCGA-AO-A12C-D5968	acf716d9-c5e8-4e07-b741-6844bb0c2df9			6	mg/kg	22	179	524	Targeted Molecular therapy	Trastuzumab		ADJUVANT		IV	NO		10	1	2011	TCGA-BRCA
TCGA-AO-A12C		1	TCGA-AO-A12C-D5965	9558d4f9-c6cd-495d-acea-01d22843ae19	4440	mg	600	mg/m2	4	116	158	Chemotherapy	Cyclophosphamide		ADJUVANT		IV	NO		10	1	2011	TCGA-BRCA
TCGA-AO-A12D		2	TCGA-AO-A12D-D5974	9e959e52-721e-4948-8ebb-0b025e5cf4a5			6	mg/kg	17	170	503	Targeted Molecular therapy	Trastuzumab		ADJUVANT		IV	NO		10	1	2011	TCGA-BRCA
TCGA-AO-A12D		1	TCGA-AO-A12D-D5973	67744251-ab75-4c28-8782-6df6f473f4ed	1728	mg	200	mg/m2	4	149	212	Chemotherapy	Albumin-Bound Paclitaxel		ADJUVANT		IV	NO		10	1	2011	TCGA-BRCA
TCGA-AO-A12D		1	TCGA-AO-A12D-D5971	cc8a523b-e65b-4413-95b9-ee3bb5e88e41	3984	mg	600	mg/m2	4	65	128	Chemotherapy	Cyclophosphamide		ADJUVANT		IV	NO		10	1	2011	TCGA-BRCA
TCGA-AO-A12D		1	TCGA-AO-A12D-D5972	6c48065e-2a03-4fe6-a4d7-d5ceaba2cc5f	400	mg	60	mg/m2	4	65	128	Chemotherapy	Doxorubicin		ADJUVANT		IV	NO		10	1	2011	TCGA-BRCA
TCGA-AO-A12E		1	TCGA-AO-A12E-D5976	6aaca2a6-421f-4cc8-a564-961b2eeef1e4	408	mg	60	mg/m2	4	85	127	Chemotherapy	Doxorubicin		ADJUVANT		IV	NO		10	1	2011	TCGA-BRCA
TCGA-AO-A12E		1	TCGA-AO-A12E-D5977	e02b1a51-def1-423d-ae62-08bfedaa5d90	1192	mg	175	mg/m2	4	141	184	Chemotherapy	Paclitaxel		ADJUVANT		IV	NO		10	1	2011	TCGA-BRCA
TCGA-AO-A12E		1	TCGA-AO-A12E-D5975	d57c2221-a1f2-48a8-9c17-4f74b834b465	4080	mg	600	mg/m2	4	85	127	Chemotherapy	Cyclophosphamide		ADJUVANT		IV	NO		10	1	2011	TCGA-BRCA
TCGA-AO-A12E		2	TCGA-AO-A12E-D5978	8a8189d2-30da-4c99-b5d7-462cd2a6794e			20	mg/day		222	NA	Hormone Therapy	Tamoxifen		ADJUVANT		PO	YES		10	1	2011	TCGA-BRCA
TCGA-AO-A12F		1	TCGA-AO-A12F-D5981	272961f9-9281-4a6c-81c0-f2052b56f0e1			175	mg/m2	4	63	189	Chemotherapy	Paclitaxel		ADJUVANT		IV	NO		10	1	2011	TCGA-BRCA
TCGA-AO-A12F		1	TCGA-AO-A12F-D5979	c34652a1-fcbd-42e8-9bfb-991088feb8bd			600	mg/m2	4	63	189	Chemotherapy	Cyclophosphamide		ADJUVANT		IV	NO		10	1	2011	TCGA-BRCA
TCGA-AO-A12F		1	TCGA-AO-A12F-D5980	694d184f-3285-46a6-904c-6c2136c0e92d			60	mg/m2	4	63	189	Chemotherapy	Doxorubicin		ADJUVANT		IV	NO		10	1	2011	TCGA-BRCA
TCGA-AO-A12G		1	TCGA-AO-A12G-D5982	b5ce13aa-ba6c-49c3-aa75-d881b89317cb			1	mg/day		177	NA	Hormone Therapy	Arimidex (Anastrozole)		ADJUVANT		PO	YES		10	1	2011	TCGA-BRCA
TCGA-AO-A12H		1	TCGA-AO-A12H-D5983	6712f22e-0667-4a78-baed-2051f7f4f05a			1	mg/day		73	NA	Hormone Therapy	Arimidex (Anastrozole)		ADJUVANT		PO	YES		10	1	2011	TCGA-BRCA
TCGA-AO-A1KO		1	TCGA-AO-A1KO-D9902	6524d129-d2a8-47ca-8d86-a659d0f1289b			175	mg/m2	4	70	160	Chemotherapy	Paclitaxel		ADJUVANT		IV	NO		1	4	2011	TCGA-BRCA
TCGA-AO-A1KO		1	TCGA-AO-A1KO-D9900	20a6f8cb-e82a-4275-99dd-c1dec8bbf00b			600	mg/m2	4	70	160	Chemotherapy	Cyclophosphamide		ADJUVANT		IV	NO		1	4	2011	TCGA-BRCA
TCGA-AO-A1KO		1	TCGA-AO-A1KO-D9903	994fc070-2c81-4aec-ad37-86de8d038e4a			20	mg/day		231	NA	Hormone Therapy	Tamoxifen		ADJUVANT		PO	YES		1	4	2011	TCGA-BRCA
TCGA-AO-A1KO		1	TCGA-AO-A1KO-D9901	fdaf8481-4ae7-4917-a33f-7f4624338ea8			60	mg/m2	4	70	160	Chemotherapy	Doxorubicin		ADJUVANT		IV	NO		1	4	2011	TCGA-BRCA
TCGA-AO-A1KP		1	TCGA-AO-A1KP-D9888	6dbc8d44-d5cc-47ee-884f-abfb08b15c5c	8064	mg	600	mg/m2	8	86	237	Chemotherapy	Fluorouracil		ADJUVANT		IV	NO		1	4	2011	TCGA-BRCA
TCGA-AO-A1KP		1	TCGA-AO-A1KP-D9891	c40a1ef3-ee24-431c-bc24-3d0560dcebef	8064	mg	600	mg/m2	8	86	237	Chemotherapy	Cyclophosphamide		ADJUVANT		IV	NO		1	4	2011	TCGA-BRCA
TCGA-AO-A1KP		1	TCGA-AO-A1KP-D9889	756b07bd-7b7d-499b-a092-be8e6c7eab77	320	mg	40	mg/m2	8	86	237	Chemotherapy	Methotrexate		ADJUVANT		IV	NO		1	4	2011	TCGA-BRCA
TCGA-AO-A1KP		1	TCGA-AO-A1KP-D9893	263a6dfb-0cbe-43e4-84ce-66714eb4fe98			1	mg/day		335	2161	Hormone Therapy	Arimidex		ADJUVANT		PO	NO		1	4	2011	TCGA-BRCA
TCGA-AO-A1KQ		1	TCGA-AO-A1KQ-D9884	0dd32c09-be32-467e-9a5b-83a6e7f6f713			20	mg/day		49	NA	Hormone Therapy	Tamoxifen		ADJUVANT		PO	YES		1	4	2011	TCGA-BRCA
TCGA-AO-A1KR		3	TCGA-AO-A1KR-D21772	3870F7E2-7A57-4F72-B49B-6234D97C5792	658	mg	175	mg/m2	4	132	174	Chemotherapy	paclitaxel		ADJUVANT		IV	NO		20	2	2012	TCGA-BRCA
TCGA-AO-A1KR		2	TCGA-AO-A1KR-D21771	BC8E60BC-1325-4D58-8CFC-5647A26B6628	4512	mg	600	mg/m2	4	76	118	Chemotherapy	cyclophosphamide		ADJUVANT		IV	NO		20	2	2012	TCGA-BRCA
TCGA-AO-A1KR		1	TCGA-AO-A1KR-D21770	9814E3A1-23C9-4193-94E2-B1E096A02EA1	452	mg	60	mg/m2	4	76	118	Chemotherapy	doxorubicin		ADJUVANT		IV	NO		20	2	2012	TCGA-BRCA
TCGA-AO-A1KS		1	TCGA-AO-A1KS-D9873	5cf6039b-6a9e-45da-a518-f9ed69ee620f			1	mg/day		155	NA	Hormone Therapy	Arimidex		ADJUVANT		PO	YES		1	4	2011	TCGA-BRCA
TCGA-AO-A1KT		1	TCGA-AO-A1KT-D9910	9e5254ab-c0ac-4253-bf73-2858ca59bc89			1	mg/day		323	NA	Hormone Therapy	Arimidex		ADJUVANT		PO	YES		1	4	2011	TCGA-BRCA
TCGA-AO-A1KT		1	TCGA-AO-A1KT-D9910	9e5254ab-c0ac-4253-bf73-2858ca59bc89			1	mg/day		323	NA	Hormone Therapy	Arimidex		ADJUVANT		PO	YES		1	4	2011	TCGA-BRCA
TCGA-AO-A1KT		1	TCGA-AO-A1KT-D9907	4daf246a-634a-4387-94f0-f90e6ef5ed43	8448	mg	600	mg/m2	8	62	209	Chemotherapy	Fluorouracil		ADJUVANT		IV	NO		1	4	2011	TCGA-BRCA
TCGA-AO-A1KT		1	TCGA-AO-A1KT-D9907	4daf246a-634a-4387-94f0-f90e6ef5ed43	8448	mg	600	mg/m2	8	62	209	Chemotherapy	Fluorouracil		ADJUVANT		IV	NO		1	4	2011	TCGA-BRCA
TCGA-AO-A1KT		1	TCGA-AO-A1KT-D9909	6667d908-2ed7-4435-b5ed-adee0dae9f78	560	mg	40	mg/m2	8	62	209	Chemotherapy	Methotrexate		ADJUVANT		IV	NO		1	4	2011	TCGA-BRCA
TCGA-AO-A1KT		1	TCGA-AO-A1KT-D9909	6667d908-2ed7-4435-b5ed-adee0dae9f78	560	mg	40	mg/m2	8	62	209	Chemotherapy	Methotrexate		ADJUVANT		IV	NO		1	4	2011	TCGA-BRCA
TCGA-AO-A1KT		1	TCGA-AO-A1KT-D9908	8515c4c8-a540-40dd-a831-e564158b5a23	8448	mg	600	mg/m2	8	62	209	Chemotherapy	Cyclophosphamide		ADJUVANT		IV	NO		1	4	2011	TCGA-BRCA
TCGA-AO-A1KT		1	TCGA-AO-A1KT-D9908	8515c4c8-a540-40dd-a831-e564158b5a23	8448	mg	600	mg/m2	8	62	209	Chemotherapy	Cyclophosphamide		ADJUVANT		IV	NO		1	4	2011	TCGA-BRCA
TCGA-AQ-A04H		1	TCGA-AQ-A04H-D4977	178f263e-df57-4fc7-befd-4ea1a346680d			2.5	mg		175	NA	Hormone Therapy	Femara		ADJUVANT		PO	YES		16	12	2010	TCGA-BRCA
TCGA-AQ-A04H		1	TCGA-AQ-A04H-D4976	984f482a-0e8b-423e-a98f-af30f5c8a883					6	29	133	Chemotherapy	Taxotere		ADJUVANT		IV	NO		16	12	2010	TCGA-BRCA
TCGA-AQ-A04H	NO		TCGA-AQ-A04H-D40872	57AFEA30-9D59-45E4-A309-6717F0FBB64A						29	133	Chemotherapy	Carboplatin					NO	Complete Response	4	3	2013	TCGA-BRCA
TCGA-AQ-A04H	NO		TCGA-AQ-A04H-D40873	A6C7F4F8-93C6-435A-A59A-88ED37540B88						29	133	Chemotherapy	Herceptin					NO	Complete Response	4	3	2013	TCGA-BRCA
TCGA-AQ-A04J		1	TCGA-AQ-A04J-D10110	D8796E39-CFDE-459F-9BCD-D002AFF025CF	2400	mg/m2	600	mg/m2	4	61	104	Chemotherapy	Cytoxan		ADJUVANT		IV	NO		7	4	2011	TCGA-BRCA
TCGA-AQ-A04J		1	TCGA-AQ-A04J-D10098	C6A8B218-BCD7-4F96-B5AB-9B20A7A0B735	240	mg/m2	60	mg/m2	4	61	104	Chemotherapy	Adriamycin		ADJUVANT		IV	NO		7	4	2011	TCGA-BRCA
TCGA-AQ-A04J		1	TCGA-AQ-A04J-D10111	9826B415-20EE-4140-A2D8-EA39857695D9	700	mg/m2	175	mg/m2	4	118	160	Chemotherapy	Taxol		ADJUVANT		IV	NO		7	4	2011	TCGA-BRCA
TCGA-AQ-A04L		1	TCGA-AQ-A04L-D5777	8cfa2f3b-c536-46a5-ae5e-d9045e765e11	404	mg	101	mg	4	48	111	Chemotherapy	Adriamycin		ADJUVANT		IV	NO		6	1	2011	TCGA-BRCA
TCGA-AQ-A04L		1	TCGA-AQ-A04L-D5902	d5c327db-f7d5-4cd6-b90d-ea1ac1999f6a					1	141	1957	Hormone Therapy	Tamoxifen		ADJUVANT		PO	NO		10	1	2011	TCGA-BRCA
TCGA-AQ-A04L		1	TCGA-AQ-A04L-D5900	f935f513-a1e9-4ada-87c4-07d532acd756	4056	mg	1014	mg	4	48	111	Chemotherapy	Cytoxan		ADJUVANT		IV	NO		10	1	2011	TCGA-BRCA
TCGA-AQ-A0Y5		1	TCGA-AQ-A0Y5-D10117	5fbb7fe9-4b27-43af-8832-ae64ee3e4acc	2400	mg/m2	600	mg/m2	4	83	146	Chemotherapy	Cytoxan		ADJUVANT		IV	NO		7	4	2011	TCGA-BRCA
TCGA-AQ-A0Y5		1	TCGA-AQ-A0Y5-D10117	5fbb7fe9-4b27-43af-8832-ae64ee3e4acc	2400	mg/m2	600	mg/m2	4	83	146	Chemotherapy	Cytoxan		ADJUVANT		IV	NO		7	4	2011	TCGA-BRCA
TCGA-AQ-A0Y5		1	TCGA-AQ-A0Y5-D10118	5c09333c-d15e-4c62-ad09-c1984b22cbda	32	mg/kg	8	mg/kg	4	83	146	Chemotherapy	Herceptin		ADJUVANT		IV	NO		7	4	2011	TCGA-BRCA
TCGA-AQ-A0Y5		1	TCGA-AQ-A0Y5-D10118	5c09333c-d15e-4c62-ad09-c1984b22cbda	32	mg/kg	8	mg/kg	4	83	146	Chemotherapy	Herceptin		ADJUVANT		IV	NO		7	4	2011	TCGA-BRCA
TCGA-AQ-A0Y5		1	TCGA-AQ-A0Y5-D10116	1aef9741-6d96-4b9c-abcf-994ed14f4ce4	300	mg/m2	75	mg/m2	4	83	146	Chemotherapy	Taxotere		ADJUVANT		IV	NO		7	4	2011	TCGA-BRCA
TCGA-AQ-A0Y5		1	TCGA-AQ-A0Y5-D10116	1aef9741-6d96-4b9c-abcf-994ed14f4ce4	300	mg/m2	75	mg/m2	4	83	146	Chemotherapy	Taxotere		ADJUVANT		IV	NO		7	4	2011	TCGA-BRCA
TCGA-AQ-A1H2		1	TCGA-AQ-A1H2-D19898	BB2A1345-F78E-4367-87E6-5C17B4221F19			2	mg/kg		98	462	Chemotherapy	Herceptin		ADJUVANT		IV	NO		3	1	2012	TCGA-BRCA
TCGA-AQ-A1H2		1	TCGA-AQ-A1H2-D19899	C7DE7726-8978-4819-B64A-71AE48B4A1FF			1	mg/day		378	NA	Hormone Therapy	Arimidex		ADJUVANT		PO	YES		3	1	2012	TCGA-BRCA
TCGA-AQ-A1H2		1	TCGA-AQ-A1H2-D19897	94375318-4D27-4A4B-A198-FD922F5A1BA1			80	mg/m2	12	98	182	Chemotherapy	Taxol		ADJUVANT		IV	NO		3	1	2012	TCGA-BRCA
TCGA-AQ-A1H3		1	TCGA-AQ-A1H3-D19918	80735D66-0D8E-43E8-A65D-695327350EBC			175	mg/m2	4	120	162	Chemotherapy	Taxol		ADJUVANT		IV	NO		4	1	2012	TCGA-BRCA
TCGA-AQ-A1H3		1	TCGA-AQ-A1H3-D19909	49FE2EE4-C3CA-449E-9041-AADDB7B2789D			60	mg/m2	4	64	106	Chemotherapy	Adriamycin		ADJUVANT		IV	NO		4	1	2012	TCGA-BRCA
TCGA-AQ-A1H3		1	TCGA-AQ-A1H3-D19919	98F948E1-A62A-41F8-8B73-54326F302C9F			20	mg/day		239	NA	Hormone Therapy	Tamoxifen		ADJUVANT		PO	YES		4	1	2012	TCGA-BRCA
TCGA-AQ-A1H3		1	TCGA-AQ-A1H3-D19910	A00FC9E3-5B49-4A54-A683-C81D3B869DAD			600	mg/m2	4	64	106	Chemotherapy	Cytoxan		ADJUVANT		IV	NO		4	1	2012	TCGA-BRCA
TCGA-AQ-A54O	NO		TCGA-AQ-A54O-D40684	D051B585-6A82-4408-B25B-3CB75C56A0C8						77	118	Chemotherapy	Adriamycin					NO	Complete Response	26	2	2013	TCGA-BRCA
TCGA-AQ-A54O	NO		TCGA-AQ-A54O-D40684	D051B585-6A82-4408-B25B-3CB75C56A0C8						77	118	Chemotherapy	Adriamycin					NO	Complete Response	26	2	2013	TCGA-BRCA
TCGA-AQ-A54O	NO		TCGA-AQ-A54O-D40686	69C618BF-24A2-46C0-BA45-AAD9D605E8E6						77	118	Chemotherapy	Cytoxan					NO	Complete Response	26	2	2013	TCGA-BRCA
TCGA-AQ-A54O	NO		TCGA-AQ-A54O-D40686	69C618BF-24A2-46C0-BA45-AAD9D605E8E6						77	118	Chemotherapy	Cytoxan					NO	Complete Response	26	2	2013	TCGA-BRCA
TCGA-AQ-A54O	NO		TCGA-AQ-A54O-D40687	D56A18AB-9A5D-4B8F-B5FE-4CFDE2C87A45						132	176	Chemotherapy	Taxol					NO	Complete Response	26	2	2013	TCGA-BRCA
TCGA-AQ-A54O	NO		TCGA-AQ-A54O-D40687	D56A18AB-9A5D-4B8F-B5FE-4CFDE2C87A45						132	176	Chemotherapy	Taxol					NO	Complete Response	26	2	2013	TCGA-BRCA
TCGA-AQ-A54O	NO		TCGA-AQ-A54O-D40688	02A79C21-928D-4FE9-BD1D-934CD3ABE809						199	NA	Hormone Therapy	Tamoxifen					YES		26	2	2013	TCGA-BRCA
TCGA-AQ-A54O	NO		TCGA-AQ-A54O-D40688	02A79C21-928D-4FE9-BD1D-934CD3ABE809						199	NA	Hormone Therapy	Tamoxifen					YES		26	2	2013	TCGA-BRCA
TCGA-AQ-A7U7	NO		TCGA-AQ-A7U7-D54378	F857DE6F-EDB7-4A82-8BE1-58094AF4D53A						123	193	Immunotherapy	Rituximab					NO	Complete Response	18	12	2013	TCGA-BRCA
TCGA-AQ-A7U7	NO		TCGA-AQ-A7U7-D54378	F857DE6F-EDB7-4A82-8BE1-58094AF4D53A						123	193	Immunotherapy	Rituximab					NO	Complete Response	18	12	2013	TCGA-BRCA
TCGA-AQ-A7U7	NO		TCGA-AQ-A7U7-D54381	EBE759A2-2DF0-4B0B-B155-47E54A053E90						123	193	Chemotherapy	Cyclophosphamide					NO	Complete Response	18	12	2013	TCGA-BRCA
TCGA-AQ-A7U7	NO		TCGA-AQ-A7U7-D54381	EBE759A2-2DF0-4B0B-B155-47E54A053E90						123	193	Chemotherapy	Cyclophosphamide					NO	Complete Response	18	12	2013	TCGA-BRCA
TCGA-AQ-A7U7	NO		TCGA-AQ-A7U7-D54382	5AC8BA1D-DEBC-48E8-83C5-2866BCF86F9B						123	193	Chemotherapy	Doxorubicin					NO	Complete Response	18	12	2013	TCGA-BRCA
TCGA-AQ-A7U7	NO		TCGA-AQ-A7U7-D54382	5AC8BA1D-DEBC-48E8-83C5-2866BCF86F9B						123	193	Chemotherapy	Doxorubicin					NO	Complete Response	18	12	2013	TCGA-BRCA
TCGA-AQ-A7U7	NO		TCGA-AQ-A7U7-D54385	894571F0-1421-4634-8EF3-350800E2C13A						123	165	Chemotherapy	Vincristine					NO	Complete Response	18	12	2013	TCGA-BRCA
TCGA-AQ-A7U7	NO		TCGA-AQ-A7U7-D54385	894571F0-1421-4634-8EF3-350800E2C13A						123	165	Chemotherapy	Vincristine					NO	Complete Response	18	12	2013	TCGA-BRCA
TCGA-AQ-A7U7	NO		TCGA-AQ-A7U7-D54386	F2C99A5C-0BC4-4921-952F-76BF03F2B539						123	193	Hormone Therapy	Prednisone					NO	Complete Response	18	12	2013	TCGA-BRCA
TCGA-AQ-A7U7	NO		TCGA-AQ-A7U7-D54386	F2C99A5C-0BC4-4921-952F-76BF03F2B539						123	193	Hormone Therapy	Prednisone					NO	Complete Response	18	12	2013	TCGA-BRCA
TCGA-AQ-A7U7	NO		TCGA-AQ-A7U7-D54387	CCBE1A5B-B0E1-430F-9221-C2B446502EEC						296	NA	Hormone Therapy	Letrozole					YES		18	12	2013	TCGA-BRCA
TCGA-AQ-A7U7	NO		TCGA-AQ-A7U7-D54387	CCBE1A5B-B0E1-430F-9221-C2B446502EEC						296	NA	Hormone Therapy	Letrozole					YES		18	12	2013	TCGA-BRCA
TCGA-AR-A0TP		1	TCGA-AR-A0TP-D19026	04948347-26AC-49B0-9E46-0812A85833EB	555	mg	60	mg/m2	4	32	97	Chemotherapy	Doxorubicin		ADJUVANT		IV	NO		12	12	2011	TCGA-BRCA
TCGA-AR-A0TP		1	TCGA-AR-A0TP-D19030	D1474BAA-9E44-4519-AAA2-B81A0B0F2E2D	5510	mg	600	mg/m2	4	32	97	Chemotherapy	Cytoxan		ADJUVANT		IV	NO		12	12	2011	TCGA-BRCA
TCGA-AR-A0TQ		1	TCGA-AR-A0TQ-D19198	8FD0D2B4-23DC-43ED-BAAE-74845D09E5B9	550	mg	60	mg/m2	4	37	79	Chemotherapy	Doxorubicin		ADJUVANT		IV	NO		12	12	2011	TCGA-BRCA
TCGA-AR-A0TQ		1	TCGA-AR-A0TQ-D19250	5C21AE2A-6F50-48B8-B88B-E34B086D11D3	9720	mg	6	mg/kg	13	254	482	Immunotherapy	Trastuzumab		ADJUVANT		IV	NO		12	12	2011	TCGA-BRCA
TCGA-AR-A0TQ		1	TCGA-AR-A0TQ-D19240	C1517334-59DE-4F7C-BFC3-DBF7226574CC	1785	mg	80	mg/m2	3	114	226	Chemotherapy	Paclitaxel		ADJUVANT		IV	NO		12	12	2011	TCGA-BRCA
TCGA-AR-A0TQ		1	TCGA-AR-A0TQ-D19247	8BBEC5A9-8FCF-4170-ADB1-F088C1DD8B05	495	mg	4	mg/kg		93	93	Immunotherapy	Trastuzumab		ADJUVANT		IV	NO		12	12	2011	TCGA-BRCA
TCGA-AR-A0TQ		1	TCGA-AR-A0TQ-D19239	73DDD614-1A82-4A11-936A-F1450119F352	435	mg	60	mg/m2	1	93	107	Chemotherapy	Paclitaxel		ADJUVANT		IV	NO		12	12	2011	TCGA-BRCA
TCGA-AR-A0TQ		1	TCGA-AR-A0TQ-D19249	C7A9FEB7-335D-4E12-8111-4308158A36CF	3900	mg	2	mg/kg	4	100	226	Immunotherapy	Trastuzumab		ADJUVANT		IV	NO		12	12	2011	TCGA-BRCA
TCGA-AR-A0TQ		1	TCGA-AR-A0TQ-D19238	60A907F7-7E0E-47D5-B9C2-382D8D60B445	5560	mg	600	mg/m2	4	37	79	Chemotherapy	Cytoxan		ADJUVANT		IV	NO		12	12	2011	TCGA-BRCA
TCGA-AR-A0TQ		2	TCGA-AR-A0TQ-D19277	57DEE87D-F4D7-4369-B46B-617DB56ABCD0			25	mg/day		233	1867	Hormone Therapy	Exemestane		ADJUVANT		PO	NO		12	12	2011	TCGA-BRCA
TCGA-AR-A0TQ		2	TCGA-AR-A0TQ-D19278	306F161F-8B4E-4960-AAA3-774774B68664	270	mg	3.75			37	1864	Hormone Therapy	Triptorelin		ADJUVANT		IM	NO		12	12	2011	TCGA-BRCA
TCGA-AR-A0TR		1	TCGA-AR-A0TR-D19370	1D3E42DF-081F-4DA4-927E-03701EF9B270			20	mg/dL		25	160	Hormone Therapy	Tamoxifen		ADJUVANT		PO	NO		12	12	2011	TCGA-BRCA
TCGA-AR-A0TS		1	TCGA-AR-A0TS-D19189	6DDD0B18-B972-42FE-81B7-F4D84C27F23E	460	mg	60	mg/m2	4	61	100	Chemotherapy	Doxorubicin		ADJUVANT		IV	NO		12	12	2011	TCGA-BRCA
TCGA-AR-A0TS		1	TCGA-AR-A0TS-D19194	3B977891-44ED-474F-973E-0BB631AA37E4	1320	mg	175	mg/m2	4	114	156	Chemotherapy	Paclitaxel		ADJUVANT		IV	NO		12	12	2011	TCGA-BRCA
TCGA-AR-A0TS		1	TCGA-AR-A0TS-D19193	674B9434-AFDB-4831-BF85-31EAEBAB94D1	4600	mg	600	mg/m2	4	61	100	Chemotherapy	Cytoxan		ADJUVANT		IV	NO		12	12	2011	TCGA-BRCA
TCGA-AR-A0TT		1	TCGA-AR-A0TT-D19117	29A541D6-25FE-4E6E-9273-3A8AC33916A9	1360	mg	175	mg/m2	4	105	147	Chemotherapy	Paclitaxel		ADJUVANT		IV	NO		15	12	2011	TCGA-BRCA
TCGA-AR-A0TT		3	TCGA-AR-A0TT-D19124	59EF98F0-0F7E-49BE-A00D-AE33AE3F59D1			20	mg/day	4	385	NA	Hormone Therapy	Tamoxifen		ADJUVANT		PO	YES		15	12	2011	TCGA-BRCA
TCGA-AR-A0TT		2	TCGA-AR-A0TT-D19121	70A14733-C2D0-4715-8FA2-FA9E1030DC2E			1	mg/day	4	230	376	Hormone Therapy	Anastrozole		ADJUVANT		PO	NO		15	12	2011	TCGA-BRCA
TCGA-AR-A0TT		1	TCGA-AR-A0TT-D19112	AC332E3C-15EC-4568-B022-BC18DD15AC5F	465	mg	60	mg/m2	4	48	91	Chemotherapy	Doxorubicin		ADJUVANT		IV	NO		15	12	2011	TCGA-BRCA
TCGA-AR-A0TT		1	TCGA-AR-A0TT-D19113	3F6361BB-149D-4D35-A1E0-7968FB1EC94A	4680	mg	600	mg/m2	4	48	91	Chemotherapy	Cytoxan		ADJUVANT		IV	NO		15	12	2011	TCGA-BRCA
TCGA-AR-A0TU		1	TCGA-AR-A0TU-D19570	EFEB5E4B-A824-4B78-B373-603E8A1C7BBA					4	NA	NA	Chemotherapy	Doxorubicin		ADJUVANT			NO		15	12	2011	TCGA-BRCA
TCGA-AR-A0TU		1	TCGA-AR-A0TU-D19572	EE4C23A8-EDAC-4DE6-9B48-CD0BCB2D9978					4	NA	NA	Chemotherapy	Docetaxel		ADJUVANT			NO		15	12	2011	TCGA-BRCA
TCGA-AR-A0TU		1	TCGA-AR-A0TU-D19571	8B38DA0D-2D5D-4484-BC07-F2BF3584123C					4	NA	NA	Chemotherapy	Cytoxan		ADJUVANT			NO		15	12	2011	TCGA-BRCA
TCGA-AR-A0TW		1	TCGA-AR-A0TW-D19094	E7E1F747-7022-4E16-A1E8-F80ECF30503E	400	mg	60	mg/m2	4	62	111	Chemotherapy	Doxorubicin		ADJUVANT		IV	NO		12	12	2011	TCGA-BRCA
TCGA-AR-A0TW		1	TCGA-AR-A0TW-D19101	0AA047EB-A95E-4620-BA52-2589D3AE3F8E	4050	mg	600	mg/m2	4	62	111	Chemotherapy	Cytoxan		ADJUVANT		IV	NO		12	12	2011	TCGA-BRCA
TCGA-AR-A0TW		1	TCGA-AR-A0TW-D19103	AA7EC35A-9A0F-46CC-B59E-CFC2A343EF76	1200	mg	175	mg/m2	4	125	167	Chemotherapy	Paclitaxel		ADJUVANT		IV	NO		12	12	2011	TCGA-BRCA
TCGA-AR-A0TY		1	TCGA-AR-A0TY-D19589	8AF1AE1C-AC88-42CF-85CB-59C890EFBCA7					4	NA	NA	Chemotherapy	Paclitaxel		ADJUVANT			NO		15	12	2011	TCGA-BRCA
TCGA-AR-A0TY		2	TCGA-AR-A0TY-D19590	67BBC709-F34C-473D-AFB4-E8E35852ED65						NA	557	Hormone Therapy	Anastrozole		ADJUVANT			NO		15	12	2011	TCGA-BRCA
TCGA-AR-A0TY		1	TCGA-AR-A0TY-D19587	035DEB95-23A9-4215-B3F4-9D2A08D941C9					4	NA	NA	Chemotherapy	Doxorubicin		ADJUVANT			NO		15	12	2011	TCGA-BRCA
TCGA-AR-A0TY		1	TCGA-AR-A0TY-D19588	B06C690B-5D84-4092-8606-77F7AC010E76					4	NA	NA	Chemotherapy	Cytoxan		ADJUVANT			NO		15	12	2011	TCGA-BRCA
TCGA-AR-A0TZ		1	TCGA-AR-A0TZ-D19580	6D665117-F247-42AF-BCEE-58D9E5A8C4AA						NA	NA	Chemotherapy	Doxorubicin		ADJUVANT			NO		15	12	2011	TCGA-BRCA
TCGA-AR-A0TZ		1	TCGA-AR-A0TZ-D19585	DDAECFBE-9A39-40E2-9949-5BA7F0E59972						NA	NA	Hormone Therapy	Tamoxifen		ADJUVANT			NO		15	12	2011	TCGA-BRCA
TCGA-AR-A0TZ		1	TCGA-AR-A0TZ-D19584	12E885E0-147E-493C-80A3-3FC7FA47B11A						NA	NA	Chemotherapy	Paclitaxel		ADJUVANT			NO		15	12	2011	TCGA-BRCA
TCGA-AR-A0TZ		1	TCGA-AR-A0TZ-D19586	7476015B-5A4D-4FC4-8716-34E766F01ACC						NA	NA	Hormone Therapy			ADJUVANT			NO		15	12	2011	TCGA-BRCA
TCGA-AR-A0TZ		1	TCGA-AR-A0TZ-D19582	0D4D40A8-8486-46B8-9F85-FD8B559B4437						NA	NA	Chemotherapy	Cytoxan		ADJUVANT			NO		15	12	2011	TCGA-BRCA
TCGA-AR-A0U1		1	TCGA-AR-A0U1-D19569	257BEE3C-93D1-422F-8D83-C9A0D7BF86AD						NA	NA	Chemotherapy	Paclitaxel		ADJUVANT			NO		15	12	2011	TCGA-BRCA
TCGA-AR-A0U1		1	TCGA-AR-A0U1-D19568	449863BE-C8F7-4FFC-BF24-F45FC0017C16						NA	NA	Chemotherapy	Cytoxan		ADJUVANT			NO		15	12	2011	TCGA-BRCA
TCGA-AR-A0U1		1	TCGA-AR-A0U1-D19567	128732AA-7BD1-4411-94E4-8EE57ED82476						NA	NA	Chemotherapy	Doxorubicin		ADJUVANT			NO		15	12	2011	TCGA-BRCA
TCGA-AR-A0U2		1	TCGA-AR-A0U2-D19593	2E56AF80-2C77-4EA0-AD75-B645BC14CD63					4	NA	NA	Chemotherapy	Cytoxan		ADJUVANT			NO		15	12	2011	TCGA-BRCA
TCGA-AR-A0U2		1	TCGA-AR-A0U2-D19594	DC973377-2597-4375-8377-9AB28D884777					3	NA	NA	Chemotherapy	Paclitaxel		ADJUVANT			NO		15	12	2011	TCGA-BRCA
TCGA-AR-A0U2		2	TCGA-AR-A0U2-D19595	59FD28B5-689E-4E96-AC37-80921DB220F9						142	NA	Hormone Therapy	Tamoxifen		ADJUVANT			NO		15	12	2011	TCGA-BRCA
TCGA-AR-A0U2		1	TCGA-AR-A0U2-D19592	CB681BE2-02B4-4823-BBE4-E34A66E10E57					4	NA	NA	Chemotherapy	Doxorubicin		ADJUVANT			NO		15	12	2011	TCGA-BRCA
TCGA-AR-A0U2		3	TCGA-AR-A0U2-D19596	320E795E-E0E7-4F90-9D11-014ABF0FF2BD						NA	1603	Hormone Therapy	Exemestane		ADJUVANT			NO		15	12	2011	TCGA-BRCA
TCGA-AR-A0U3		1	TCGA-AR-A0U3-D19028	8B7D25A5-DF6C-4F1F-9018-189E343500BB	420	mg	60	mg/m2	3	41	69	Chemotherapy	Doxorubicin		ADJUVANT		IV	NO		12	12	2011	TCGA-BRCA
TCGA-AR-A0U3		2	TCGA-AR-A0U3-D19034	3AB2189D-3925-4831-B00A-1E7791363CF8			1	mg/day		166	2015	Hormone Therapy	Anastrozole		ADJUVANT		PO	NO		12	12	2011	TCGA-BRCA
TCGA-AR-A0U3		1	TCGA-AR-A0U3-D19031	13CF7E01-51DD-4494-8E95-4C20C42A3E50	4160	mg	600	mg/m2	3	41	69	Chemotherapy	Cytoxan		ADJUVANT		IV	NO		12	12	2011	TCGA-BRCA
TCGA-AR-A0U3		1	TCGA-AR-A0U3-D19033	0E604F50-B14A-4467-953D-6DDF69361452	1590	mg	175	mg/m2	4	95	137	Chemotherapy	Paclitaxel		ADJUVANT		IV	NO		12	12	2011	TCGA-BRCA
TCGA-AR-A0U4		1	TCGA-AR-A0U4-D19342	E0C6F2ED-E72F-409A-BB26-85708A763D79	5380	mg	600	mg/m2	4	53	98	Chemotherapy	Cytoxan		ADJUVANT		IV	NO		12	12	2011	TCGA-BRCA
TCGA-AR-A0U4		1	TCGA-AR-A0U4-D19341	324CC111-37BE-4840-A581-F1CED82AA6C5	540	mg	60	mg/m2	4	53	98	Chemotherapy	Doxorubicin		ADJUVANT		IV	NO		12	12	2011	TCGA-BRCA
TCGA-AR-A0U4		1	TCGA-AR-A0U4-D19343	34F346D8-CBF0-4AA7-8B08-1A238EAED715	1560	mg	175	mg/m2	4	112	154	Chemotherapy	Paclitaxel		ADJUVANT		IV	NO		12	12	2011	TCGA-BRCA
TCGA-AR-A1AH		1	TCGA-AR-A1AH-D21706	E17CEAC2-757D-453F-824F-D3835792B356						NA	NA	Chemotherapy			ADJUVANT			NO		27	2	2012	TCGA-BRCA
TCGA-AR-A1AH		1	TCGA-AR-A1AH-D21712	37BF063D-A8DE-410C-991D-B2FD6B00EA10						NA	2241	Hormone Therapy	Tamoxifen		ADJUVANT		PO	NO		27	2	2012	TCGA-BRCA
TCGA-AR-A1AI		1	TCGA-AR-A1AI-D22166	90D5DC13-564D-48CD-8C71-641D9D851628	5500	mg	600	mg/m2	4	35	77	Chemotherapy	Cytoxan		ADJUVANT		IV	NO		1	3	2012	TCGA-BRCA
TCGA-AR-A1AI		1	TCGA-AR-A1AI-D22165	7DC45115-BA8C-4FCF-870E-DE0B34A8BB4A	550	mg	60	mg/m2	4	35	77	Chemotherapy	Doxorubicin		ADJUVANT		IV	NO		1	3	2012	TCGA-BRCA
TCGA-AR-A1AI		1	TCGA-AR-A1AI-D22167	2B5F671F-53D9-4796-B9B5-CF32551C4232	1520	mg	175	mg/m2	4	91	134	Chemotherapy	Paclitaxel		ADJUVANT		IV	NO		1	3	2012	TCGA-BRCA
TCGA-AR-A1AK		1	TCGA-AR-A1AK-D22155	37D99581-850D-476B-8328-D3E0BD6DC049			1	mg/day		33	1843	Hormone Therapy	Anastrozole		ADJUVANT		PO	NO		1	3	2012	TCGA-BRCA
TCGA-AR-A1AL		1	TCGA-AR-A1AL-D22160	434BD03D-F052-4518-BA27-5FFA55676AB0					1	NA	NA	Chemotherapy	Paclitaxel		ADJUVANT			NO		1	3	2012	TCGA-BRCA
TCGA-AR-A1AL		1	TCGA-AR-A1AL-D22159	2856DA7C-FB15-45B1-97F6-4D562D8F705F					4	NA	NA	Chemotherapy	Cytoxan		ADJUVANT			NO		1	3	2012	TCGA-BRCA
TCGA-AR-A1AL		2	TCGA-AR-A1AL-D22162	49AE2F00-CB5D-4C4E-8134-0E856F245217			1	mg/day		192	366	Hormone Therapy	Anastrozole		ADJUVANT		PO	NO		1	3	2012	TCGA-BRCA
TCGA-AR-A1AL		1	TCGA-AR-A1AL-D22158	377B613B-C56A-444F-9267-A2E5EDFEA3AF					4	NA	NA	Chemotherapy	Doxorubicin		ADJUVANT			NO		1	3	2012	TCGA-BRCA
TCGA-AR-A1AL		2	TCGA-AR-A1AL-D22163	D49EE915-818B-484E-BE1B-15C7D3685DF8			2.5	mg/day		387	NA	Hormone Therapy	Letrozole		ADJUVANT		PO	YES		1	3	2012	TCGA-BRCA
TCGA-AR-A1AL		1	TCGA-AR-A1AL-D22161	CD0DAAB8-2A50-4F39-ABB3-A57C7DB0E95A					3	NA	NA	Chemotherapy	Docetaxel		ADJUVANT			NO		1	3	2012	TCGA-BRCA
TCGA-AR-A1AM	NO		TCGA-AR-A1AM-D36899	66305035-0C04-4F78-9827-C6945903CB21						55	97	Chemotherapy	Adriamycin					NO		20	11	2012	TCGA-BRCA
TCGA-AR-A1AM	NO		TCGA-AR-A1AM-D36899	66305035-0C04-4F78-9827-C6945903CB21						55	97	Chemotherapy	Adriamycin					NO		20	11	2012	TCGA-BRCA
TCGA-AR-A1AM	NO		TCGA-AR-A1AM-D36913	A6043E89-02FF-41DB-B796-E31AA6778A1F						127	314	Hormone Therapy	Tamoxifen					NO		20	11	2012	TCGA-BRCA
TCGA-AR-A1AM	NO		TCGA-AR-A1AM-D36913	A6043E89-02FF-41DB-B796-E31AA6778A1F						127	314	Hormone Therapy	Tamoxifen					NO		20	11	2012	TCGA-BRCA
TCGA-AR-A1AM	NO		TCGA-AR-A1AM-D36914	A2E5EB14-9F26-47D5-86B5-95B3B1E65039						314	336	Hormone Therapy	Anastrozole					NO		20	11	2012	TCGA-BRCA
TCGA-AR-A1AM	NO		TCGA-AR-A1AM-D36914	A2E5EB14-9F26-47D5-86B5-95B3B1E65039						314	336	Hormone Therapy	Anastrozole					NO		20	11	2012	TCGA-BRCA
TCGA-AR-A1AM	NO		TCGA-AR-A1AM-D63948	1F367D89-FCE1-484D-B3CA-93FF5FE8F4E0						55	97	Chemotherapy	cytoxan					NO		21	8	2014	TCGA-BRCA
TCGA-AR-A1AM	NO		TCGA-AR-A1AM-D63948	1F367D89-FCE1-484D-B3CA-93FF5FE8F4E0						55	97	Chemotherapy	cytoxan					NO		21	8	2014	TCGA-BRCA
TCGA-AR-A1AN		4	TCGA-AR-A1AN-D21999	C9B603C0-0213-4B45-8199-72032C517BEA			1	mg/day		442	NA	Hormone Therapy	Anastrozole		ADJUVANT		PO	YES		28	2	2012	TCGA-BRCA
TCGA-AR-A1AN		2	TCGA-AR-A1AN-D21996	B97F58C1-DC5F-486E-BBF6-7A8E364CB1A5			1	mg/day		162	300	Hormone Therapy	Anastrozole		ADJUVANT		PO	NO		28	2	2012	TCGA-BRCA
TCGA-AR-A1AN		3	TCGA-AR-A1AN-D21998	99CC0213-C42E-4C37-B846-D21F96608C60			20	mg/day		301	441	Hormone Therapy	Tamoxifen		ADJUVANT		PO	NO		28	2	2012	TCGA-BRCA
TCGA-AR-A1AN		1	TCGA-AR-A1AN-D21994	41723CA9-81FB-486E-8E7E-5ECB2997418E	4310	mg	600	mg/m2	4	47	91	Chemotherapy	Cytoxan		ADJUVANT		IV	NO		28	2	2012	TCGA-BRCA
TCGA-AR-A1AN		1	TCGA-AR-A1AN-D21991	0B897029-9392-428C-B8B8-6DA05D449134	435	mg	60	mg/m2	4	47	91	Chemotherapy	Doxorubicin		ADJUVANT		IV	NO		28	2	2012	TCGA-BRCA
TCGA-AR-A1AN		1	TCGA-AR-A1AN-D21995	7FCC74A9-CFDF-4804-877F-E82ED18041AB	1250	mg	175	mg/m2	4	105	154	Chemotherapy	Paclitaxel		ADJUVANT		IV	NO		28	2	2012	TCGA-BRCA
TCGA-AR-A1AO		2	TCGA-AR-A1AO-D21783	FC942EEA-FF1B-4138-9AF0-ACAEB4587C88			20	mg/day		160	NA	Hormone Therapy	Tamoxifen		ADJUVANT		PO	YES		27	2	2012	TCGA-BRCA
TCGA-AR-A1AO		1	TCGA-AR-A1AO-D21776	3FAD143B-6FA0-4A68-BD62-F68CF5C5E212	425	mg	60	mg/m2	4	76	118	Chemotherapy	Doxorubicin		ADJUVANT		IV	NO		27	2	2012	TCGA-BRCA
TCGA-AR-A1AO		1	TCGA-AR-A1AO-D21781	6AEEDC5D-E064-4E5B-A0BD-E4026DE10F96	4250	mg	600	mg/m2	4	76	118	Chemotherapy	Cytoxan		ADJUVANT		IV	NO		27	2	2012	TCGA-BRCA
TCGA-AR-A1AO		1	TCGA-AR-A1AO-D21782	486A390E-63A5-40C5-871A-82F3EB768849	310	mg	175	mg/m2	1	139	139	Chemotherapy	Paclitaxel		ADJUVANT		IV	NO		27	2	2012	TCGA-BRCA
TCGA-AR-A1AP		1	TCGA-AR-A1AP-D21795	89F5BA7B-C2F4-41AC-84D2-4EC2FC5D6F02			1	mg/day		29	NA	Hormone Therapy	Anastrozole		ADJUVANT		PO	YES		27	2	2012	TCGA-BRCA
TCGA-AR-A1AQ		1	TCGA-AR-A1AQ-D21806	E3335007-9F30-4A8C-8027-2E69648DCB76	480	mg	60	mg/m2	4	32	74	Chemotherapy	Doxorubicin		ADJUVANT		IV	NO		27	2	2012	TCGA-BRCA
TCGA-AR-A1AQ		1	TCGA-AR-A1AQ-D21811	FB4C564B-3B93-4B6F-98A5-FDCE6A415267	340	mg	175	mg/m2	1	88	88	Chemotherapy	Paclitaxel		ADJUVANT		IV	NO		27	2	2012	TCGA-BRCA
TCGA-AR-A1AQ		1	TCGA-AR-A1AQ-D21808	26C8ACC1-6306-4A4B-AE2E-178288FA6A52	4780	mg	600	mg/m2	4	32	74	Chemotherapy	Cytoxan		ADJUVANT		IV	NO		27	2	2012	TCGA-BRCA
TCGA-AR-A1AR		1	TCGA-AR-A1AR-D21852	A68EA7A7-0E11-4956-8188-70EA2C45DECF						NA	159	Chemotherapy	Docetaxel		ADJUVANT			NO		27	2	2012	TCGA-BRCA
TCGA-AR-A1AR		1	TCGA-AR-A1AR-D21852	A68EA7A7-0E11-4956-8188-70EA2C45DECF						NA	159	Chemotherapy	Docetaxel		ADJUVANT			NO		27	2	2012	TCGA-BRCA
TCGA-AR-A1AR		1	TCGA-AR-A1AR-D21854	7B4BBD98-19AC-4156-B24A-AE9E584860AB						NA	159	Chemotherapy			ADJUVANT			NO		27	2	2012	TCGA-BRCA
TCGA-AR-A1AR		1	TCGA-AR-A1AR-D21854	7B4BBD98-19AC-4156-B24A-AE9E584860AB						NA	159	Chemotherapy			ADJUVANT			NO		27	2	2012	TCGA-BRCA
TCGA-AR-A1AR		1	TCGA-AR-A1AR-D21853	8E6652BF-209E-4F74-87AE-371F6CB1244D						NA	159	Chemotherapy	Doxorubicin		ADJUVANT			NO		27	2	2012	TCGA-BRCA
TCGA-AR-A1AR		1	TCGA-AR-A1AR-D21853	8E6652BF-209E-4F74-87AE-371F6CB1244D						NA	159	Chemotherapy	Doxorubicin		ADJUVANT			NO		27	2	2012	TCGA-BRCA
TCGA-AR-A1AS		2	TCGA-AR-A1AS-D22098	A43B3752-2843-4BA5-A3BA-DB1229CD3C62			1	mg/day		57	NA	Hormone Therapy	Anastrozole		ADJUVANT		PO	YES		27	2	2012	TCGA-BRCA
TCGA-AR-A1AS		1	TCGA-AR-A1AS-D22092	31EE0BA4-5B45-4A29-BE1E-D544D6290707	200	mg	60	mg/m2	2	29	43	Chemotherapy	Doxorubicin		ADJUVANT		IV	NO		28	2	2012	TCGA-BRCA
TCGA-AR-A1AS		1	TCGA-AR-A1AS-D22094	FE2D8B3C-0216-4CAE-B606-2C2BF40EBB87	1970	mg	600	mg/m2	2	29	43	Chemotherapy	Cytoxan		ADJUVANT		IV	NO		28	2	2012	TCGA-BRCA
TCGA-AR-A1AT		3	TCGA-AR-A1AT-D22153	46749B9C-613A-40A5-B0CB-44978EEF1A91			1	mg/day		174	1272	Hormone Therapy	Anastrozole		ADJUVANT		PO	NO		1	3	2012	TCGA-BRCA
TCGA-AR-A1AT		2	TCGA-AR-A1AT-D22152	022F99BE-9A3B-44EF-94DE-B304CF259B65						NA	NA	Immunotherapy	Trastuzumab		ADJUVANT			NO		1	3	2012	TCGA-BRCA
TCGA-AR-A1AT		1	TCGA-AR-A1AT-D22150	63B8C39E-9EA4-4B8E-9431-A97DAA709EB4						NA	NA	Chemotherapy	Not otherwise specified		ADJUVANT			NO		1	3	2012	TCGA-BRCA
TCGA-AR-A1AU		1	TCGA-AR-A1AU-D21864	AA98F6B4-F95F-42BE-8DC4-9453156E46D9	460	mg	60	mg/m2	4	43	85	Chemotherapy	Doxorubicin		ADJUVANT		IV	NO		28	2	2012	TCGA-BRCA
TCGA-AR-A1AU		2	TCGA-AR-A1AU-D21871	42C369BB-5B2B-41E6-AFEB-DD07F763415A			20	mg/day		157	NA	Hormone Therapy	Tamoxifen		ADJUVANT		PO	YES		28	2	2012	TCGA-BRCA
TCGA-AR-A1AU		1	TCGA-AR-A1AU-D21866	E590785D-CACD-47BA-B643-8C232EC60A72	4540	mg	600	mg/m2	4	43	85	Chemotherapy	Cytoxan		ADJUVANT		IV	NO		28	2	2012	TCGA-BRCA
TCGA-AR-A1AU		1	TCGA-AR-A1AU-D21869	04058D52-264A-4E9D-80C7-5F003B9F48C6	1320	mg	175	mg/m2	4	99	141	Chemotherapy	Paclitaxel		ADJUVANT		IV	NO		28	2	2012	TCGA-BRCA
TCGA-AR-A1AV		2	TCGA-AR-A1AV-D22108	828B60C5-30E1-454A-BF7D-B31D23ED13CB			20	mg/day		175	NA	Hormone Therapy	Tamoxifen		ADJUVANT		PO	YES		29	2	2012	TCGA-BRCA
TCGA-AR-A1AV		1	TCGA-AR-A1AV-D22105	2A341311-F186-4BB2-9C3B-77EA76B9B7AE	5080	mg	600	mg/m2	4	50	105	Chemotherapy	Cytoxan		ADJUVANT		IV	NO		29	2	2012	TCGA-BRCA
TCGA-AR-A1AV		1	TCGA-AR-A1AV-D22104	E8AA4773-70EB-4FBD-AE3E-8881E5D8E348	505	mg	60	mg/m2	4	50	105	Chemotherapy	Doxorubicin		ADJUVANT		IV	NO		29	2	2012	TCGA-BRCA
TCGA-AR-A1AV		1	TCGA-AR-A1AV-D22107	0635BAEF-1285-40DC-820E-8805EC2E3F11	1450	mg	175	mg/m2	4	126	170	Chemotherapy	Paclitaxel		ADJUVANT		IV	NO		29	2	2012	TCGA-BRCA
TCGA-AR-A1AW		1	TCGA-AR-A1AW-D21880	B118CFF2-8566-464E-BC22-044DA44E6715	150	mg	75	mg/m2	1	50	50	Chemotherapy	Docetaxel		ADJUVANT		IV	NO		28	2	2012	TCGA-BRCA
TCGA-AR-A1AW		1	TCGA-AR-A1AW-D21882	CFE3594C-AFCE-4DC0-9A24-2F3F93988BBE	1210	mg	600	mg/m2	1	50	50	Chemotherapy	Cytoxan		ADJUVANT		IV	NO		28	2	2012	TCGA-BRCA
TCGA-AR-A1AW		2	TCGA-AR-A1AW-D21884	E157CFB4-4E3C-419E-B051-B1574E3EFECB			1	mg/day		157	NA	Hormone Therapy	Anastrozole		ADJUVANT		PO	YES		28	2	2012	TCGA-BRCA
TCGA-AR-A1AX		2	TCGA-AR-A1AX-D22145	8B22C59E-5DAE-4372-A2A9-CD57D6D84D53			2	mg/kg		117	482	Immunotherapy	Trastuzumab		ADJUVANT		IV	NO		1	3	2012	TCGA-BRCA
TCGA-AR-A1AX		4	TCGA-AR-A1AX-D22147	B73644E2-BE84-462A-8A8A-7DD3B1096370			2.5	mg/day		341	NA	Hormone Therapy	Letrozole		ADJUVANT		PO	YES		1	3	2012	TCGA-BRCA
TCGA-AR-A1AX		1	TCGA-AR-A1AX-D22144	34AD7E93-C4C1-4D25-AB5B-2DB9F3864B85					4	NA	160	Chemotherapy	Paclitaxel		ADJUVANT			NO		1	3	2012	TCGA-BRCA
TCGA-AR-A1AX		1	TCGA-AR-A1AX-D22143	9E6B462C-33CD-4914-B565-BF5F728AA385					4	54	NA	Chemotherapy	Cytoxan		ADJUVANT			NO		1	3	2012	TCGA-BRCA
TCGA-AR-A1AX		3	TCGA-AR-A1AX-D22146	D3CAF54C-B16D-4B4C-BB7E-85033DB79E0E			25	mg/day		249	295	Hormone Therapy	Exemestane		ADJUVANT		PO	NO		1	3	2012	TCGA-BRCA
TCGA-AR-A1AX		1	TCGA-AR-A1AX-D22142	EBFA7185-C765-4E3A-95B6-F841E01AD17C					4	54	NA	Chemotherapy	Doxorubicin		ADJUVANT			NO		1	3	2012	TCGA-BRCA
TCGA-AR-A1AY		1	TCGA-AR-A1AY-D21981	4898241A-D0FD-474A-AB71-1B9BC5FBE3F1					4	NA	117	Chemotherapy	Doxorubicin		ADJUVANT			NO		28	2	2012	TCGA-BRCA
TCGA-AR-A1AY		1	TCGA-AR-A1AY-D21982	4BBF53A3-33EC-452E-ABEB-55BC506B0EBD					4	NA	117	Chemotherapy	Cytoxan		ADJUVANT			NO		28	2	2012	TCGA-BRCA
TCGA-AR-A24H		1	TCGA-AR-A24H-D31252	D5707F24-629C-4F1F-9D73-89CD2F7CA8A3			20	mg/day		23	1042	Hormone Therapy	Tamoxifen		ADJUVANT		PO	NO		25	4	2012	TCGA-BRCA
TCGA-AR-A24H		2	TCGA-AR-A24H-D31253	FB37D0A3-9242-440E-A64A-2859934FB1A9			1	mg/day		1042	3094	Hormone Therapy	Anastrozole		ADJUVANT		PO	NO		25	4	2012	TCGA-BRCA
TCGA-AR-A24K		1	TCGA-AR-A24K-D31262	CDC672D1-9D6E-4784-B377-5AE2546F2EDB					4	NA	170	Chemotherapy	Paclitaxel		ADJUVANT			NO		25	4	2012	TCGA-BRCA
TCGA-AR-A24K		1	TCGA-AR-A24K-D31261	CF20F7DD-121A-44A7-B932-B417039C45D5					4	NA	NA	Chemotherapy	Cytoxan		ADJUVANT			NO		25	4	2012	TCGA-BRCA
TCGA-AR-A24K		1	TCGA-AR-A24K-D31260	3AFC8797-628E-464D-A40B-5D0B624E3B20					4	NA	NA	Chemotherapy	Doxorubicin		ADJUVANT			NO		25	4	2012	TCGA-BRCA
TCGA-AR-A24L		1	TCGA-AR-A24L-D31271	5B4FA9C9-DE69-4615-BE89-619E2F835DEA					4	NA	NA	Chemotherapy	Paclitaxel		ADJUVANT			NO		26	4	2012	TCGA-BRCA
TCGA-AR-A24L		1	TCGA-AR-A24L-D31269	F4B58638-1544-44FA-9E05-9CA0F74B8232					4	NA	NA	Chemotherapy	Doxorubicin		ADJUVANT			NO		26	4	2012	TCGA-BRCA
TCGA-AR-A24L		1	TCGA-AR-A24L-D31270	F6EC056E-4FA3-4E3B-890D-E3B8307E19B1					4	NA	NA	Chemotherapy	Cytoxan		ADJUVANT			NO		26	4	2012	TCGA-BRCA
TCGA-AR-A24L		2	TCGA-AR-A24L-D31272	D11B2960-E58A-4BCC-B247-CD1E491660A2			20	mg/day		145	1414	Hormone Therapy	Tamoxifen		ADJUVANT		PO	NO		26	4	2012	TCGA-BRCA
TCGA-AR-A24M		1	TCGA-AR-A24M-D31349	0CE63344-9846-491C-BB79-071A252824D6					4	NA	NA	Chemotherapy	Cytoxan		ADJUVANT			NO		1	5	2012	TCGA-BRCA
TCGA-AR-A24M		2	TCGA-AR-A24M-D31351	A56BF7ED-38FA-4172-BA59-B2E1B0FED601			20	mg/day		171	597	Hormone Therapy	Tamoxifen		ADJUVANT		PO	NO		1	5	2012	TCGA-BRCA
TCGA-AR-A24M		1	TCGA-AR-A24M-D31350	3AAE3639-A0AE-48F7-81A2-C05BA2ED7782					4	NA	NA	Chemotherapy	Paclitaxel		ADJUVANT			NO		1	5	2012	TCGA-BRCA
TCGA-AR-A24M		1	TCGA-AR-A24M-D31347	6CF36578-40F0-4B65-B7A9-2E017552BF04					4	NA	NA	Chemotherapy	Doxorubicin		ADJUVANT			NO		1	5	2012	TCGA-BRCA
TCGA-AR-A24M		3	TCGA-AR-A24M-D31353	7600BF7D-7046-47BB-B302-45F9C1AD0002			2.5	mg/day		597	NA	Hormone Therapy	Letrozole		ADJUVANT		PO	YES		1	5	2012	TCGA-BRCA
TCGA-AR-A24O		1	TCGA-AR-A24O-D31366	473BCA10-A4E7-4AEE-AA89-5A8A66DABFEF	1200	mg	175	mg/m2	4	107	149	Chemotherapy	Paclitaxel		ADJUVANT		IV	NO		1	5	2012	TCGA-BRCA
TCGA-AR-A24O		1	TCGA-AR-A24O-D31363	8B674BE2-3DB0-4A12-942B-F5E9B424F4A1	3820	mg	600	mg/m2	4	44	93	Chemotherapy	Cytoxan		ADJUVANT		IV	NO		1	5	2012	TCGA-BRCA
TCGA-AR-A24O		1	TCGA-AR-A24O-D31360	38BF2C09-8748-454C-A56E-36FDD41E6268	390	mg	60	mg/m2	4	44	93	Chemotherapy	Doxorubicin		ADJUVANT		IV	NO		1	5	2012	TCGA-BRCA
TCGA-AR-A24O		2	TCGA-AR-A24O-D31367	342B68A1-E8FE-4380-A4A7-669B934A259E			20	mg/day		153	1994	Hormone Therapy	Tamoxifen		ADJUVANT		PO	NO		1	5	2012	TCGA-BRCA
TCGA-AR-A24O		3	TCGA-AR-A24O-D31368	70462AEF-4D61-423E-9388-4DAA2DFDDAE5			2.5	mg/day		1998	2283	Hormone Therapy	Letrozole		ADJUVANT		PO	NO		1	5	2012	TCGA-BRCA
TCGA-AR-A24Q		2	TCGA-AR-A24Q-D31414	F76C3A55-BA43-4C18-A156-8B352AE00302	1400	mg	2	mg/kg	4	86	155	Immunotherapy	Trastuzumab		ADJUVANT		IV	NO		2	5	2012	TCGA-BRCA
TCGA-AR-A24Q		2	TCGA-AR-A24Q-D31416	4476480D-D2D0-4265-8B55-C8622DC76046	7387	mg	6	mg/kg	14	180	511	Immunotherapy	Trastuzumab		ADJUVANT		IV	NO		2	5	2012	TCGA-BRCA
TCGA-AR-A24Q		1	TCGA-AR-A24Q-D31408	41C3CA51-2FA0-4FB2-B09E-5A39902B85FC	220	mg	60	mg/m2	2	36	50	Chemotherapy	Doxorubicin		ADJUVANT		IV	NO		2	5	2012	TCGA-BRCA
TCGA-AR-A24Q		3	TCGA-AR-A24Q-D31418	C01824C6-29F9-492F-9DA8-E9A25BD34492			1	mg/day		208	1988	Hormone Therapy	Anastrozole		ADJUVANT		PO	NO		2	5	2012	TCGA-BRCA
TCGA-AR-A24Q		1	TCGA-AR-A24Q-D31409	AA34E461-7470-4313-A778-7199FB3B12DF	2210	mg	600	mg/m2	2	36	50	Chemotherapy	Cytoxan		ADJUVANT		IV	NO		2	5	2012	TCGA-BRCA
TCGA-AR-A24Q		1	TCGA-AR-A24Q-D31410	ECA92825-C9DC-44DF-A73D-AA6635A1F2B3	310	mg	90	mg/m2	1	79	155	Chemotherapy	Paclitaxel		ADJUVANT		IV	NO		2	5	2012	TCGA-BRCA
TCGA-AR-A24Q		1	TCGA-AR-A24Q-D31413	BFC7D7CA-0605-47AB-8BD1-36E53660AD7F	260	mg	4	mg/kg		79	79	Immunotherapy	Trastuzumab		ADJUVANT		IV	NO		2	5	2012	TCGA-BRCA
TCGA-AR-A24Q		1	TCGA-AR-A24Q-D31412	04E1D133-F414-45DA-8B0A-F0508DAE0713	970	mg	60	mg/m2	3	87	155	Chemotherapy	Docetaxel		ADJUVANT		IV	NO		2	5	2012	TCGA-BRCA
TCGA-AR-A24R	NO		TCGA-AR-A24R-D32053	2D99DA1B-9B2A-4ECA-AE32-B72EA98D544B						1969	NA	Hormone Therapy	Letrozole					YES		15	5	2012	TCGA-BRCA
TCGA-AR-A24R		1	TCGA-AR-A24R-D31466	2C100981-948D-403E-AD66-4E1C0D27C498	10500	mg	60	mg/m2/day	5	53	157	Chemotherapy	Cytoxan		ADJUVANT		PO	NO		3	5	2012	TCGA-BRCA
TCGA-AR-A24R		1	TCGA-AR-A24R-D31468	A5F6149E-F23B-460C-976E-013FB96B1C92	1200	mg	175	mg/m2	4	172	214	Chemotherapy	Paclitaxel		ADJUVANT		IV	NO		3	5	2012	TCGA-BRCA
TCGA-AR-A24R		1	TCGA-AR-A24R-D31464	CCA3DC0B-E23D-40B1-9E84-27AA4E047FF8	600	mg	24	mg/m2	5	53	151	Chemotherapy	Doxorubicin		ADJUVANT		IV	NO		3	5	2012	TCGA-BRCA
TCGA-AR-A24R		2	TCGA-AR-A24R-D31495	8ABD8AA5-234C-4EE7-8757-5E4639897AF3			20	mg/day		228	1904	Hormone Therapy	Tamoxifen		ADJUVANT		PO	NO		4	5	2012	TCGA-BRCA
TCGA-AR-A24S		2	TCGA-AR-A24S-D31500	D4ADA29C-A0D8-40B4-9BC1-5C021EE0D1CA			25	mg/day		129	1124	Hormone Therapy	Exemestane		ADJUVANT		PO	NO		4	5	2012	TCGA-BRCA
TCGA-AR-A24S		1	TCGA-AR-A24S-D31499	F328D456-9B78-4357-99E0-40F41C3314CE			1	mg/day		32	126	Hormone Therapy	Anastrozole		ADJUVANT		PO	NO		4	5	2012	TCGA-BRCA
TCGA-AR-A24T		3	TCGA-AR-A24T-D31512	1CAF26F7-14B5-441D-B185-4B37F4059B93			2.5	mg/day		1995	NA	Hormone Therapy	Letrozole		ADJUVANT		PO	YES		4	5	2012	TCGA-BRCA
TCGA-AR-A24T		1	TCGA-AR-A24T-D31507	00300D73-B562-4EE9-A8D4-27E5B97AE501	4270	mg	600	mg/m2	4	38	80	Chemotherapy	Cytoxan		ADJUVANT		IV	NO		4	5	2012	TCGA-BRCA
TCGA-AR-A24T		1	TCGA-AR-A24T-D31505	E38D1685-E03E-45B3-B2E3-14C26D6034CB	420	mg	60	mg/m2	4	38	80	Chemotherapy	Doxorubicin		ADJUVANT		IV	NO		4	5	2012	TCGA-BRCA
TCGA-AR-A24T		1	TCGA-AR-A24T-D31508	6582CFB0-38DB-40AA-B9DB-3E4241EE51EF	1260	mg	175	mg/m2	4	94	157	Chemotherapy	Paclitaxel		ADJUVANT		IV	NO		4	5	2012	TCGA-BRCA
TCGA-AR-A24T		2	TCGA-AR-A24T-D31510	4564981E-0469-40CD-A0F1-7EA3750491FF			20	mg/day		189	1864	Hormone Therapy	Tamoxifen		ADJUVANT		PO	NO		4	5	2012	TCGA-BRCA
TCGA-AR-A24U	NO		TCGA-AR-A24U-D31594	DA32B961-80C8-4D77-A98B-4E9FED2AA1CE						55	97	Chemotherapy	Doxorubicin					NO		21	5	2012	TCGA-BRCA
TCGA-AR-A24U	NO		TCGA-AR-A24U-D31598	1EA74BAA-C62D-454E-9666-8311D3957949						55	97	Chemotherapy	Cytoxan					NO		21	5	2012	TCGA-BRCA
TCGA-AR-A24U	NO		TCGA-AR-A24U-D31600	0F05B513-E5C7-4EBD-9FD0-00D49E148864						111	188	Chemotherapy	Paclitaxel					NO		21	5	2012	TCGA-BRCA
TCGA-AR-A24U	NO		TCGA-AR-A24U-D31603	551E1D04-2F7A-4065-A2A5-530D95047532						111	111	Immunotherapy	Trustuzumab					NO		21	5	2012	TCGA-BRCA
TCGA-AR-A24U	NO		TCGA-AR-A24U-D32229	3B708795-9361-4DC6-8F7A-E6C5D3BD53E6						118	476	Immunotherapy	Trastuzumab					NO		21	5	2012	TCGA-BRCA
TCGA-AR-A24U	NO		TCGA-AR-A24U-D31605	EC9851E1-A6A6-4E59-AAF1-4F25D1B7EA80						118	476	Immunotherapy	Trustuzumab					NO		23	5	2012	TCGA-BRCA
TCGA-AR-A24V	NO		TCGA-AR-A24V-D31619	ECA738C2-9571-4A0C-A17D-D3A9713FC600						53	95	Chemotherapy	Doxorubicin					NO		21	5	2012	TCGA-BRCA
TCGA-AR-A24V	NO		TCGA-AR-A24V-D31620	076FC6CD-C7E1-47EF-A4D3-A1C9A5B32DB3						53	95	Chemotherapy	Cytoxan					NO		21	5	2012	TCGA-BRCA
TCGA-AR-A24V	NO		TCGA-AR-A24V-D31622	C613A54C-32DC-42A4-93AF-B9A4921BBF5D						109	151	Chemotherapy	Paclitaxel					NO		21	5	2012	TCGA-BRCA
TCGA-AR-A24V	NO		TCGA-AR-A24V-D31623	A9AD5C02-19DC-42F0-B096-8FA618C4F7D3						109	178	Immunotherapy	Bevacizumab					NO		21	5	2012	TCGA-BRCA
TCGA-AR-A24V	NO		TCGA-AR-A24V-D31624	22B76231-6512-4D60-8D8E-3E9413F870FA						193	1027	Hormone Therapy	Tamoxifen					NO		21	5	2012	TCGA-BRCA
TCGA-AR-A24V	NO		TCGA-AR-A24V-D31625	B34AEFC3-E29F-4CBD-B443-2FEE1DB17665						1027	NA	Hormone Therapy	Anastrozole					YES		21	5	2012	TCGA-BRCA
TCGA-AR-A24W	NO		TCGA-AR-A24W-D31635	1CD0389E-EE24-475D-B7C2-4004B7E66425						NA	NA	Chemotherapy	Doxorubicin					NO		21	5	2012	TCGA-BRCA
TCGA-AR-A24W	NO		TCGA-AR-A24W-D31637	B02CD97F-591A-4C8A-ADBE-EDE8209C6296						NA	NA	Chemotherapy	Cytoxan					NO		21	5	2012	TCGA-BRCA
TCGA-AR-A24W	NO		TCGA-AR-A24W-D31640	567A9E78-2614-4140-A312-1D519B05A899						NA	NA	Chemotherapy	Paclitaxel					NO		21	5	2012	TCGA-BRCA
TCGA-AR-A24W	NO		TCGA-AR-A24W-D31641	B0D36A62-52F5-4332-A90A-58BBBE026CE6						164	345	Hormone Therapy	Letrozole					NO		21	5	2012	TCGA-BRCA
TCGA-AR-A24W	NO		TCGA-AR-A24W-D31642	1C382941-469A-4FBC-BBFC-AECC59416F32						345	NA	Hormone Therapy	Anastrozole					YES		21	5	2012	TCGA-BRCA
TCGA-AR-A24X	NO		TCGA-AR-A24X-D31644	4A49DB24-6D72-4CF9-A396-F9FEC2E3A3FF						NA	NA	Chemotherapy	Doxorubicin					NO		21	5	2012	TCGA-BRCA
TCGA-AR-A24X	NO		TCGA-AR-A24X-D31645	D805353E-47A2-4282-9237-2CAC88D2665E						NA	NA	Chemotherapy	Cytoxan					NO		21	5	2012	TCGA-BRCA
TCGA-AR-A24X	NO		TCGA-AR-A24X-D31646	5D4ED2DA-2DBA-474E-911D-6EFAE11A411B						130	1926	Hormone Therapy	Tamoxifen					NO		21	5	2012	TCGA-BRCA
TCGA-AR-A24Z	NO		TCGA-AR-A24Z-D31665	24B6AA72-F2AB-4E43-84F8-C9EBEDE6978B						49	91	Chemotherapy	Doxorubicin					NO		21	5	2012	TCGA-BRCA
TCGA-AR-A24Z	NO		TCGA-AR-A24Z-D31668	CEF63E08-B78B-4BE0-BD0B-1A62629A45AA						49	91	Chemotherapy	Cytoxan					NO		21	5	2012	TCGA-BRCA
TCGA-AR-A24Z	NO		TCGA-AR-A24Z-D31667	00E48087-B371-4EB8-93D4-4F9C4E366C28						133	1912	Hormone Therapy	Anastrozole					NO		21	5	2012	TCGA-BRCA
TCGA-AR-A250	NO		TCGA-AR-A250-D31673	2BB4B137-AA4E-42D6-876B-C9DE7B910372						45	88	Chemotherapy	Doxorubicin					NO		21	5	2012	TCGA-BRCA
TCGA-AR-A250	NO		TCGA-AR-A250-D31675	28A6AC67-90F8-4C77-8281-C9887C7E6E72						45	88	Chemotherapy	Cytoxan					NO		21	5	2012	TCGA-BRCA
TCGA-AR-A250	NO		TCGA-AR-A250-D31676	677A72C5-4625-4239-A896-2AB4FCD7EB83						102	179	Chemotherapy	Paclitaxel					NO		21	5	2012	TCGA-BRCA
TCGA-AR-A250	NO		TCGA-AR-A250-D31677	6C28195A-B380-475E-A6D9-97FBEAA7FE7F						102	102	Immunotherapy	Trastuzumab					NO		21	5	2012	TCGA-BRCA
TCGA-AR-A250	NO		TCGA-AR-A250-D31678	DBBFBEC9-088D-4F94-9353-A06600586DF8						109	179	Immunotherapy	Trustuzumab					NO		21	5	2012	TCGA-BRCA
TCGA-AR-A250	NO		TCGA-AR-A250-D31681	7E468399-B2D5-45FC-A528-0CC24445CD24						193	466	Immunotherapy	Trastuzumab					NO		21	5	2012	TCGA-BRCA
TCGA-AR-A250	NO		TCGA-AR-A250-D31682	90EABCF1-AA20-4EB3-B2A9-B65F7B1C21F3						194	NA	Hormone Therapy	Anastrozole					YES		21	5	2012	TCGA-BRCA
TCGA-AR-A251	NO		TCGA-AR-A251-D31823	B8F1A566-55CF-4FF1-A3EE-9C35DD719C78						44	87	Chemotherapy	Doxorubicin					NO		22	5	2012	TCGA-BRCA
TCGA-AR-A251	NO		TCGA-AR-A251-D31825	999250A8-21B7-48BC-8677-4FC3B42AA617						44	87	Chemotherapy	Cytoxan					NO		22	5	2012	TCGA-BRCA
TCGA-AR-A251	NO		TCGA-AR-A251-D31827	2B479B1F-F3B2-41EF-B929-49E70C892BB5						100	141	Chemotherapy	Paclitaxel					NO		22	5	2012	TCGA-BRCA
TCGA-AR-A251	NO		TCGA-AR-A251-D31828	96941235-258D-4BEE-85A3-8CFDAAAA042F						175	1969	Hormone Therapy	Tamoxifen					NO		22	5	2012	TCGA-BRCA
TCGA-AR-A252	NO		TCGA-AR-A252-D31834	2B107267-0243-41AB-A8D4-E3A877850BFF						55	97	Chemotherapy	Doxorubicin					NO		22	5	2012	TCGA-BRCA
TCGA-AR-A252	NO		TCGA-AR-A252-D31835	15E7A4D2-8203-45A9-B8A1-DAB0C819E8AA						55	97	Chemotherapy	Cytoxan					NO		22	5	2012	TCGA-BRCA
TCGA-AR-A252	NO		TCGA-AR-A252-D31836	A51DB83F-929F-44F2-B30E-2A608BEFBB50						116	NA	Hormone Therapy	Tamoxifen					YES		22	5	2012	TCGA-BRCA
TCGA-AR-A254	NO		TCGA-AR-A254-D31890	276D5F77-4A5C-4323-9158-72968222455E						22	43	Chemotherapy	Paclitaxel					NO		23	5	2012	TCGA-BRCA
TCGA-AR-A254	NO		TCGA-AR-A254-D31891	3895A0CD-D7A0-4299-AA1D-0CDB26606542						50	99	Chemotherapy	Abraxane					NO		23	5	2012	TCGA-BRCA
TCGA-AR-A254	NO		TCGA-AR-A254-D31892	33D981C7-C2D3-4B84-B64B-267D0B560FC1						106	173	Chemotherapy	Fluorouracil					NO		23	5	2012	TCGA-BRCA
TCGA-AR-A254	NO		TCGA-AR-A254-D31893	8811257C-6F1A-45B1-93CF-66DB671186E7						106	170	Chemotherapy	Epirubicin					NO		23	5	2012	TCGA-BRCA
TCGA-AR-A254	NO		TCGA-AR-A254-D31895	A0A91D98-9C6D-4F84-8E0F-B7124F907FAB						106	170	Chemotherapy	Cytoxan					NO		23	5	2012	TCGA-BRCA
TCGA-AR-A254	NO		TCGA-AR-A254-D31896	ADB0D2AC-132B-4083-91AF-52B43CA173F3						22	22	Immunotherapy	Trastuzumab					NO		23	5	2012	TCGA-BRCA
TCGA-AR-A254	NO		TCGA-AR-A254-D31897	0197F934-6D0A-489C-BB0C-B8BB754191DE						29	184	Immunotherapy	Trastuzumab					NO		23	5	2012	TCGA-BRCA
TCGA-AR-A254	NO		TCGA-AR-A254-D31898	7B1B7CB1-6836-4211-916E-AFF61B5EC621						232	344	Immunotherapy	Trastuzumab					NO		23	5	2012	TCGA-BRCA
TCGA-AR-A254	NO		TCGA-AR-A254-D31899	82C6D00C-ABFC-4885-88F3-5A4E67579462						262	NA	Hormone Therapy	Tamoxifen					YES		23	5	2012	TCGA-BRCA
TCGA-AR-A255	NO		TCGA-AR-A255-D31920	BB558EF4-41E7-493C-A6D2-FC80FE121679						54	54	Immunotherapy	Trastuzumab					NO		22	5	2012	TCGA-BRCA
TCGA-AR-A255	NO		TCGA-AR-A255-D31921	ECE7A0A4-959E-4CC4-8857-7193628243DC						75	419	Immunotherapy	Trastuzumab					NO		22	5	2012	TCGA-BRCA
TCGA-AR-A255	NO		TCGA-AR-A255-D31922	5283FFF6-C4EA-4F3D-AD5E-CAB099B3DF37						96	NA	Hormone Therapy	Anastrozole					YES		22	5	2012	TCGA-BRCA
TCGA-AR-A256	NO		TCGA-AR-A256-D31926	B6C966AC-D18C-4B33-BFE1-11776EA2F338						38	101	Chemotherapy	Doxorubicin					NO		22	5	2012	TCGA-BRCA
TCGA-AR-A256	NO		TCGA-AR-A256-D31927	B4890692-5CC2-43F9-B3F9-89528DD2F720						38	101	Chemotherapy	Cytoxan					NO		22	5	2012	TCGA-BRCA
TCGA-AR-A2LE	NO		TCGA-AR-A2LE-D37189	D5991C24-5B04-45B5-B05F-7F2C6C1167C2						17	1869	Hormone Therapy	Tamoxifen					NO		6	12	2012	TCGA-BRCA
TCGA-AR-A2LH	NO		TCGA-AR-A2LH-D37175	0674353C-7BE2-4FF0-952E-236E7F1BCB93						42	84	Chemotherapy	Adriamycin					NO		6	12	2012	TCGA-BRCA
TCGA-AR-A2LH	NO		TCGA-AR-A2LH-D37260	02991FAB-6700-40A7-86F6-5C1C3507F336						42	84	Chemotherapy	Cytoxan					NO		6	12	2012	TCGA-BRCA
TCGA-AR-A2LH	NO		TCGA-AR-A2LH-D37261	40102DFF-32EF-4C9C-B97B-78B3CC02F990						98	140	Chemotherapy	Paclitaxel					NO		6	12	2012	TCGA-BRCA
TCGA-AR-A2LJ	NO		TCGA-AR-A2LJ-D37263	40A4371F-CF9D-4587-93C3-21D91D80BB9A						42	84	Chemotherapy	Adriamycin					NO		7	12	2012	TCGA-BRCA
TCGA-AR-A2LJ	NO		TCGA-AR-A2LJ-D37264	46FEDD0F-87E6-4C31-AB41-4B1DA8FAD929						42	84	Chemotherapy	Cytoxan					NO		7	12	2012	TCGA-BRCA
TCGA-AR-A2LJ	NO		TCGA-AR-A2LJ-D37265	5D6D171A-7CB5-4A45-B2B7-EAAF05E65A29						98	175	Chemotherapy	Paclitaxel					NO		7	12	2012	TCGA-BRCA
TCGA-AR-A2LJ	NO		TCGA-AR-A2LJ-D37696	74F13BD2-4E94-41A3-885F-6E52D52D7446						98	465	Immunotherapy	Trastuzumab					NO		7	12	2012	TCGA-BRCA
TCGA-AR-A2LJ	NO		TCGA-AR-A2LJ-D37697	5C63D548-84D8-4253-AC3F-91CB50B0178B						190	NA	Hormone Therapy	Tamoxifen					YES		7	12	2012	TCGA-BRCA
TCGA-AR-A2LK	NO		TCGA-AR-A2LK-D37268	80FE69D1-54B5-44CA-8D96-AFF0EC366BB2						NA	NA	Chemotherapy	Adriamycin					NO		6	12	2012	TCGA-BRCA
TCGA-AR-A2LK	NO		TCGA-AR-A2LK-D37269	C8B24AF7-897D-4A58-9CF0-393DEB02542C						NA	NA	Chemotherapy	Cytoxan					NO		6	12	2012	TCGA-BRCA
TCGA-AR-A2LK	NO		TCGA-AR-A2LK-D37270	873DD1AD-E816-474B-AE05-EB495268C779						NA	NA	Chemotherapy	Paclitaxel					NO		6	12	2012	TCGA-BRCA
TCGA-AR-A2LK	NO		TCGA-AR-A2LK-D37735	F52A9E2B-71AB-4E83-826D-E7307A8EE004						263	1310	Hormone Therapy	Anastrozole					NO		6	12	2012	TCGA-BRCA
TCGA-AR-A2LL	NO		TCGA-AR-A2LL-D37272	8B4531C7-8D35-45BE-B28C-0497928B42F3						54	224	Hormone Therapy	Tamoxifen					NO		6	12	2012	TCGA-BRCA
TCGA-AR-A2LL	NO		TCGA-AR-A2LL-D37272	8B4531C7-8D35-45BE-B28C-0497928B42F3						54	224	Hormone Therapy	Tamoxifen					NO		6	12	2012	TCGA-BRCA
TCGA-AR-A2LM	NO		TCGA-AR-A2LM-D37338	AFF8E2B0-7981-4EDB-811C-11EBF3B60ED0						78	99	Chemotherapy	Docetaxel					NO		6	12	2012	TCGA-BRCA
TCGA-AR-A2LM	NO		TCGA-AR-A2LM-D37339	57372622-06C2-481D-8D49-98803E959075						78	141	Chemotherapy	Cytoxan					NO		6	12	2012	TCGA-BRCA
TCGA-AR-A2LM	NO		TCGA-AR-A2LM-D37345	955A2DF7-0D64-49CF-9A73-05F722680C2B						120	141	Chemotherapy	Abraxane					NO		6	12	2012	TCGA-BRCA
TCGA-AR-A2LM	NO		TCGA-AR-A2LM-D37346	F4D3BD0B-BC50-4E1A-A781-07B6C2A53B31						170	967	Hormone Therapy	Tamoxifen					NO		6	12	2012	TCGA-BRCA
TCGA-AR-A2LN	NO		TCGA-AR-A2LN-D37541	CECA734C-34EE-4E7A-BE8F-82D7437D58FB						15	NA	Hormone Therapy	Letrozole					YES		6	12	2012	TCGA-BRCA
TCGA-AR-A2LO	YES		TCGA-AR-A2LO-D37194	FAE98AD4-647B-4B8A-877A-9A3E35C85515						44	84	Chemotherapy	Adriamycin					NO		7	12	2012	TCGA-BRCA
TCGA-AR-A2LO	YES		TCGA-AR-A2LO-D37258	B5922B72-CFFD-4EE0-9F3E-35C6AE2A69D9						44	84	Chemotherapy	Cytoxan					NO		7	12	2012	TCGA-BRCA
TCGA-AR-A2LO	YES		TCGA-AR-A2LO-D37259	0751053B-FD4A-4022-A9A0-46243CD85D32						98	175	Chemotherapy	Paclitaxel					NO		7	12	2012	TCGA-BRCA
TCGA-AR-A2LO	YES		TCGA-AR-A2LO-D37607	97212CFD-8883-4CC9-BED8-3F45E9AB5E76						44	161	Immunotherapy	Bevacizumab					NO		7	12	2012	TCGA-BRCA
TCGA-AR-A2LO	YES		TCGA-AR-A2LO-D37608	03E05488-13C5-4F00-BB7D-AA459862D124						199	903	Hormone Therapy	Tamoxifen					NO		7	12	2012	TCGA-BRCA
TCGA-AR-A2LO	YES		TCGA-AR-A2LO-D37609	6F0A0541-DE11-49E8-914A-2AE90BA4BB39						903	NA	Hormone Therapy	Anastrozole					YES		7	12	2012	TCGA-BRCA
TCGA-AR-A2LQ	NO		TCGA-AR-A2LQ-D37597	D4763C71-C17E-46DB-A137-2B5B9908DEAE						89	152	Chemotherapy	Docetaxel					NO		6	12	2012	TCGA-BRCA
TCGA-AR-A2LQ	NO		TCGA-AR-A2LQ-D37598	28848860-0F93-4CE5-A7CA-7C85A90EBBC7						89	152	Chemotherapy	Cytoxan					NO		6	12	2012	TCGA-BRCA
TCGA-AR-A2LQ	NO		TCGA-AR-A2LQ-D37599	409752F6-5669-4168-8F31-54550EB34917						176	NA	Hormone Therapy	Anastrozole					YES		6	12	2012	TCGA-BRCA
TCGA-AR-A2LR	NO		TCGA-AR-A2LR-D37602	03400FAC-D55D-4626-A257-9C1AE7178017						-1428	-1386	Chemotherapy	Adriamycin					NO		6	12	2012	TCGA-BRCA
TCGA-AR-A2LR	NO		TCGA-AR-A2LR-D37602	03400FAC-D55D-4626-A257-9C1AE7178017						-1428	-1386	Chemotherapy	Adriamycin					NO		6	12	2012	TCGA-BRCA
TCGA-AR-A2LR	NO		TCGA-AR-A2LR-D37603	CDD3764F-94E6-493E-8E99-6A9A7370E1B2						-1428	-1386	Chemotherapy	Cytoxan					NO		6	12	2012	TCGA-BRCA
TCGA-AR-A2LR	NO		TCGA-AR-A2LR-D37603	CDD3764F-94E6-493E-8E99-6A9A7370E1B2						-1428	-1386	Chemotherapy	Cytoxan					NO		6	12	2012	TCGA-BRCA
TCGA-AR-A5QM	NO		TCGA-AR-A5QM-D43857	D7CB0EED-DFD0-48DF-AE12-84DB425177EF						36	NA	Hormone Therapy	Anastrozole					YES		10	6	2013	TCGA-BRCA
TCGA-AR-A5QM	NO		TCGA-AR-A5QM-D43857	D7CB0EED-DFD0-48DF-AE12-84DB425177EF						36	NA	Hormone Therapy	Anastrozole					YES		10	6	2013	TCGA-BRCA
TCGA-AR-A5QN	NO		TCGA-AR-A5QN-D43902	1656A4E7-6208-4559-9005-FBD70C8A7375						39	102	Chemotherapy	Taxotere					NO		10	6	2013	TCGA-BRCA
TCGA-AR-A5QN	NO		TCGA-AR-A5QN-D43903	DC1B5976-040D-4E03-A09E-78DA087AAD55						39	102	Chemotherapy	Cytoxan					NO		10	6	2013	TCGA-BRCA
TCGA-AR-A5QN	NO		TCGA-AR-A5QN-D43911	5153CC9B-8AD7-4DAA-8A6A-47C5B422CBBE						128	388	Hormone Therapy	Anastrozole					NO		10	6	2013	TCGA-BRCA
TCGA-AR-A5QN	NO		TCGA-AR-A5QN-D43912	9033B921-AB35-4CBF-9362-256C58629822						388	NA	Hormone Therapy	Exemestane					YES		10	6	2013	TCGA-BRCA
TCGA-AR-A5QP	NO		TCGA-AR-A5QP-D43914	8150DA11-23B1-4826-AD05-FFB7FBE8410D						46	NA	Hormone Therapy	Tamoxifen					YES		10	6	2013	TCGA-BRCA
TCGA-AR-A5QQ	NO		TCGA-AR-A5QQ-D43954	1E5134F3-A59A-400F-B7B0-64A9497A1897						69	91	Chemotherapy	Carboplatin					NO		10	6	2013	TCGA-BRCA
TCGA-AR-A5QQ	NO		TCGA-AR-A5QQ-D43955	BE51B815-9DB6-447D-8819-873D08EDAB68						69	91	Chemotherapy	Taxol					NO		10	6	2013	TCGA-BRCA
TCGA-AR-A5QQ	NO		TCGA-AR-A5QQ-D43958	A25A87ED-0EBE-4D81-AE56-A8F243B5743B						119	143	Chemotherapy	Ifosfamide					NO		10	6	2013	TCGA-BRCA
TCGA-AR-A5QQ	NO		TCGA-AR-A5QQ-D43960	7E77E139-F8F0-4B5C-8487-8CAAF7C8D746						119	143	Ancillary	MESNA-1					NO		10	6	2013	TCGA-BRCA
TCGA-AR-A5QQ	NO		TCGA-AR-A5QQ-D43962	DD9E6CBF-F1BB-4B39-AEBA-AA7A777C9EEC						119	143	Ancillary	MESNA-2					NO		10	6	2013	TCGA-BRCA
TCGA-AR-A5QQ	NO		TCGA-AR-A5QQ-D43964	64A6D9AB-D9A7-47AE-BB5D-FC484F6E56ED						119	143	Chemotherapy	VP-16					NO		10	6	2013	TCGA-BRCA
TCGA-B6-A3ZX	NO		TCGA-B6-A3ZX-D40951	1F002506-250B-498B-99E6-54FF46B5FB23						91	147	Chemotherapy	Cyclophosphamide					NO		7	3	2013	TCGA-BRCA
TCGA-B6-A3ZX	NO		TCGA-B6-A3ZX-D40952	BB2609B3-27AB-446D-85F7-5351CD9EC3A2						91	147	Chemotherapy	Doxorubicin					NO		7	3	2013	TCGA-BRCA
TCGA-B6-A3ZX	NO		TCGA-B6-A3ZX-D40954	F6C3B0B8-B9E0-4962-BCCD-705214844D6F						148	225	Chemotherapy	Paclitaxel					NO		7	3	2013	TCGA-BRCA
TCGA-B6-A401	NO		TCGA-B6-A401-D41100	9AC61F74-CB87-4FC6-B069-6DA7425DABAB						50	155	Chemotherapy	Cyclophosphamide					NO		12	3	2013	TCGA-BRCA
TCGA-B6-A401	NO		TCGA-B6-A401-D41102	AA65ED83-981C-42BA-9EDE-AA4991F5374C						50	155	Chemotherapy	Doxetaxel					NO		12	3	2013	TCGA-BRCA
TCGA-B6-A401	NO		TCGA-B6-A401-D41103	583BFE0F-4663-46A0-81BE-C7282F6EBDE8						50	155	Chemotherapy	Doxorubicin					NO		12	3	2013	TCGA-BRCA
TCGA-B6-A401	NO		TCGA-B6-A401-D41105	218EF3A9-4E64-430C-8C51-B6EE6EA27054						375	NA	Chemotherapy	Femara					YES		12	3	2013	TCGA-BRCA
TCGA-B6-A402	NO		TCGA-B6-A402-D40948	35A74783-A336-48EF-8D16-8CE8F0E6FF7D						30	93	Chemotherapy	Cyclophosphamide					NO	Partial Response	7	3	2013	TCGA-BRCA
TCGA-B6-A402	NO		TCGA-B6-A402-D40949	A9104E79-C312-4005-9AF6-7BC7CCEF7C19						30	93	Chemotherapy	Doxorubicin					NO	Partial Response	7	3	2013	TCGA-BRCA
TCGA-B6-A402	NO		TCGA-B6-A402-D40950	DE8DFC8E-AD88-486E-85C9-DEDAC34CD8AA						112	191	Chemotherapy	Paclitaxel					NO	Partial Response	7	3	2013	TCGA-BRCA
TCGA-B6-A402	NO		TCGA-B6-A402-D59670	AA69A790-B2B4-49B2-B8C3-907251C7338C						2176	2232	Chemotherapy	Doxil					NO	Partial Response	3	6	2014	TCGA-BRCA
TCGA-B6-A408	NO		TCGA-B6-A408-D41046	921E7A16-C072-47C3-8810-22048A5B72E7						55	163	Chemotherapy	Cyclophosphamide					NO		11	3	2013	TCGA-BRCA
TCGA-B6-A408	NO		TCGA-B6-A408-D41049	0ED2B906-7178-435B-9882-692FBAA62DC0						58	163	Chemotherapy	Docetaxel					NO		11	3	2013	TCGA-BRCA
TCGA-B6-A408	NO		TCGA-B6-A408-D41050	2ABDCF82-F819-4FBE-9C37-623C5AC08467						58	163	Chemotherapy	Doxorubicin					NO		11	3	2013	TCGA-BRCA
TCGA-B6-A409	NO		TCGA-B6-A409-D41060	FF0971AD-14FB-4A85-8FBB-FC306D52E376						51	93	Chemotherapy	Cyclophosphamide					NO		11	3	2013	TCGA-BRCA
TCGA-B6-A409	NO		TCGA-B6-A409-D41061	E376E464-0759-47CF-A9BD-2B247D16DA20						51	93	Chemotherapy	Doxorubicin					NO		11	3	2013	TCGA-BRCA
TCGA-B6-A409	NO		TCGA-B6-A409-D41062	2FE8275D-A6CE-4337-A4BE-E37271CD0124						107	149	Chemotherapy	Paclitaxel					NO		11	3	2013	TCGA-BRCA
TCGA-B6-A40C	NO		TCGA-B6-A40C-D41040	0EE50169-85A2-4749-923E-DC70257C063A						37	107	Hormone Therapy	Cyclophosphamide					NO		11	3	2013	TCGA-BRCA
TCGA-B6-A40C	NO		TCGA-B6-A40C-D41041	AF65E574-4989-44B0-B73C-85E950DF1BC6						37	107	Chemotherapy	Doxorubicin					NO		11	3	2013	TCGA-BRCA
TCGA-B6-A40C	NO		TCGA-B6-A40C-D41043	93C4C94A-4713-49E3-85A0-2D02AF47B8E8						128	170	Chemotherapy	Paclitaxel					NO		11	3	2013	TCGA-BRCA
TCGA-BH-A0AV	NO		TCGA-BH-A0AV-D59175	3FC0BA35-5F5A-4C4B-B4F7-34A5A6C872EF						146	259	Chemotherapy	Taxotere					NO	Complete Response	2	5	2014	TCGA-BRCA
TCGA-BH-A0AV	NO		TCGA-BH-A0AV-D59176	BA9B227E-1B4A-469B-BCC4-E008C2CA2DAA						146	259	Chemotherapy	Cytoxan					NO	Complete Response	2	5	2014	TCGA-BRCA
TCGA-BH-A0AW		1	TCGA-BH-A0AW-D15447	B2148FF1-940F-45EC-8B2C-74F5951B58D1			6	AUC		53	150	Chemotherapy	Carboplatin		ADJUVANT		IV	NO		3	11	2010	TCGA-BRCA
TCGA-BH-A0AW		1	TCGA-BH-A0AW-D15448	6D34C697-F428-4E3B-BD07-BB9E156CC9AB			1	mg/day		200	515	Hormone Therapy	Arimidex		ADJUVANT		PO	NO		3	11	2010	TCGA-BRCA
TCGA-BH-A0AW		1	TCGA-BH-A0AW-D15449	1D5E80DC-168A-47F1-BF39-F8031C065626			75	mg/m2	6	53	150	Chemotherapy	Taxotere		ADJUVANT		IV	NO		3	11	2010	TCGA-BRCA
TCGA-BH-A0AW		1	TCGA-BH-A0AW-D15446	D6D6F047-A44A-41C1-A02C-277B2B508E08			6	mg/kg		53	410	Chemotherapy	Herceptin		ADJUVANT		IV	NO		3	11	2010	TCGA-BRCA
TCGA-BH-A0AW		1	TCGA-BH-A0AW-D15450	2D1B4C2D-D268-45BF-9ABD-22F9D99DAB07			50	mg/day		543	NA	Hormone Therapy	Aromasin		ADJUVANT		PO	YES		3	11	2010	TCGA-BRCA
TCGA-BH-A0AY		1	TCGA-BH-A0AY-D15457	3FA11B70-C4E4-4DA1-954E-E885461FFC9D					4	131	192	Chemotherapy			ADJUVANT		IV	NO		3	11	2010	TCGA-BRCA
TCGA-BH-A0AY		1	TCGA-BH-A0AY-D15459	CEBF2E3D-12FA-496F-96BE-C677BBC8A801			50	mg/day		209	NA	Hormone Therapy	Aromasin		ADJUVANT		PO	YES		3	11	2010	TCGA-BRCA
TCGA-BH-A0AZ	YES		TCGA-BH-A0AZ-D58604	A79EE713-028A-4292-8C92-BDC9735D026F						126	209	Chemotherapy	Doxorubicin					NO	Complete Response	15	4	2014	TCGA-BRCA
TCGA-BH-A0AZ	YES		TCGA-BH-A0AZ-D58605	862279A3-EF42-4533-8CE4-301C7CD7D3D8						126	209	Chemotherapy	Cytoxan					NO	Complete Response	15	4	2014	TCGA-BRCA
TCGA-BH-A0AZ	YES		TCGA-BH-A0AZ-D58606	99401709-0B70-4391-88F9-E458D2839E9E						209	293	Chemotherapy	Taxol					NO	Complete Response	15	4	2014	TCGA-BRCA
TCGA-BH-A0AZ	YES		TCGA-BH-A0AZ-D58608	BA304867-79FD-4DED-96AF-D5D57DA4D09C						126	482	Immunotherapy	Avastin					NO	Complete Response	15	4	2014	TCGA-BRCA
TCGA-BH-A0B0	YES		TCGA-BH-A0B0-D59205	7588271F-B241-4AE6-AE91-0065CCD2FE37						82	194	Chemotherapy	Adriamycin					NO	Complete Response	2	5	2014	TCGA-BRCA
TCGA-BH-A0B0	YES		TCGA-BH-A0B0-D59206	9A3AEC18-4AD6-47E3-B8CA-EA762943F950						82	194	Chemotherapy	Cytoxan					NO	Complete Response	2	5	2014	TCGA-BRCA
TCGA-BH-A0B1		1	TCGA-BH-A0B1-D15430	1B65710D-8E59-4084-9524-988DEC29A8B3					4	53	232	Chemotherapy	Adriamycin		ADJUVANT		IV	NO		3	11	2010	TCGA-BRCA
TCGA-BH-A0B1		1	TCGA-BH-A0B1-D15432	03678C40-36FA-410E-8D6E-C971338392FB					4	251	311	Chemotherapy	Paclitaxel		ADJUVANT		IV	NO		3	11	2010	TCGA-BRCA
TCGA-BH-A0B1		1	TCGA-BH-A0B1-D15431	7DBDAF3F-FD88-4F6B-8AD8-B6E6830A8D92					4	53	232	Chemotherapy	Cytoxan		ADJUVANT		IV	NO		3	11	2010	TCGA-BRCA
TCGA-BH-A0B1		1	TCGA-BH-A0B1-D15433	79FCFCBC-5F07-4265-95FB-659E6537BF46			1	mg/day		269	NA	Hormone Therapy	Arimidex		ADJUVANT		PO	YES		3	11	2010	TCGA-BRCA
TCGA-BH-A0B3		1	TCGA-BH-A0B3-D15420	13E5B5DC-2CA1-474B-A21D-B7AD5884839B	4540	mg	1128	mg	4	52	115	Chemotherapy	CYCLOPHOSPHAMIDE		ADJUVANT		IV	NO		3	11	2010	TCGA-BRCA
TCGA-BH-A0B3		1	TCGA-BH-A0B3-D15419	49AB6F59-1B1E-4B04-914E-82339768A10C	454	mg	113	mg	4	52	115	Chemotherapy	Doxorubicin		ADJUVANT		IV	NO		3	11	2010	TCGA-BRCA
TCGA-BH-A0B3		1	TCGA-BH-A0B3-D15421	E89062E2-7543-4BBA-9DA0-D4F6C81279C6	1873	mg	154	mg	12	136	213	Chemotherapy	Paclitaxel		ADJUVANT		IV	NO		3	11	2010	TCGA-BRCA
TCGA-BH-A0B4		1	TCGA-BH-A0B4-D15436	E5C444DF-3662-4062-B553-FB8DE188EE81	785	mg	130	mg	6	692	797	Chemotherapy	Docetaxel		ADJUVANT		IV	NO		4	11	2010	TCGA-BRCA
TCGA-BH-A0B4		1	TCGA-BH-A0B4-D15437	E2E65D25-78D3-4CEC-B111-4B60F152B128			20	mg/day		211	NA	Hormone Therapy	Tamoxifen		ADJUVANT		PO	YES		4	11	2010	TCGA-BRCA
TCGA-BH-A0B5	NO		TCGA-BH-A0B5-D59183	17D3063F-CC13-421E-A738-803D7C558475						63	NA	Chemotherapy	Adriamycin					NO	Complete Response	2	5	2014	TCGA-BRCA
TCGA-BH-A0B5	NO		TCGA-BH-A0B5-D59184	05D47456-5206-4EA3-A5A3-8CF061849DEF						63	NA	Chemotherapy	Cytoxan					NO	Complete Response	2	5	2014	TCGA-BRCA
TCGA-BH-A0B5	NO		TCGA-BH-A0B5-D59185	C9BF525E-EE34-4064-99CD-996F6EB4C09E						NA	257	Chemotherapy	Taxol					NO	Complete Response	2	5	2014	TCGA-BRCA
TCGA-BH-A0B7	NO		TCGA-BH-A0B7-D58721	341C74D1-788A-4312-A88D-96B3FAAB73CE						105	168	Chemotherapy	Adriamycin					NO	Complete Response	22	4	2014	TCGA-BRCA
TCGA-BH-A0B7	NO		TCGA-BH-A0B7-D58722	4F4B553E-E1BA-43B5-AA88-811D9E6FE6A1						196	378	Chemotherapy	Taxol					NO	Complete Response	22	4	2014	TCGA-BRCA
TCGA-BH-A0B8		1	TCGA-BH-A0B8-D15443	00C007B0-1048-4B35-B0C6-48FD9B881A51			1	mg/day		114	NA	Hormone Therapy	Arimidex		ADJUVANT		PO	YES		3	11	2010	TCGA-BRCA
TCGA-BH-A0B9		1	TCGA-BH-A0B9-D15440	13B25C27-6D31-4812-9A44-FC50A5A1DFA8	3800	mg	950	mg	4	48	111	Chemotherapy	CYCLOPHOSPHAMIDE		ADJUVANT		IV	NO		4	11	2010	TCGA-BRCA
TCGA-BH-A0B9		1	TCGA-BH-A0B9-D15439	D648DF65-E9A7-46B4-8758-F6D2241D7892	380	mg	95	mg	4	48	111	Chemotherapy	Doxorubicin		ADJUVANT		IV	NO		4	11	2010	TCGA-BRCA
TCGA-BH-A0BA		1	TCGA-BH-A0BA-D15464	DF60161D-106E-4FB8-8D03-71A048D7C3AA					4	63	94	Chemotherapy	Cytoxan		ADJUVANT		IV	NO		4	11	2010	TCGA-BRCA
TCGA-BH-A0BA		1	TCGA-BH-A0BA-D15465	DACDCDBB-0BA5-4572-A515-6E4831F17245					4	119	171	Chemotherapy	Paclitaxel		ADJUVANT		IV	NO		4	11	2010	TCGA-BRCA
TCGA-BH-A0BA		1	TCGA-BH-A0BA-D15462	22BBDDCD-4D31-43CF-BA69-28A677A615E4					4	63	94	Chemotherapy	Adriamycin		ADJUVANT		IV	NO		4	11	2010	TCGA-BRCA
TCGA-BH-A0BC		1	TCGA-BH-A0BC-D15409	25DE46D5-5A3F-4DAC-A98E-5BFE3430C05F	495	mg	124	mg	4	106	169	Chemotherapy	Doxorubicin		ADJUVANT		IV	NO		4	11	2010	TCGA-BRCA
TCGA-BH-A0BC		1	TCGA-BH-A0BC-D15413	EA6A86CD-D2D8-4A14-BF9C-4D1918CABE51	785	mg	130	mg	6	795	900	Chemotherapy	Docetaxel		ADJUVANT		IV	NO		4	11	2010	TCGA-BRCA
TCGA-BH-A0BC		1	TCGA-BH-A0BC-D15411	4D2FEA19-8DBD-4372-B1A8-4A983BB9D901	4944	mg	1236	mg	4	106	169	Chemotherapy	CYCLOPHOSPHAMIDE		ADJUVANT		IV	NO		4	11	2010	TCGA-BRCA
TCGA-BH-A0BC		1	TCGA-BH-A0BC-D15408	748DA09C-F045-4030-9629-73419051E23E			1	mg/day		106	NA	Hormone Therapy	Arimidex		ADJUVANT		PO	YES		4	11	2010	TCGA-BRCA
TCGA-BH-A0BC		1	TCGA-BH-A0BC-D15412	599CEF77-9455-48E3-9C50-7119D3A37F58	1264	mg	164	mg	12	190	239	Chemotherapy	Paclitaxel		ADJUVANT		IV	NO		4	11	2010	TCGA-BRCA
TCGA-BH-A0BD		1	TCGA-BH-A0BD-D15425	A100360C-297C-429F-B00F-42AC189E7E5B	522	mg	86	mg	6	61	166	Chemotherapy	Doxorubicin		ADJUVANT		IV	NO		4	11	2010	TCGA-BRCA
TCGA-BH-A0BD		1	TCGA-BH-A0BD-D15424	C55EEF50-995F-4293-B338-42772744791A			20	mg/day		244	NA	Hormone Therapy	Tamoxifen		ADJUVANT		PO	YES		4	11	2010	TCGA-BRCA
TCGA-BH-A0BD		1	TCGA-BH-A0BD-D15426	40280B62-391E-46AB-BDFE-BCF96BA2B2A7	5230	mg	865	mg	6	61	166	Chemotherapy	CYCLOPHOSPHAMIDE		ADJUVANT		IV	NO		4	11	2010	TCGA-BRCA
TCGA-BH-A0BJ		1	TCGA-BH-A0BJ-D4477	F1AE1E33-905A-4F33-AE9B-5EF9CDF0169A	492	mg	123	mg	4	126	198	Chemotherapy	DOXORUBICIN		ADJUVANT		IV	NO		15	11	2010	TCGA-BRCA
TCGA-BH-A0BJ		1	TCGA-BH-A0BJ-D4478	EE8AE120-A73B-4822-ADBB-CF076779A064	1640	mg	164	mg	10	219	296	Chemotherapy	PACLITAXEL		ADJUVANT		IV	NO		15	11	2010	TCGA-BRCA
TCGA-BH-A0BJ		1	TCGA-BH-A0BJ-D4476	50C21FE3-942E-4B85-BB19-70A6C75B85BE	4920	mg	1230	mg	4	126	198	Chemotherapy	CYCLOPHOSPHAMIDE		ADJUVANT		IV	NO		15	11	2010	TCGA-BRCA
TCGA-BH-A0BJ		1	TCGA-BH-A0BJ-D4475	77930396-9746-4296-9C9F-1829EDBF76DB			1	mg/day		343	NA	Hormone Therapy	ARIMIDEX		ADJUVANT		PO	YES		15	11	2010	TCGA-BRCA
TCGA-BH-A0BL	NO		TCGA-BH-A0BL-D59190	3DFD3BA5-2A34-4B70-AC12-5D1FAFE94711						72	142	Chemotherapy	Adriamycin					NO	Complete Response	2	5	2014	TCGA-BRCA
TCGA-BH-A0BL	NO		TCGA-BH-A0BL-D59191	9D3B5CF6-D53E-4A6E-9E36-96AEF566A22F						72	142	Chemotherapy	Cytoxan					NO	Complete Response	2	5	2014	TCGA-BRCA
TCGA-BH-A0BL	NO		TCGA-BH-A0BL-D59192	A18467A5-0B9F-4D1C-97E4-44F1D31AE8F3						163	240	Chemotherapy	Taxol					NO	Complete Response	2	5	2014	TCGA-BRCA
TCGA-BH-A0BM		1	TCGA-BH-A0BM-D4484	07017073-10D9-4DD4-878C-E519D915D613					12	164	229	Chemotherapy	TAXOTERE		ADJUVANT		IV	NO		15	11	2010	TCGA-BRCA
TCGA-BH-A0BM		1	TCGA-BH-A0BM-D4481	3C72F82E-10E8-4A73-AAA4-B3074877D2B1					4	80	138	Chemotherapy	ADRIAMYCIN		ADJUVANT		IV	NO		15	11	2010	TCGA-BRCA
TCGA-BH-A0BM		1	TCGA-BH-A0BM-D4483	E9AF4E21-72D8-4812-B417-6233FC2911FF					4	80	138	Chemotherapy	CYTOXAN		ADJUVANT		IV	NO		15	11	2010	TCGA-BRCA
TCGA-BH-A0BS	NO		TCGA-BH-A0BS-D63392	FCDA8776-2D25-4001-B9CC-956E0043F6A8						44	207	Chemotherapy	Adriamycin					NO	Complete Response	7	8	2014	TCGA-BRCA
TCGA-BH-A0BS	NO		TCGA-BH-A0BS-D63400	993049EF-D3F7-4F12-B97F-3D6AE4023498						44	207	Chemotherapy	Cytoxan					NO	Complete Response	7	8	2014	TCGA-BRCA
TCGA-BH-A0BT	NO		TCGA-BH-A0BT-D59146	162F9144-80E7-4C0F-BF74-1D23DDE80EF5						97	139	Chemotherapy	Adriamycin					NO	Complete Response	1	5	2014	TCGA-BRCA
TCGA-BH-A0BT	NO		TCGA-BH-A0BT-D59148	857A1D7C-790E-4A2E-9420-9E23B1F2B32F						97	139	Chemotherapy	Cytoxan					NO	Complete Response	1	5	2014	TCGA-BRCA
TCGA-BH-A0BV		1	TCGA-BH-A0BV-D4511	BAB8E980-A3BB-4674-AA19-F13ED3CD6E8B					4	88	153	Chemotherapy	DOXORUBICIN		ADJUVANT		IV	NO		15	11	2010	TCGA-BRCA
TCGA-BH-A0BV		1	TCGA-BH-A0BV-D4506	3000F32E-2841-466F-83FF-0A0F01E27285			1	mg/day		262	NA	Hormone Therapy	ARIMIDEX		ADJUVANT		PO	YES		15	11	2010	TCGA-BRCA
TCGA-BH-A0BV		1	TCGA-BH-A0BV-D4510	11E80478-AE62-404C-9A63-6BC3B6785FA8					4	88	153	Chemotherapy	CYCLOPHOSPHAMIDE		ADJUVANT		IV	NO		15	11	2010	TCGA-BRCA
TCGA-BH-A0BV		1	TCGA-BH-A0BV-D4512	92F20E69-6E22-4D49-9016-E0127DA28068					12	174	262	Chemotherapy	PACLITAXEL		ADJUVANT		IV	NO		16	11	2010	TCGA-BRCA
TCGA-BH-A0BW	NO		TCGA-BH-A0BW-D59133	AFDD7926-10D2-458F-9188-C9634F0A81A6						51	114	Chemotherapy	Adriamycin					NO	Complete Response	1	5	2014	TCGA-BRCA
TCGA-BH-A0BW	NO		TCGA-BH-A0BW-D59134	E47D5A3A-3F23-45FE-AFF6-035D2D0D84BA						51	114	Chemotherapy	Cytoxan					NO	Complete Response	1	5	2014	TCGA-BRCA
TCGA-BH-A0BZ	NO		TCGA-BH-A0BZ-D58689	B11042C3-48A4-4427-AD8F-54AE2DE97D00						76	167	Chemotherapy	Doxorubicin					NO	Complete Response	22	4	2014	TCGA-BRCA
TCGA-BH-A0BZ	NO		TCGA-BH-A0BZ-D58690	025FAF2B-F67F-42A2-86B3-DFC2BBB21487						76	167	Chemotherapy	Cyclophosphamide					NO	Complete Response	22	4	2014	TCGA-BRCA
TCGA-BH-A0BZ	NO		TCGA-BH-A0BZ-D58691	27F92F87-436A-44BE-A7AE-0AE19498D67C						167	197	Chemotherapy	Abraxane					NO	Complete Response	22	4	2014	TCGA-BRCA
TCGA-BH-A0C0		1	TCGA-BH-A0C0-D4514	7E66711C-BC10-4345-92B8-220DF4EE8F19			1	mg/day		158	NA	Hormone Therapy	ARIMIDEX		ADJUVANT		PO	YES		16	11	2010	TCGA-BRCA
TCGA-BH-A0C0		1	TCGA-BH-A0C0-D4515	A22F23D5-AC34-48AE-85C2-6EE1B5E65A0C	3740	mg/day	620	mg/day	6	57	162	Chemotherapy	CARBOPLATIN		ADJUVANT		IV	NO		16	11	2010	TCGA-BRCA
TCGA-BH-A0C0		1	TCGA-BH-A0C0-D4516	D15BAC27-4BE3-4929-8B32-41DCA93AC97F	710	mg	116	mg	6	57	162	Chemotherapy	DOCETAXEL		ADJUVANT		IV	NO		16	11	2010	TCGA-BRCA
TCGA-BH-A0C1	NO		TCGA-BH-A0C1-D63401	61C5552F-F0F5-40A2-9749-2A2F13D9FFDA						119	1167	Chemotherapy	Adriamycin					NO	Clinical Progressive Disease	7	8	2014	TCGA-BRCA
TCGA-BH-A0C1	NO		TCGA-BH-A0C1-D63402	5104D7EB-AA20-495D-B052-EA95B8DB9658						119	1167	Chemotherapy	Cytoxan					NO	Clinical Progressive Disease	7	8	2014	TCGA-BRCA
TCGA-BH-A0C3	NO		TCGA-BH-A0C3-D63540	4DF39809-E3F7-4075-A18D-2883605F6B37						109	209	Chemotherapy	Adriamycin					NO	Clinical Progressive Disease	12	8	2014	TCGA-BRCA
TCGA-BH-A0C3	NO		TCGA-BH-A0C3-D63541	0540668E-ECBB-43B1-AEE3-51C9F20C42B1						109	209	Chemotherapy	Cytoxan					NO	Clinical Progressive Disease	12	8	2014	TCGA-BRCA
TCGA-BH-A0C7	NO		TCGA-BH-A0C7-D59179	716C77CF-18B0-4B77-BE11-C5B4B61DFCED						50	113	Chemotherapy	Adriamycin					NO	Complete Response	2	5	2014	TCGA-BRCA
TCGA-BH-A0C7	NO		TCGA-BH-A0C7-D59180	34A1744E-AFE4-4ECB-A86D-0AA9F44D0ABF						50	113	Chemotherapy	Cytoxan					NO	Complete Response	2	5	2014	TCGA-BRCA
TCGA-BH-A0C7	NO		TCGA-BH-A0C7-D59181	04AB53D8-4D37-4845-B139-414A9D08CFC3						50	113	Chemotherapy	Taxol					NO	Complete Response	2	5	2014	TCGA-BRCA
TCGA-BH-A0DD	NO		TCGA-BH-A0DD-D60387	5889C498-95E3-4F7F-AFCD-CC096717CD6C						105	217	Chemotherapy	Docetaxel					NO	Complete Response	9	6	2014	TCGA-BRCA
TCGA-BH-A0DD	NO		TCGA-BH-A0DD-D60388	7421BB29-2783-495B-8C92-73DC7451EEB8						105	217	Chemotherapy	Carboplatin					NO	Complete Response	9	6	2014	TCGA-BRCA
TCGA-BH-A0DG	NO		TCGA-BH-A0DG-D63659	9B494472-AB4F-4900-8EA9-FBFB49E1C6A9						48	166	Chemotherapy	Taxotere					NO	Complete Response	14	8	2014	TCGA-BRCA
TCGA-BH-A0DG	NO		TCGA-BH-A0DG-D63660	3BDFD427-B336-4AB3-A362-7E6587C297E7						48	166	Chemotherapy	Adriamycin					NO	Complete Response	14	8	2014	TCGA-BRCA
TCGA-BH-A0DG	NO		TCGA-BH-A0DG-D63661	B7B05AD1-68C3-489B-A7EB-F57176297F1B						48	166	Chemotherapy	Cytoxan					NO	Complete Response	14	8	2014	TCGA-BRCA
TCGA-BH-A0DH		1	TCGA-BH-A0DH-D4521	739195B2-FD02-405E-9A84-3013536F114F					4	71	143	Chemotherapy	CYCLOPHOSPHAMIDE		ADJUVANT		IV	NO		16	11	2010	TCGA-BRCA
TCGA-BH-A0DH		1	TCGA-BH-A0DH-D4519	3CED1251-3C25-4394-9ACA-4BE463307C37			2.5	mg/day		164	NA	Hormone Therapy	FEMARA		ADJUVANT		PO	YES		16	11	2010	TCGA-BRCA
TCGA-BH-A0DH		1	TCGA-BH-A0DH-D4524	D3845BE6-7A25-470F-A220-34434866432E					4	71	143	Chemotherapy	TAXOTERE		ADJUVANT		IV	NO		17	11	2010	TCGA-BRCA
TCGA-BH-A0DH		1	TCGA-BH-A0DH-D4522	60D7BF55-6327-457F-973E-6A5BF4E8FDC3					4	71	143	Chemotherapy	DOXORUBICIN		ADJUVANT		IV	NO		17	11	2010	TCGA-BRCA
TCGA-BH-A0DI	YES		TCGA-BH-A0DI-D58707	062DAD22-5616-49FF-9EE5-1C0763405FEE						131	194	Chemotherapy	Adriamycin					NO	Complete Response	22	4	2014	TCGA-BRCA
TCGA-BH-A0DI	YES		TCGA-BH-A0DI-D58708	CD0C2F47-0F49-4143-8B90-4DD1AEF83C03						131	194	Chemotherapy	Cytoxan					NO	Complete Response	22	4	2014	TCGA-BRCA
TCGA-BH-A0DI	YES		TCGA-BH-A0DI-D58709	443925EA-94E1-4E24-96E1-9D9EAC2A280A						215	319	Chemotherapy	Taxol					NO	Complete Response	22	4	2014	TCGA-BRCA
TCGA-BH-A0DK		1	TCGA-BH-A0DK-D4531	F66FFF44-E13B-490E-B862-8317DB185752			20	mg/day		112	NA	Hormone Therapy	TAMOXIFEN		ADJUVANT		PO	YES		17	11	2010	TCGA-BRCA
TCGA-BH-A0DL	NO		TCGA-BH-A0DL-D60392	ED098E0D-9D8B-45CE-BCD7-8583BBCAAE58						58	121	Chemotherapy	Cytoxan					NO	Complete Response	9	6	2014	TCGA-BRCA
TCGA-BH-A0DL	NO		TCGA-BH-A0DL-D60393	31BEEEBA-90EE-411E-AD7B-89ABD5BE59B9						58	205	Chemotherapy	Taxotere					NO	Complete Response	9	6	2014	TCGA-BRCA
TCGA-BH-A0DP		1	TCGA-BH-A0DP-D4536	09705E2D-CC53-4DA2-A6E5-73E70334B727			1	mg/day		97	NA	Hormone Therapy	ARIMIDEX		ADJUVANT		PO	YES		17	11	2010	TCGA-BRCA
TCGA-BH-A0DQ		1	TCGA-BH-A0DQ-D4554	B62A0DC1-F5F2-4A14-B4F0-D5F688D2387C					4	141	204	Chemotherapy	DOXORUBICIN		ADJUVANT		IV	NO		17	11	2010	TCGA-BRCA
TCGA-BH-A0DQ		1	TCGA-BH-A0DQ-D4541	A7564051-9FF3-4CF9-8103-E8F1EA030475					4	141	204	Chemotherapy	CYCLOPHOSPHAMIDE		ADJUVANT		IV	NO		17	11	2010	TCGA-BRCA
TCGA-BH-A0DQ		1	TCGA-BH-A0DQ-D4556	9B9ED158-839A-41DD-A7B0-844FA3D347A2					12	225	309	Chemotherapy	TAXOL		ADJUVANT		IV	NO		30	11	2010	TCGA-BRCA
TCGA-BH-A0DS		1	TCGA-BH-A0DS-D4565	BD1D875E-B540-4026-831D-F6E299CD76BE					4	47	NA	Chemotherapy	CYCLOPHOSPHAMIDE		ADJUVANT		IV	NO		17	11	2010	TCGA-BRCA
TCGA-BH-A0DS		1	TCGA-BH-A0DS-D4567	65485195-3F60-4437-BB26-7445C4269376					4	78	NA	Chemotherapy	TAXOTERE		ADJUVANT		IV	NO		17	11	2010	TCGA-BRCA
TCGA-BH-A0DT	NO		TCGA-BH-A0DT-D59150	3624978D-3FC4-4B29-A10C-B30306A0483B						118	287	Chemotherapy	Taxotere					NO	Complete Response	1	5	2014	TCGA-BRCA
TCGA-BH-A0DT	NO		TCGA-BH-A0DT-D59151	C4190558-6F95-4A8A-9E8D-218E6E89D189						118	287	Chemotherapy	Adriamycin					NO	Complete Response	1	5	2014	TCGA-BRCA
TCGA-BH-A0DT	NO		TCGA-BH-A0DT-D59152	0F068054-E971-4558-AD6A-D6CD1FB72167						118	287	Chemotherapy	Cytoxan					NO	Complete Response	1	5	2014	TCGA-BRCA
TCGA-BH-A0DV	NO		TCGA-BH-A0DV-D63673	C3346CC5-8B94-4A86-A119-C6A580D232C8						48	176	Chemotherapy	Taxotere					NO	Complete Response	15	8	2014	TCGA-BRCA
TCGA-BH-A0DV	NO		TCGA-BH-A0DV-D63674	6D3D306F-FA11-4AED-93F7-6388AEE8F089						48	177	Chemotherapy	Adriamycin					NO	Complete Response	15	8	2014	TCGA-BRCA
TCGA-BH-A0DV	NO		TCGA-BH-A0DV-D63675	BB94428A-1E62-47AC-BB42-8CA90FF6F1BD						48	177	Chemotherapy	Cytoxan					NO	Complete Response	15	8	2014	TCGA-BRCA
TCGA-BH-A0DX	NO		TCGA-BH-A0DX-D59137	174495DC-4D02-47CB-8306-FF4E876B9A7E						79	143	Chemotherapy	Taxotere					NO	Complete Response	1	5	2014	TCGA-BRCA
TCGA-BH-A0DX	NO		TCGA-BH-A0DX-D59138	1FA0D545-9D52-4FDC-B43B-62C04A51EC4E						79	143	Chemotherapy	Cytoxan					NO	Complete Response	1	5	2014	TCGA-BRCA
TCGA-BH-A0DX	NO		TCGA-BH-A0DX-D59140	9D0C1A3D-2B12-41EB-AF5F-8A97855518FE						143	171	Chemotherapy	Cytoxan					NO	Complete Response	1	5	2014	TCGA-BRCA
TCGA-BH-A0DX	NO		TCGA-BH-A0DX-D59141	E8FE1855-0A33-4663-A2E3-605059890515						143	171	Chemotherapy	Methotrexate					NO	Complete Response	1	5	2014	TCGA-BRCA
TCGA-BH-A0DZ		1	TCGA-BH-A0DZ-D4577	AC6C5D22-298B-4E01-A4BB-024810BF148A			20	mg/day		234	NA	Hormone Therapy	TAMOXIFEN		ADJUVANT		PO	YES		17	11	2010	TCGA-BRCA
TCGA-BH-A0DZ		1	TCGA-BH-A0DZ-D4582	C1100150-9A45-4A80-86C7-05997DFF9557					6	89	217	Chemotherapy	DOCETAXEL		ADJUVANT		IV	NO		18	11	2010	TCGA-BRCA
TCGA-BH-A0DZ		1	TCGA-BH-A0DZ-D4585	5C77B282-C471-4C6B-83CC-468EB487B8F5					12	89	224	Chemotherapy	HERCEPTIN		ADJUVANT		IV	NO		18	11	2010	TCGA-BRCA
TCGA-BH-A0DZ		1	TCGA-BH-A0DZ-D4580	DD38FE68-F847-493F-A1B3-73A5A98F41C1					6	89	217	Chemotherapy	CARBOPLATIN		ADJUVANT		IV	NO		18	11	2010	TCGA-BRCA
TCGA-BH-A0E0		1	TCGA-BH-A0E0-D4599	8EB7D1DE-E03C-401A-A845-0B5329E85271	763	mg	130	mg	6	38	143	Chemotherapy	DOCETAXEL		ADJUVANT		IV	NO		18	11	2010	TCGA-BRCA
TCGA-BH-A0E0		1	TCGA-BH-A0E0-D4596	DF2372AA-F01A-4FB6-9656-6FE9E01FE4E1	503	mg	87	mg	6	38	143	Chemotherapy	DOXORUBICIN		ADJUVANT		IV	NO		18	11	2010	TCGA-BRCA
TCGA-BH-A0E0		1	TCGA-BH-A0E0-D4593	B2E22558-CF61-46B8-90DA-D2B204CF8D7A	5034	mg	820	mg	6	38	143	Chemotherapy	CYCLOPHOSPHAMIDE		ADJUVANT		IV	NO		18	11	2010	TCGA-BRCA
TCGA-BH-A0E1		1	TCGA-BH-A0E1-D4606	F8C26458-97F0-4CF8-A153-FBA11A222937					4	140	203	Chemotherapy	CYTOXAN		ADJUVANT		IV	NO		30	11	2010	TCGA-BRCA
TCGA-BH-A0E1		1	TCGA-BH-A0E1-D4605	80A0A78F-619A-4E22-AFF1-7C0E3E08A26B					4	140	203	Chemotherapy	ADRIAMYCIN		ADJUVANT		IV	NO		30	11	2010	TCGA-BRCA
TCGA-BH-A0E1		1	TCGA-BH-A0E1-D4630	040CDDFF-2EDD-437D-AB7D-3C4C995301A3					12	308	596	Chemotherapy	TAXOTERE		ADJUVANT		IV	NO		30	11	2010	TCGA-BRCA
TCGA-BH-A0E1		1	TCGA-BH-A0E1-D4604	87AC4755-E995-47CF-90E0-FDD408456387			1	mg/day		349	NA	Hormone Therapy	ARIMIDEX		ADJUVANT		PO	YES		30	11	2010	TCGA-BRCA
TCGA-BH-A0E2		1	TCGA-BH-A0E2-D4633	86CFCEA0-9EEF-48CD-BA6A-C91C80629601			20	mg/day		256	NA	Hormone Therapy	TAMOXIFEN		ADJUVANT		PO	YES		17	11	2010	TCGA-BRCA
TCGA-BH-A0E2		1	TCGA-BH-A0E2-D4636	2DA42AF6-78FA-4A56-B03C-9732F565896A	438	mg	110	mg	4	81	151	Chemotherapy	DOXORUBICIN		ADJUVANT		IV	NO		18	11	2010	TCGA-BRCA
TCGA-BH-A0E2		1	TCGA-BH-A0E2-D4635	3DA5FC61-EF46-4724-959A-D97A1AC066DE	4392	mg	1104	mg	4	81	151	Chemotherapy	CYCLOPHOSPHAMIDE		ADJUVANT		IV	NO		18	11	2010	TCGA-BRCA
TCGA-BH-A0E2		1	TCGA-BH-A0E2-D4637	DBDA746D-4CC8-48BC-B2DA-84801984F92A	1589	mg	146	mg	11	172	221	Chemotherapy	PACLITAXEL		ADJUVANT		IV	NO		18	11	2010	TCGA-BRCA
TCGA-BH-A0E6		1	TCGA-BH-A0E6-D4647	066B8D3A-D2FB-4BC0-B6C5-9D06F6529B73					4	58	121	Chemotherapy	CYTOXAN		ADJUVANT			NO		18	11	2010	TCGA-BRCA
TCGA-BH-A0E6		1	TCGA-BH-A0E6-D4646	85D6AB5B-4057-4C31-B9B0-CF2D73E1CE93					4	58	121	Chemotherapy	TAXOTERE		ADJUVANT			NO		18	11	2010	TCGA-BRCA
TCGA-BH-A0E7		1	TCGA-BH-A0E7-D4653	7F0147D6-EB47-47CD-A3B8-E8B645FAB517			1	mg/day		26	NA	Hormone Therapy	ARIMIDEX		ADJUVANT		PO	YES		17	11	2010	TCGA-BRCA
TCGA-BH-A0E9	NO		TCGA-BH-A0E9-D59110	ED0808E6-A224-44C7-8353-2A9DF81486C5						96	503	Chemotherapy	Taxotere					NO	Complete Response	1	5	2014	TCGA-BRCA
TCGA-BH-A0E9	NO		TCGA-BH-A0E9-D59111	303A080F-9FE8-4C7A-B424-44DF8F97B57C						96	503	Chemotherapy	Adriamycin					NO	Complete Response	1	5	2014	TCGA-BRCA
TCGA-BH-A0E9	NO		TCGA-BH-A0E9-D59113	D3529E84-7664-4493-AF4D-F8B121B6983B						96	503	Chemotherapy	Cytoxan					NO	Complete Response	1	5	2014	TCGA-BRCA
TCGA-BH-A0EA	NO		TCGA-BH-A0EA-D58578	90419813-A572-48FF-972A-949B5811D2F8						84	363	Chemotherapy	Taxotere					NO	Complete Response	14	4	2014	TCGA-BRCA
TCGA-BH-A0EA	NO		TCGA-BH-A0EA-D58578	90419813-A572-48FF-972A-949B5811D2F8						84	363	Chemotherapy	Taxotere					NO	Complete Response	14	4	2014	TCGA-BRCA
TCGA-BH-A0EA	NO		TCGA-BH-A0EA-D58581	FECD8A5A-10AD-4DB7-91F2-08A6B16C19B9						363	522	Chemotherapy	Cytoxan					NO	Complete Response	14	4	2014	TCGA-BRCA
TCGA-BH-A0EA	NO		TCGA-BH-A0EA-D58581	FECD8A5A-10AD-4DB7-91F2-08A6B16C19B9						363	522	Chemotherapy	Cytoxan					NO	Complete Response	14	4	2014	TCGA-BRCA
TCGA-BH-A0EB		1	TCGA-BH-A0EB-D4659	187080D3-F3AD-4B6D-BEE2-FB2DCA27EA0C			1	mg/day		55	NA	Hormone Therapy	ARIMIDEX		ADJUVANT		PO	YES		17	11	2010	TCGA-BRCA
TCGA-BH-A0EE		1	TCGA-BH-A0EE-D4671	578D5C85-931D-4D7F-A308-7699D8870212	839	mg	130	mg	6	47	173	Chemotherapy	Docetaxel		ADJUVANT		IV	NO		18	11	2010	TCGA-BRCA
TCGA-BH-A0EE		1	TCGA-BH-A0EE-D4670	8B266B9C-45E7-4072-A13E-0146D0834946	839	mg	130	mg	6	47	173	Chemotherapy	Docetaxel		ADJUVANT		IV	NO		18	11	2010	TCGA-BRCA
TCGA-BH-A0EE		1	TCGA-BH-A0EE-D4672	5C2E885D-E1C2-409E-BBF0-05B55F3AF8B7	2632	mg	540	mg	6	47	173	Chemotherapy	Carboplatin		ADJUVANT		IV	NO		18	11	2010	TCGA-BRCA
TCGA-BH-A0EE		1	TCGA-BH-A0EE-D4673	03244A97-6A7C-44C9-86DC-65110C599437	6800	mg	549	mg	17	47	411	Chemotherapy	Trastuzumab		ADJUVANT		IV	NO		18	11	2010	TCGA-BRCA
TCGA-BH-A0GY		1	TCGA-BH-A0GY-D4688	4D4A179C-D0BD-42DC-AD93-EAC585385ACD			1	mg/day		351	NA	Hormone Therapy	Arimidex		ADJUVANT		PO	YES		17	11	2010	TCGA-BRCA
TCGA-BH-A0GY		1	TCGA-BH-A0GY-D4692	6C08A79A-E8ED-4073-B385-8D190A48E158						202	NA	Chemotherapy	Cyotxan		ADJUVANT		IV	NO		18	11	2010	TCGA-BRCA
TCGA-BH-A0GY		1	TCGA-BH-A0GY-D4690	F37A755D-57BF-47B5-BB9B-4656199BC057						202	NA	Chemotherapy	Adriamycin		ADJUVANT		IV	NO		18	11	2010	TCGA-BRCA
TCGA-BH-A0GZ		1	TCGA-BH-A0GZ-D4691	DF515EB3-0AC1-4BBE-B0F5-D74BBA8B245C			1	mg/day		157	NA	Hormone Therapy	ARIMIDEX		ADJUVANT		PO	YES		17	11	2010	TCGA-BRCA
TCGA-BH-A0H0		1	TCGA-BH-A0H0-D4700	A14326DB-605D-438E-8A8A-4F5740293909			1	mg/day		67	NA	Hormone Therapy	ARIMIDEX		ADJUVANT		PO	YES		17	11	2010	TCGA-BRCA
TCGA-BH-A0H5	NO		TCGA-BH-A0H5-D58731	AE71C06F-4D9D-4EE7-B6D1-14FF06F8C6E8						174	NA	Chemotherapy	Cytoxan					NO	Complete Response	22	4	2014	TCGA-BRCA
TCGA-BH-A0H5	NO		TCGA-BH-A0H5-D58732	C099D047-9A31-4CB6-8F0B-FEAF89B6F351						174	NA	Chemotherapy	Taxotere					NO	Complete Response	22	4	2014	TCGA-BRCA
TCGA-BH-A0H7		1	TCGA-BH-A0H7-D4715	3A96F8DB-2BB6-4F01-A332-0CC10127499B			1	mg/day		298	NA	Hormone Therapy	ARIMIDEX		ADJUVANT		PO	YES		17	11	2010	TCGA-BRCA
TCGA-BH-A0H7		1	TCGA-BH-A0H7-D4717	0D085B7B-5316-41F0-9FF4-0EF4C547C459	344	mg	86	mg	4	85	148	Chemotherapy	DOXORUBICIN		ADJUVANT		IV	NO		18	11	2010	TCGA-BRCA
TCGA-BH-A0H7		1	TCGA-BH-A0H7-D4728	8C760D86-7F32-4842-8DB0-ADAFD53EA414	6120	mg	765	mg	8	85	232	Chemotherapy	BEVACIZUMAB (AVASTIN)/PLACEBO PROVIDED BY STUDY		ADJUVANT		IV	NO		18	11	2010	TCGA-BRCA
TCGA-BH-A0H7		1	TCGA-BH-A0H7-D4726	C42E6C62-C1C9-46D9-B3BB-217B83E7D2ED	1380	mg	115	mg	12	169	246	Chemotherapy	PACLITAXEL		ADJUVANT		IV	NO		18	11	2010	TCGA-BRCA
TCGA-BH-A0H7		1	TCGA-BH-A0H7-D4719	F4A15B10-F974-4196-AC98-13A14F2D6621	3440	mg	860	mg	4	85	148	Chemotherapy	CYCLOPHOSPHAMIDE		ADJUVANT		IV	NO		18	11	2010	TCGA-BRCA
TCGA-BH-A0H9		1	TCGA-BH-A0H9-D4699	DA3E47E4-D137-485D-BB51-268013C132C2			1	mg/day		101	NA	Hormone Therapy	Arimidex		ADJUVANT		PO	YES		17	11	2010	TCGA-BRCA
TCGA-BH-A0HB		1	TCGA-BH-A0HB-D4709	6E82BA52-E171-47BE-96D0-A82FDC86A205			1	mg/day		317	NA	Hormone Therapy	Arimidex		ADJUVANT		PO	YES		17	11	2010	TCGA-BRCA
TCGA-BH-A0HB		1	TCGA-BH-A0HB-D4710	FF1D11E0-7156-4A41-A367-D9A6CCF223CC	539	mg	133	mg	4	71	134	Chemotherapy	Docetaxel		ADJUVANT		IV	NO		18	11	2010	TCGA-BRCA
TCGA-BH-A0HB		1	TCGA-BH-A0HB-D4712	7BC6F0D1-914E-49DD-897E-F07AE5696A99	4326	mg	1068	mg	4	71	134	Chemotherapy	Cyclophosphamide		ADJUVANT		IV	NO		18	11	2010	TCGA-BRCA
TCGA-BH-A0HB		1	TCGA-BH-A0HB-D4714	73F72881-D3E3-4B35-B34A-E93F48E3254F	48	mg	4	mg	12	162	893	Other, specify in notesancillary	Zoledronic Acid		ADJUVANT		IV	NO		18	11	2010	TCGA-BRCA
TCGA-BH-A0HF		1	TCGA-BH-A0HF-D4730	52CDAF4B-976B-48BE-B49F-DBC0DDD25B7A			1	mg/day		34	NA	Hormone Therapy	Arimidex		ADJUVANT		PO	YES		17	11	2010	TCGA-BRCA
TCGA-BH-A0HI		1	TCGA-BH-A0HI-D4751	793A09D5-84AB-4A44-8D82-805D14E45573			1	mg/day		88	NA	Hormone Therapy	Arimidex		ADJUVANT		PO	YES		17	11	2010	TCGA-BRCA
TCGA-BH-A0HK		1	TCGA-BH-A0HK-D4755	015FC627-C844-4744-8F86-34152041F127			1	mg/day		38	NA	Hormone Therapy	ARIMIDEX		ADJUVANT		PO	YES		17	11	2010	TCGA-BRCA
TCGA-BH-A0HL		1	TCGA-BH-A0HL-D4785	2320DBDB-D9E1-4E90-B4E3-9D754C69377B	4800	mg	1200	mg	4	72	135	Chemotherapy	CYCLOPHOSPHAMIDE		ADJUVANT		IV	NO		18	11	2010	TCGA-BRCA
TCGA-BH-A0HL		1	TCGA-BH-A0HL-D4783	86629B94-BA88-49F7-8D40-3226D6F4AE4B	480	mg	120	mg	4	72	135	Chemotherapy	DOXORUBICIN		ADJUVANT		IV	NO		18	11	2010	TCGA-BRCA
TCGA-BH-A0HL		1	TCGA-BH-A0HL-D4775	FE6D45BC-6826-4206-A202-F4B08A55B85B			1	mg/day		492	NA	Hormone Therapy	ARIMIDEX		ADJUVANT		PO	YES		22	11	2010	TCGA-BRCA
TCGA-BH-A0HL		1	TCGA-BH-A0HL-D4787	6C6B9022-14ED-4E07-9EF6-71CDD596E65F				mg	4	156	237	Chemotherapy	TAXOTERE		ADJUVANT		IV	NO		22	11	2010	TCGA-BRCA
TCGA-BH-A0HN		1	TCGA-BH-A0HN-D4810	606F5F31-0DDC-48DB-954F-474604A3B7ED			1	mg/day		82	NA	Hormone Therapy	ARIMIDEX		ADJUVANT		PO	YES		17	11	2010	TCGA-BRCA
TCGA-BH-A0HO		1	TCGA-BH-A0HO-D4766	DA5665DF-7CBC-43C3-8336-3A83A34713D9	3440	mg	860	mg	4	119	182	Chemotherapy	Cyclophosphamide		ADJUVANT		IV	NO		22	11	2010	TCGA-BRCA
TCGA-BH-A0HO		1	TCGA-BH-A0HO-D4767	DADE4DB6-CB27-4D06-88B6-8C4F1526C992	1380	mg	115	mg	12	210	287	Chemotherapy	Paclitaxel		ADJUVANT		IV	NO		22	11	2010	TCGA-BRCA
TCGA-BH-A0HO		1	TCGA-BH-A0HO-D4765	A3D353FB-8B2F-42C9-BD6E-D38D90A0568E	344	mg	86	mg	4	119	182	Chemotherapy	Doxorubicin		ADJUVANT		IV	NO		22	11	2010	TCGA-BRCA
TCGA-BH-A0HO		1	TCGA-BH-A0HO-D4763	55BAEF2A-C3A1-470D-92D7-80BF180C4054			20	mg/day		378	NA	Hormone Therapy	Tamoxifen		ADJUVANT		PO	YES		30	11	2010	TCGA-BRCA
TCGA-BH-A0HP		1	TCGA-BH-A0HP-D4781	535233BD-5A0E-4EC4-8171-96C978C4AD61	2141	mg	180	mg	12	147	238	Chemotherapy	Paclitaxel		ADJUVANT		IV	NO		18	11	2010	TCGA-BRCA
TCGA-BH-A0HP		1	TCGA-BH-A0HP-D4778	9D6BD472-15A5-46D2-9EA7-B171AC022AE4	533	mg	130	mg	4	63	126	Chemotherapy	Doxorubicin		ADJUVANT		IV	NO		18	11	2010	TCGA-BRCA
TCGA-BH-A0HP		1	TCGA-BH-A0HP-D4779	ACE2A3F8-7C97-4502-8EED-53F76CBF9968	5347	mg	1308	mg	4	63	126	Chemotherapy	Cyclophosphamide		ADJUVANT		IV	NO		18	11	2010	TCGA-BRCA
TCGA-BH-A0HP		1	TCGA-BH-A0HP-D4777	B29234C4-907F-4C3B-9AE1-ECF150514F2E			1	mg/day		347	NA	Hormone Therapy	Arimidex		ADJUVANT		PO	YES		30	11	2010	TCGA-BRCA
TCGA-BH-A0HQ		1	TCGA-BH-A0HQ-D4790	BA4DBB81-7F70-4C31-9A0A-D7FEB14DA787			1	mg/day		70	NA	Hormone Therapy	Arimidex		ADJUVANT		PO	YES		17	11	2010	TCGA-BRCA
TCGA-BH-A0HU		1	TCGA-BH-A0HU-D4801	6D4CA4CC-7926-4E56-B25B-F27500BD827C			20	mg/day		110	NA	Hormone Therapy	Tamoxifen		ADJUVANT		PO	YES		17	11	2010	TCGA-BRCA
TCGA-BH-A0HU		1	TCGA-BH-A0HU-D4803	26626424-B305-42C3-A6BD-086F573FE20B	684	mg	170	mg	4	47	110	Chemotherapy	Docetaxel		ADJUVANT		IV	NO		18	11	2010	TCGA-BRCA
TCGA-BH-A0HU		1	TCGA-BH-A0HU-D4802	5F867E23-30D8-48D8-B2D0-B005C681645F	5472	mg	1362	mg	4	47	110	Chemotherapy	Cyclophosphamide		ADJUVANT		IV	NO		18	11	2010	TCGA-BRCA
TCGA-BH-A0HW		1	TCGA-BH-A0HW-D4819	2F384DC7-D076-4C3E-AD10-C21C91BE07A4			1	mg/day		223	NA	Hormone Therapy	Arimidex		ADJUVANT		PO	YES		17	11	2010	TCGA-BRCA
TCGA-BH-A0HW		1	TCGA-BH-A0HW-D4824	3AA2DD0F-A104-4DAD-91CC-8DCC9A958CAD	356	mg	90	mg	4	72	135	Chemotherapy	Doxorubicin		ADJUVANT		IV	NO		18	11	2010	TCGA-BRCA
TCGA-BH-A0HW		1	TCGA-BH-A0HW-D4822	DA8527E8-79FA-4F17-8B5C-FA1FA0A3E377	3564	mg	900	mg	4	72	135	Chemotherapy	Cyclophosphamide		ADJUVANT		IV	NO		18	11	2010	TCGA-BRCA
TCGA-BH-A0HX		1	TCGA-BH-A0HX-D4837	D1EDD48C-D395-40FC-AADC-7222D4037419			1	mg/day		278	NA	Hormone Therapy	Arimidex		ADJUVANT		PO	YES		17	11	2010	TCGA-BRCA
TCGA-BH-A0HX		1	TCGA-BH-A0HX-D4833	B906D9FD-E934-49A6-B493-F9E15460BEDE						117	NA	Chemotherapy	Adrimycin		ADJUVANT		IV	NO		18	11	2010	TCGA-BRCA
TCGA-BH-A0HX		1	TCGA-BH-A0HX-D4836	E0A73F7B-3621-4C44-B73F-4C6B1CEC05B8						NA	NA	Chemotherapy	Taxotere		ADJUVANT		IV	NO		18	11	2010	TCGA-BRCA
TCGA-BH-A0HX		1	TCGA-BH-A0HX-D4834	80535D9D-13BA-4040-A6CB-E650C6AC3E4D						117	NA	Chemotherapy	Cytoxan		ADJUVANT		IV	NO		18	11	2010	TCGA-BRCA
TCGA-BH-A0HY	YES		TCGA-BH-A0HY-D43317	7EC3CB4B-FC47-4903-8C56-460C10384B08						88	190	Hormone Therapy	Taxotere					NO	Complete Response	16	5	2013	TCGA-BRCA
TCGA-BH-A0HY	YES		TCGA-BH-A0HY-D43318	136D0D8F-953A-40A9-AB68-828686DD333B						88	190	Chemotherapy	Carboplatin					NO	Complete Response	16	5	2013	TCGA-BRCA
TCGA-BH-A0HY	YES		TCGA-BH-A0HY-D43319	6C77D915-C2F7-4ED7-A3BE-5658AA5B8580						88	427	Chemotherapy	Herceptin					NO	Complete Response	16	5	2013	TCGA-BRCA
TCGA-BH-A0RX		1	TCGA-BH-A0RX-D4873	5D132A06-F3D4-4E01-ACBA-37EBA9BACD22	6808	mg	1122	mg	6	50	155	Chemotherapy	Fluorouracil		ADJUVANT		IV	NO		18	11	2010	TCGA-BRCA
TCGA-BH-A0RX		1	TCGA-BH-A0RX-D4872	CBEF5FFD-0B68-4780-939F-C001E4A34CCB	6808	mg	1122	mg	6	50	155	Chemotherapy	Cyclophosphamide		ADJUVANT		IV	NO		18	11	2010	TCGA-BRCA
TCGA-BH-A0RX		1	TCGA-BH-A0RX-D4874	A90F4DFB-A730-4F63-B6A4-BDC3570C9474	447	mg	75	mg	6	50	155	Chemotherapy	Methotrexate		ADJUVANT		IV	NO		18	11	2010	TCGA-BRCA
TCGA-BH-A0W5	NO		TCGA-BH-A0W5-D34071	985E78AA-4536-424D-A1B5-8510D98A84D5						22	144	Hormone Therapy	Arimidex					NO	Complete Response	29	7	2012	TCGA-BRCA
TCGA-BH-A0W7	NO		TCGA-BH-A0W7-D34074	0A4EE347-EE11-4426-A666-055E6317A805						76	138	Chemotherapy	Taxotere					NO	Complete Response	29	7	2012	TCGA-BRCA
TCGA-BH-A0W7	NO		TCGA-BH-A0W7-D34075	1D1011B2-5862-44A0-8E76-C71A08C733ED						76	138	Chemotherapy	Cytoxan					NO	Complete Response	29	7	2012	TCGA-BRCA
TCGA-BH-A0W7	NO		TCGA-BH-A0W7-D34076	47152466-BCD7-423E-ACBE-8E1CC909F134						168	1233	Hormone Therapy	Tamoxifen					NO	Complete Response	29	7	2012	TCGA-BRCA
TCGA-BH-A0W7	NO		TCGA-BH-A0W7-D34077	F892639C-D682-4FC7-AE4B-6FF21F295085						1171	1324	Hormone Therapy	Arimidex					NO	Complete Response	29	7	2012	TCGA-BRCA
TCGA-BH-A18F	NO		TCGA-BH-A18F-D59196	9FCC797A-A7A9-48C4-8908-C2C04931C24A						101	189	Chemotherapy	Taxotere					NO	Complete Response	2	5	2014	TCGA-BRCA
TCGA-BH-A18F	NO		TCGA-BH-A18F-D59197	60625A51-8E18-4F71-B2D7-27A2C7FB9C2C						101	189	Chemotherapy	Cytoxan					NO	Complete Response	2	5	2014	TCGA-BRCA
TCGA-BH-A18H	NO		TCGA-BH-A18H-D59201	79B05235-CBBB-4B01-819B-84C9483B56B7						34	118	Chemotherapy	Adriamycin					NO	Complete Response	2	5	2014	TCGA-BRCA
TCGA-BH-A18H	NO		TCGA-BH-A18H-D59201	79B05235-CBBB-4B01-819B-84C9483B56B7						34	118	Chemotherapy	Adriamycin					NO	Complete Response	2	5	2014	TCGA-BRCA
TCGA-BH-A18H	NO		TCGA-BH-A18H-D59202	0E5715EA-719D-42AE-8516-6AD9DA3F885F						34	118	Chemotherapy	Cytoxan					NO	Complete Response	2	5	2014	TCGA-BRCA
TCGA-BH-A18H	NO		TCGA-BH-A18H-D59202	0E5715EA-719D-42AE-8516-6AD9DA3F885F						34	118	Chemotherapy	Cytoxan					NO	Complete Response	2	5	2014	TCGA-BRCA
TCGA-BH-A18H	NO		TCGA-BH-A18H-D59203	8719BC2E-D714-4B56-8035-F3E2D07DD9CF						118	219	Chemotherapy	Taxotere					NO	Complete Response	2	5	2014	TCGA-BRCA
TCGA-BH-A18H	NO		TCGA-BH-A18H-D59203	8719BC2E-D714-4B56-8035-F3E2D07DD9CF						118	219	Chemotherapy	Taxotere					NO	Complete Response	2	5	2014	TCGA-BRCA
TCGA-BH-A18I	NO		TCGA-BH-A18I-D58711	62D6ACAF-3359-411A-9715-AC1D93B3EB27						121	220	Chemotherapy	Taxotere					NO	Complete Response	22	4	2014	TCGA-BRCA
TCGA-BH-A18I	NO		TCGA-BH-A18I-D58712	B4CF288C-CBDD-493D-8CB6-198994F91639						121	220	Chemotherapy	Cytoxan					NO	Complete Response	22	4	2014	TCGA-BRCA
TCGA-BH-A202	NO		TCGA-BH-A202-D64230	0D4881E9-AE20-4588-920D-75E5D8AB81ED						47	169	Chemotherapy	Carboplatin					NO	Complete Response	27	8	2014	TCGA-BRCA
TCGA-BH-A202	NO		TCGA-BH-A202-D64231	C3C5CF2E-3889-4D44-A699-9F66D21CE0E1						47	169	Chemotherapy	Taxotere					NO	Complete Response	27	8	2014	TCGA-BRCA
TCGA-BH-A28O	NO		TCGA-BH-A28O-D64238	CAD6922D-31F1-401F-AAA4-FCD9176D8DE1						338	430	Chemotherapy	Cytoxan					NO	Complete Response	27	8	2014	TCGA-BRCA
TCGA-BH-A28O	NO		TCGA-BH-A28O-D64239	103854BD-AAE1-4387-84DC-33377016C730						338	430	Chemotherapy	Doxorubicin					NO	Complete Response	27	8	2014	TCGA-BRCA
TCGA-BH-A2L8	NO		TCGA-BH-A2L8-D43167	D1B01084-E040-4E41-ACAC-3A7D4A79E959						136	197	Chemotherapy	Cytoxan					NO	Complete Response	14	5	2013	TCGA-BRCA
TCGA-BH-A5IZ	NO		TCGA-BH-A5IZ-D56581	EB4E7F2F-14F6-4609-94C9-937F41DF8521						77	140	Chemotherapy	Adriamycin					NO	Complete Response	13	2	2014	TCGA-BRCA
TCGA-BH-A5IZ	NO		TCGA-BH-A5IZ-D56582	3B0DE458-656A-4A35-8FC0-B76E3C7A33E1						161	161	Chemotherapy	Taxotere					NO	Complete Response	13	2	2014	TCGA-BRCA
TCGA-BH-A5IZ	NO		TCGA-BH-A5IZ-D66934	E11C1618-C47C-4EA9-8EC5-B0D84CC12E53						77	140	Chemotherapy	Cyclophosphamide					NO	Complete Response	28	10	2014	TCGA-BRCA
TCGA-BH-A8G0	YES		TCGA-BH-A8G0-D57780	D9246CEE-989C-4F55-8C8E-F44C20C26427						155	267	Chemotherapy	Taxotere					NO	Complete Response	26	3	2014	TCGA-BRCA
TCGA-BH-A8G0	YES		TCGA-BH-A8G0-D57781	1554145F-6AD9-4A57-92CC-2C65179DF840						155	267	Chemotherapy	Cytoxan					NO	Complete Response	26	3	2014	TCGA-BRCA
TCGA-BH-AB28	YES		TCGA-BH-AB28-D61473	54C265C0-9FA9-491F-BB0D-4D8AFD0AB2A4						122	NA	Chemotherapy	Taxotere					YES		30	6	2014	TCGA-BRCA
TCGA-BH-AB28	YES		TCGA-BH-AB28-D61474	5A9C6B1E-27C2-496C-8266-4D565A27C07F						122	NA	Chemotherapy	Cytoxan					YES		30	6	2014	TCGA-BRCA
TCGA-C8-A12Z	NO		TCGA-C8-A12Z-D70811	DC8851E6-AC37-4E31-80EE-4C4CB77EAFE6						102	107	Chemotherapy	5-Flourouracil					NO	Complete Response	9	3	2015	TCGA-BRCA
TCGA-C8-A12Z	NO		TCGA-C8-A12Z-D70812	01F0FCA1-431B-40BF-9290-D82BCD61BA7C						102	107	Chemotherapy	Doxorubicin					NO	Complete Response	9	3	2015	TCGA-BRCA
TCGA-C8-A12Z	NO		TCGA-C8-A12Z-D70813	302C0CC5-6BC8-4CEF-8936-0BE869DB8E4C						102	107	Chemotherapy	Cyclophosphamide					NO	Complete Response	9	3	2015	TCGA-BRCA
TCGA-C8-A131	NO		TCGA-C8-A131-D70828	D5B3D28A-4333-4455-9FCB-220B0A14A5FB						34	57	Chemotherapy	5-Flourouracil					NO	Complete Response	9	3	2015	TCGA-BRCA
TCGA-C8-A131	NO		TCGA-C8-A131-D70829	FF1D85A6-7EFA-489D-B455-FF6D8C7D3E33						34	57	Chemotherapy	Doxorubicin					NO	Complete Response	9	3	2015	TCGA-BRCA
TCGA-C8-A131	NO		TCGA-C8-A131-D70830	F291DB2B-45ED-4BD2-98A3-63F012802AC3						34	57	Chemotherapy	Cyclophosphamide					NO	Complete Response	9	3	2015	TCGA-BRCA
TCGA-C8-A134	NO		TCGA-C8-A134-D70823	1808C5EE-0291-4C9E-9F3F-50A3ECD730CE						38	41	Chemotherapy	5-Flourouracil					NO	Complete Response	9	3	2015	TCGA-BRCA
TCGA-C8-A134	NO		TCGA-C8-A134-D70824	3F5F3438-79BA-43E0-B135-7E37333FD8E2						38	41	Chemotherapy	Epirubicin					NO	Complete Response	9	3	2015	TCGA-BRCA
TCGA-C8-A134	NO		TCGA-C8-A134-D70825	BD0FF962-3C67-4CB2-880F-11E2B2F8EF7F						38	41	Chemotherapy	Cyclophosphamide					NO	Complete Response	9	3	2015	TCGA-BRCA
TCGA-C8-A135	NO		TCGA-C8-A135-D70818	E75ED433-A561-43B5-B3E0-5F8E12B99B40						40	51	Chemotherapy	5-Flourouracil					NO	Complete Response	9	3	2015	TCGA-BRCA
TCGA-C8-A135	NO		TCGA-C8-A135-D70819	2930DEE3-D647-42B8-9950-5BB8905B9DA2						40	51	Chemotherapy	Doxorubicin					NO	Complete Response	9	3	2015	TCGA-BRCA
TCGA-C8-A135	NO		TCGA-C8-A135-D70820	C5031114-238E-45D7-9918-30514B75F06A						40	51	Chemotherapy	Cyclophosphamide					NO	Complete Response	9	3	2015	TCGA-BRCA
TCGA-C8-A135	NO		TCGA-C8-A135-D70821	CD8B26E1-2982-4CDF-ACD5-FE6293F7B193						40	51	Chemotherapy	Taxol					NO	Complete Response	9	3	2015	TCGA-BRCA
TCGA-C8-A1HM	NO		TCGA-C8-A1HM-D70807	276724DA-C121-44EA-8584-13AB426F8DDD						26	49	Chemotherapy	Doxorubicin					NO	Complete Response	9	3	2015	TCGA-BRCA
TCGA-C8-A1HM	NO		TCGA-C8-A1HM-D70808	B2D0CDD7-747C-49EC-B329-F2427BA79DDB						26	49	Chemotherapy	Cyclophosphamide					NO	Complete Response	9	3	2015	TCGA-BRCA
TCGA-C8-A1HM	NO		TCGA-C8-A1HM-D70809	F67F216B-625D-4CDE-B551-FEBD1B76FE0F						26	49	Chemotherapy	Taxol					NO	Complete Response	9	3	2015	TCGA-BRCA
TCGA-C8-A1HO	NO		TCGA-C8-A1HO-D70803	3D258720-7215-4352-8F11-753D26984EF0						-49	-45	Chemotherapy	5-Fluorouracil					NO	Complete Response	9	3	2015	TCGA-BRCA
TCGA-C8-A1HO	NO		TCGA-C8-A1HO-D70804	25995E3D-C18A-42AE-B575-DF8521244005						-49	-45	Chemotherapy	Epirubicin					NO	Complete Response	9	3	2015	TCGA-BRCA
TCGA-C8-A1HO	NO		TCGA-C8-A1HO-D70805	957DBA00-04EE-4C3E-A23E-68E9C478CD59						-49	-45	Chemotherapy	Cyclophosphamide					NO	Complete Response	9	3	2015	TCGA-BRCA
TCGA-C8-A26V	NO		TCGA-C8-A26V-D70800	10D4E1C4-0036-44D9-8206-D14CECDEA307						247	613	Hormone Therapy	Tamoxifen					NO	Complete Response	9	3	2015	TCGA-BRCA
TCGA-C8-A26W	NO		TCGA-C8-A26W-D70797	6FA5FD97-F91B-4EA5-8434-AD7296AE38C1						23	193	Chemotherapy	Doxorubicin					NO	Complete Response	9	3	2015	TCGA-BRCA
TCGA-C8-A26W	NO		TCGA-C8-A26W-D70798	C80FD468-DF82-483E-8999-EF2110391C96						23	193	Chemotherapy	Cyclophosphamide					NO	Complete Response	9	3	2015	TCGA-BRCA
TCGA-C8-A26X	NO		TCGA-C8-A26X-D70793	C99DA711-C86E-4BA8-8AD6-9274208C28D7						200	207	Chemotherapy	5-Flourouracil					NO	Complete Response	9	3	2015	TCGA-BRCA
TCGA-C8-A26X	NO		TCGA-C8-A26X-D70794	CFD4307C-F098-4A9C-A34B-E337C15B7BDC						200	207	Chemotherapy	Cyclophosphamide					NO	Complete Response	9	3	2015	TCGA-BRCA
TCGA-C8-A26X	NO		TCGA-C8-A26X-D70795	69033C6A-572E-4B72-BB72-027C7F663381						200	207	Chemotherapy	Doxorubicin					NO	Complete Response	9	3	2015	TCGA-BRCA
TCGA-C8-A26Z	NO		TCGA-C8-A26Z-D70836	D3391CBA-5CB0-47AE-9813-D21384BF7466						11	NA	Hormone Therapy	Tamoxifen					YES	Complete Response	9	3	2015	TCGA-BRCA
TCGA-C8-A273	NO		TCGA-C8-A273-D70834	34F9559E-95CB-4EBC-9B9D-042337C8811E						13	NA	Hormone Therapy	Tamoxifen					YES		9	3	2015	TCGA-BRCA
TCGA-C8-A274	NO		TCGA-C8-A274-D70832	4593E9A7-6ECF-4C21-BADB-4309FC423900						8	NA	Hormone Therapy	Tamoxifen					YES		9	3	2015	TCGA-BRCA
TCGA-C8-A278	NO		TCGA-C8-A278-D70993	C2C73BBA-5B7A-4D5E-9026-7C416C68754A						23	NA	Hormone Therapy	Tamoxifen					YES		12	3	2015	TCGA-BRCA
TCGA-C8-A27A	NO		TCGA-C8-A27A-D70787	839564A6-2E39-4BCE-9DCC-20EF59A3ABBB						411	434	Chemotherapy	5-Flourouracil					NO	Complete Response	9	3	2015	TCGA-BRCA
TCGA-C8-A27A	NO		TCGA-C8-A27A-D70788	1E7B539F-54D5-456B-B74C-EBEB8406CD24						411	434	Chemotherapy	Doxorubicin					NO	Complete Response	9	3	2015	TCGA-BRCA
TCGA-C8-A27A	NO		TCGA-C8-A27A-D70789	9E9A47A2-2C29-46A6-8CB5-842A186DA178						411	434	Chemotherapy	Cyclophosphamide					NO	Complete Response	9	3	2015	TCGA-BRCA
TCGA-C8-A27A	NO		TCGA-C8-A27A-D70790	C72AD225-877E-4C85-904D-850850DAD36A						411	434	Chemotherapy	Taxol					NO	Complete Response	9	3	2015	TCGA-BRCA
TCGA-C8-A27B	NO		TCGA-C8-A27B-D70782	DA6B28FB-BAD1-4A40-9E5F-0B1F39CF0496						62	85	Chemotherapy	5-Flourouracil					NO	Complete Response	9	3	2015	TCGA-BRCA
TCGA-C8-A27B	NO		TCGA-C8-A27B-D70783	C4415E67-02A8-44F6-A28B-1ADA98E0EFC9						62	85	Chemotherapy	Cyclophosphamide					NO	Complete Response	9	3	2015	TCGA-BRCA
TCGA-C8-A27B	NO		TCGA-C8-A27B-D70784	AB7C57F0-657B-482F-BAD3-11C849B1AD7D						62	85	Chemotherapy	Doxorubicin					NO	Complete Response	9	3	2015	TCGA-BRCA
TCGA-C8-A27B	NO		TCGA-C8-A27B-D70785	18D1F0D1-A458-40F2-B27C-6E5C94FED213						62	85	Chemotherapy	Taxol					NO	Complete Response	9	3	2015	TCGA-BRCA
TCGA-C8-A3M8	NO		TCGA-C8-A3M8-D70780	1A0AC881-C2A3-4989-8D7D-837481DF0F5B						79	NA	Hormone Therapy	Tamoxifen					YES	Complete Response	9	3	2015	TCGA-BRCA
TCGA-C8-A8HP	NO		TCGA-C8-A8HP-D69611	97270AB3-9E3D-45C5-9D19-C829F713523B						31	224	Chemotherapy	5-Flourouracil					NO	Complete Response	15	1	2015	TCGA-BRCA
TCGA-C8-A8HP	NO		TCGA-C8-A8HP-D69612	E21CE453-A911-46D4-8A86-10840F94F4FB						31	224	Chemotherapy	Epirubicin					NO	Complete Response	15	1	2015	TCGA-BRCA
TCGA-C8-A8HP	NO		TCGA-C8-A8HP-D69613	FDA16E46-3280-4A4A-914B-F4BC3F889323						31	224	Chemotherapy	Cyclophosphamide					NO	Complete Response	15	1	2015	TCGA-BRCA
TCGA-C8-A8HR	NO		TCGA-C8-A8HR-D69797	AAB14121-BF30-4BA7-B0DE-7F26E3723D24						43	237	Chemotherapy	5 fluorouracil					NO	Complete Response	20	1	2015	TCGA-BRCA
TCGA-C8-A8HR	NO		TCGA-C8-A8HR-D69798	F6A77EA7-2ED3-4BFD-AC8F-21E9DE5FA242						43	237	Chemotherapy	Epirubicin					NO	Complete Response	20	1	2015	TCGA-BRCA
TCGA-C8-A8HR	NO		TCGA-C8-A8HR-D69799	33674CC5-6A4D-42DB-87A8-270B36FA8974						43	237	Chemotherapy	Cyclophosphamide					NO	Complete Response	20	1	2015	TCGA-BRCA
TCGA-C8-A9FZ	NO		TCGA-C8-A9FZ-D69967	5EE9E222-CE90-4A1B-91F3-2A38CF4DC1ED						29	99	Chemotherapy	Doxorubicin					NO	Complete Response	23	1	2015	TCGA-BRCA
TCGA-C8-A9FZ	NO		TCGA-C8-A9FZ-D69968	F8280902-5A96-471B-9127-AA1A6C7235C8						29	99	Chemotherapy	5-Flourouracil					NO	Complete Response	23	1	2015	TCGA-BRCA
TCGA-C8-A9FZ	NO		TCGA-C8-A9FZ-D69969	614A0F5A-4696-4BB3-8D04-8673AD02C486						29	99	Chemotherapy	Cyclophosphamide					NO	Complete Response	23	1	2015	TCGA-BRCA
TCGA-C8-A9FZ	NO		TCGA-C8-A9FZ-D69970	B038BA42-8ECD-4542-84B8-B748DBC4FA52						169	NA	Hormone Therapy	Tamoxifen					YES		23	1	2015	TCGA-BRCA
TCGA-D8-A13Y		4x chemotherapy+hormonotherapy	TCGA-D8-A13Y-D13807	EC2B79A5-64D5-43E1-BB6A-A4C03BD0615E	60	mg/m2	60	mg/m2	4	7	161	Chemotherapy	doxorubicin		ADJUVANT		IV	NO		20	6	2011	TCGA-BRCA
TCGA-D8-A13Y	NO		TCGA-D8-A13Y-D65312	5BE46DF7-F6A7-4D7D-9ECD-B805B4C94601						7	161	Chemotherapy	cyclophosphamide					NO		22	9	2014	TCGA-BRCA
TCGA-D8-A13Z			TCGA-D8-A13Z-D20732	CB4478D0-5504-4268-A2E9-9EFE2B5C293F	586.8	mg	6x97.8	mg/m2	6	52	157	Chemotherapy	doxorubicine		ADJUVANT		IV	NO		14	1	2012	TCGA-BRCA
TCGA-D8-A13Z	NO		TCGA-D8-A13Z-D65313	7EBDCBDC-E474-41D4-8D9F-2B99158B6829						52	157	Chemotherapy	cyclophosphamide					NO		22	9	2014	TCGA-BRCA
TCGA-D8-A13Z	NO		TCGA-D8-A13Z-D65314	D08EFDD4-5EBB-4816-910D-C6EAC35DE992						52	157	Hormone Therapy	tamoxifen					NO		22	9	2014	TCGA-BRCA
TCGA-D8-A140		4x chemotherapy	TCGA-D8-A140-D13809	CD6D1C59-F2A8-4AC6-9E8B-74835E6187BD	60 doxorubicin+ 600 CPH	mg/m2	60 doxorubicin+ 600 CPH		4	27	181	Chemotherapy	doxorubicin+cyclophosphamid		ADJUVANT		IV	NO		20	6	2011	TCGA-BRCA
TCGA-D8-A141			TCGA-D8-A141-D20735	A15AAA0F-A203-4D17-AC59-C7871CF733F8	405.6	mg/m2	101.4	mg/m2	4	50	113	Chemotherapy	doxorubicine		ADJUVANT		IV	NO		14	1	2012	TCGA-BRCA
TCGA-D8-A141	NO		TCGA-D8-A141-D64903	F8D4FFC9-CAC1-4BF7-8524-0962257D22E0						50	113	Chemotherapy	cyclophosphamide					NO		15	9	2014	TCGA-BRCA
TCGA-D8-A141	NO		TCGA-D8-A141-D64904	885E2338-5CEA-43F7-A449-B6C3AB636165						50	113	Hormone Therapy	tamoxifen					NO		15	9	2014	TCGA-BRCA
TCGA-D8-A142		CMF	TCGA-D8-A142-D13815	20BD3B94-30E2-4571-B116-A786A8D72633		mg/m2	100	mg/m2	6	61	271	Chemotherapy	cyclophosphamid		ADJUVANT		IV	NO		20	6	2011	TCGA-BRCA
TCGA-D8-A142	NO		TCGA-D8-A142-D64906	C9AD9634-5799-4DB1-B41C-28D2AB117AF2						61	271	Chemotherapy	metotreksat					NO		15	9	2014	TCGA-BRCA
TCGA-D8-A142	NO		TCGA-D8-A142-D64908	3AB62920-B064-4CD7-9D3B-F002D10D66E5						61	271	Chemotherapy	fluorouracil					NO		15	9	2014	TCGA-BRCA
TCGA-D8-A143		AC	TCGA-D8-A143-D13818	786A632D-1981-4D67-B28C-DFEA95E74CCA		mg/m2	60	mg/m2	6	67	172	Chemotherapy	doxorubicin		ADJUVANT		IV	NO		4	7	2011	TCGA-BRCA
TCGA-D8-A143	NO		TCGA-D8-A143-D64910	655A6770-6A40-4D7C-9453-094F18309168						67	172	Chemotherapy	cyclophosphamide					NO		15	9	2014	TCGA-BRCA
TCGA-D8-A145		tamoxifen daily	TCGA-D8-A145-D13812	9C0F81FC-804B-4F15-901B-D5256B63E8AF			20	mg/day		42	NA	Hormone Therapy	Tamoxifen		ADJUVANT		PO	YES		4	7	2011	TCGA-BRCA
TCGA-D8-A147			TCGA-D8-A147-D20738	A5E59A9B-F5F1-45A0-B6D1-DB44F0A7168B		mg			5	21	135	Chemotherapy	doxorubicine		ADJUVANT		IV	NO		14	1	2012	TCGA-BRCA
TCGA-D8-A147	NO		TCGA-D8-A147-D64911	CEB8DA00-D300-4AFB-BE1C-2BD15BF0E020						21	135	Chemotherapy	cyclophosphamide					NO		15	9	2014	TCGA-BRCA
TCGA-D8-A147	NO		TCGA-D8-A147-D64912	C92110BF-B562-4AFE-A419-2217BD718E8F						21	135	Chemotherapy	paclitaxel					NO		15	9	2014	TCGA-BRCA
TCGA-D8-A147	NO		TCGA-D8-A147-D64913	063BD28B-E3D7-44D7-BEA3-38407B9852F0						21	135	Chemotherapy	docetaxel					NO		15	9	2014	TCGA-BRCA
TCGA-D8-A1J8		hormone therapy	TCGA-D8-A1J8-D14041	3DDE2EBA-A85F-48E1-AAC2-D34371DCC95D		mg/day	20	mg/day		32	NA	Hormone Therapy	nolvadex		ADJUVANT		PO	YES		18	7	2011	TCGA-BRCA
TCGA-D8-A1JA			TCGA-D8-A1JA-D20942	49D90CDE-D4EF-46EF-94D8-525D69BE2B09	240	mg	60	mg/m2	4	340	403	Chemotherapy	adriamycin		ADJUVANT		IV	NO		19	1	2012	TCGA-BRCA
TCGA-D8-A1JA	NO		TCGA-D8-A1JA-D65317	954BBBEE-5DA3-43B7-986A-7AA80BA0744F						340	403	Chemotherapy	cyclophosphamide					NO		22	9	2014	TCGA-BRCA
TCGA-D8-A1JB			TCGA-D8-A1JB-D20850	169E2D43-D1E5-42FF-AA6C-DB036D823477	240	mg	60	mg/m2	4	51	111	Chemotherapy	adriamycin		ADJUVANT		IV	NO		19	1	2012	TCGA-BRCA
TCGA-D8-A1JB	NO		TCGA-D8-A1JB-D65318	31DE8E14-409E-43CB-96CD-369FD9AF142F						51	111	Chemotherapy	cyclophosphamide					NO		22	9	2014	TCGA-BRCA
TCGA-D8-A1JC			TCGA-D8-A1JC-D20848	04150296-7BAD-4DD4-8B28-C14FCB79BD22	240	mg	60	mg/m2	4	24	87	Chemotherapy	adriamycin		ADJUVANT		IV	NO		19	1	2012	TCGA-BRCA
TCGA-D8-A1JC	NO		TCGA-D8-A1JC-D65319	FECB156F-3FF8-4A4B-B968-896FD0893868						24	87	Chemotherapy	cyclophosphamide					NO		22	9	2014	TCGA-BRCA
TCGA-D8-A1JD			TCGA-D8-A1JD-D20845	39C2C11A-3C77-464E-98F4-A7A7C922535A	240	mg	60	mg/m2	4	50	113	Chemotherapy	Adriamycin		ADJUVANT		IV	NO		19	1	2012	TCGA-BRCA
TCGA-D8-A1JD	NO		TCGA-D8-A1JD-D65321	32787263-6D4A-4283-B7C7-50D3650A330D						50	113	Chemotherapy	cyclophosphamide					NO		22	9	2014	TCGA-BRCA
TCGA-D8-A1JE			TCGA-D8-A1JE-D20761	A21FF951-1D85-43F8-B890-E68699047B3E	540	mg	600	mg/m2	9	103	162	Chemotherapy	adriamicin		ADJUVANT		IV	NO		8	1	2012	TCGA-BRCA
TCGA-D8-A1JE	NO		TCGA-D8-A1JE-D65322	B2854BDF-784F-41A1-AB7D-354A86C7F89E						103	162	Chemotherapy	cyclophosphamid					NO		22	9	2014	TCGA-BRCA
TCGA-D8-A1JG		AC	TCGA-D8-A1JG-D14061	8AC1E40A-2939-4FD6-93E8-DE97A4C64960		mg/m2	60	mg/m2		269	NA	Chemotherapy	doxorubicin		ADJUVANT		IV	YES		18	7	2011	TCGA-BRCA
TCGA-D8-A1JG	NO		TCGA-D8-A1JG-D65325	79FA201D-29D2-4F82-BD32-02AAC1E0DE5E						269	NA	Chemotherapy	cyclophosphamide					YES		22	9	2014	TCGA-BRCA
TCGA-D8-A1JH			TCGA-D8-A1JH-D14056	59F08533-A2E2-4306-8DF3-F18CCAA18F58		mg/day	20	mg/day		66	NA	Hormone Therapy	nolvadex		ADJUVANT		PO	YES		18	7	2011	TCGA-BRCA
TCGA-D8-A1JI			TCGA-D8-A1JI-D20756	47A735BC-1929-456F-A0AB-F5026052E183		mg	2.5	mg/m2/day	6	41	162	Chemotherapy	doxorubicine		ADJUVANT		IV	NO		19	1	2012	TCGA-BRCA
TCGA-D8-A1JI	NO		TCGA-D8-A1JI-D65326	48F56CD7-78CE-4306-8B6C-236C717C7B5B						41	162	Chemotherapy	cyclophosphamide					NO		22	9	2014	TCGA-BRCA
TCGA-D8-A1JI	NO		TCGA-D8-A1JI-D65327	48CDB206-6F2C-4B85-AD7B-E40F9B481D47						41	162	Hormone Therapy	letrozolum					NO		22	9	2014	TCGA-BRCA
TCGA-D8-A1JJ			TCGA-D8-A1JJ-D20752	1B097076-CB3B-448F-A602-0212DC8246E8	434.4	mg	108.6	mg/m2/day	4	137	143	Chemotherapy	doxorubicine		ADJUVANT		IV	NO		19	1	2012	TCGA-BRCA
TCGA-D8-A1JJ	NO		TCGA-D8-A1JJ-D65328	FC68628D-E031-42D2-9D8F-4D34ACDEEC56						137	143	Chemotherapy	cyclophosphamide					NO		22	9	2014	TCGA-BRCA
TCGA-D8-A1JM			TCGA-D8-A1JM-D20743	D067FC8D-6FF0-4230-B498-599F566005F6	7200+720+20	mg/m2	1200+120+20	mg/m2	6	39	144	ChemotherapyHormone Therapy	doxorubicine cyclophosphamide tamoxifen		ADJUVANT		IV	NO		15	1	2012	TCGA-BRCA
TCGA-D8-A1JN			TCGA-D8-A1JN-D20746	2A418FF9-581C-4A9B-A4AB-B7B2C072C0EA			1	mg/day		63	NA	Hormone Therapy	anastrozolum		ADJUVANT		PO	YES		15	1	2012	TCGA-BRCA
TCGA-D8-A1JP			TCGA-D8-A1JP-D20741	E016C444-DD80-48AC-83D9-42A76BE14860			20	mg/day		68	NA	Hormone Therapy	TAMOXIFEN		ADJUVANT		PO	YES		15	1	2012	TCGA-BRCA
TCGA-D8-A1JS		hormone therapy	TCGA-D8-A1JS-D14052	8318EC65-2D4F-490D-9C42-264220D999DA		mg/day	20	mg/day		14	NA	Hormone Therapy	Tamoxifen		ADJUVANT		PO	YES		18	7	2011	TCGA-BRCA
TCGA-D8-A1JT			TCGA-D8-A1JT-D14049	A1CE4BC2-90C8-4054-8F71-02F9119342A7		mg/day	1	mg/day		47	NA	Hormone Therapy	Arimidex		ADJUVANT		PO	YES		18	7	2011	TCGA-BRCA
TCGA-D8-A1JU			TCGA-D8-A1JU-D14044	E80A862C-2FA5-4802-9986-D1635BD35BD7	20	mg/day	20	mg/day		87	NA	Hormone Therapy	Tamoxifen		ADJUVANT		PO	YES		18	7	2011	TCGA-BRCA
TCGA-D8-A1X5			TCGA-D8-A1X5-D29935	9E4AF981-5926-4017-BB6E-25B7554E7645	280	mg	20	mg/day	14	55	NA	Hormone Therapy	Tamoxifen		ADJUVANT		PO	YES		30	3	2012	TCGA-BRCA
TCGA-D8-A1X5			TCGA-D8-A1X5-D30115	972E329F-848E-4B00-AB12-F25F7C073C6A		mg	20	mg/day		55	NA	Hormone Therapy	Tamoxifen		ADJUVANT		PO	YES		2	4	2012	TCGA-BRCA
TCGA-D8-A1X6			TCGA-D8-A1X6-D29982	4AC37B69-6DC4-4880-9775-F6A571022CB5		mg	20	mg/day		65	NA	Hormone Therapy	tamoxifen		ADJUVANT		PO	YES		31	3	2012	TCGA-BRCA
TCGA-D8-A1X7			TCGA-D8-A1X7-D29986	F5CBC7F0-42CF-407F-8F28-441B89B91D06		mg		mg/m2		64	134	ChemotherapyHormone Therapy	doxorubicine+cyclophosphamide+tamoxifen		ADJUVANT		IVPO	NO		31	3	2012	TCGA-BRCA
TCGA-D8-A1X8			TCGA-D8-A1X8-D29429	2392ED50-8D05-4D26-A5D9-F2EA353735BC		mg	60+600	mg/m2		23	182	Chemotherapy	adrimicin+cyclophosphamide		ADJUVANT		IV	NO		19	3	2012	TCGA-BRCA
TCGA-D8-A1X9			TCGA-D8-A1X9-D29432	24E1ACCD-BB3A-4B2A-8E81-18F3452912AA		mg	60+600	mg/m2		197	320	Chemotherapy	adriamycin+cyclophosphamide		ADJUVANT		IV	NO		19	3	2012	TCGA-BRCA
TCGA-D8-A1XF			TCGA-D8-A1XF-D29443	0C6384BF-1F92-4793-B12E-4B62D23851CC		mg	60+600	mg/m2	4	311	356	Chemotherapy	adriamycin+cyclophosphamide		ADJUVANT		IV	NO		26	3	2012	TCGA-BRCA
TCGA-D8-A1XJ			TCGA-D8-A1XJ-D29988	B04923EA-FC7E-4EFA-B2B2-65D43ABA760D		mg/day	20	mg/day		85	NA	Hormone Therapy	tamoxifen		ADJUVANT		PO	YES		31	3	2012	TCGA-BRCA
TCGA-D8-A1XK			TCGA-D8-A1XK-D30075	A849F857-16FA-41BF-8358-A98B7681F21B	1560	mg	80	mg/m2/day	12	149	233	Chemotherapy	paclitaxelum		ADJUVANT		IV	NO		4	2	2012	TCGA-BRCA
TCGA-D8-A1XK			TCGA-D8-A1XK-D30076	25913AF2-0E2D-4199-A59A-8CB451696BDF	388.8+3888	mg	97.2+972	mg/day	4	65	128	Chemotherapy	doxorubicine+cyclophosphamide		ADJUVANT		IV	NO		2	4	2012	TCGA-BRCA
TCGA-D8-A1XL			TCGA-D8-A1XL-D29992	99E79238-A6D7-4960-8534-AC4370815F98		mg	20+11.25+10.8	mg/day		250	NA	Hormone Therapy	tamoxiphene+leuporeline+gosereline		ADJUVANT		PO	YES		31	3	2012	TCGA-BRCA
TCGA-D8-A1XL			TCGA-D8-A1XL-D29991	A6E0C004-801E-45BB-AC10-CCEC1557F108	403.2+4032	mg	100.8+1000.8	mg/day	4	65	128	Chemotherapy	doxorubicine+cyclophosphamide+tamoxifen		ADJUVANT		IV	NO		31	3	2012	TCGA-BRCA
TCGA-D8-A1XO	NO		TCGA-D8-A1XO-D72207	C1C52C47-5334-40A2-8898-0E1B7949D3A0						93	NA	Hormone Therapy	Tamoxifen					YES		29	4	2015	TCGA-BRCA
TCGA-D8-A1XR			TCGA-D8-A1XR-D29450	5484F965-9C70-444A-8C52-BE87ECFA4EE5		mg	60+600	mg/m2		105	168	Chemotherapy	adriamycin+cyclophosphamide		ADJUVANT		IV	NO		19	3	2012	TCGA-BRCA
TCGA-D8-A1XS			TCGA-D8-A1XS-D29452	72D7E95D-A251-492A-ABBC-D296BC9871D3	240+2400	mg	60+600	mg/m2	4	85	548	Chemotherapy	adriamycin+cyclophosphamide		ADJUVANT		IV	NO		19	3	2012	TCGA-BRCA
TCGA-D8-A1XT			TCGA-D8-A1XT-D29455	BA9F76EC-158B-4252-8921-AF7A7755CEAB	360+3600	mg	60+600	mg/m2	6	74	228	Chemotherapy	adriamycin+cyclophosphamide		ADJUVANT		IV	NO		19	3	2012	TCGA-BRCA
TCGA-D8-A1XW			TCGA-D8-A1XW-D29460	DBD8AFC3-3C19-4ED7-A10C-F38A65FC6B47	360+3600	mg	60+600	mg/m2	6	76	181	Chemotherapy	adriamycin+cyclophosphamide		ADJUVANT		IV	NO		19	3	2012	TCGA-BRCA
TCGA-D8-A1XY			TCGA-D8-A1XY-D29995	4983452A-0399-4CBE-BCDF-9F09A21FC698		mg	20	mg/day		421	NA	Chemotherapy	Tamoxifen		ADJUVANT		PO	YES		31	3	2012	TCGA-BRCA
TCGA-D8-A1XZ			TCGA-D8-A1XZ-D30078	3B8B3BD1-028D-4001-B58C-D0CE9C68CF27		mg	20+1	mg/day		94	NA	Hormone Therapy	tamoxiphene+anastrozolum		ADJUVANT		PO	YES		2	4	2012	TCGA-BRCA
TCGA-D8-A1Y0			TCGA-D8-A1Y0-D30083	E9799A77-D625-4619-8775-110F09A13235		mg	20	mg/day		540	NA	Hormone Therapy	tamoxiphene		ADJUVANT		PO	YES		2	4	2012	TCGA-BRCA
TCGA-D8-A1Y0			TCGA-D8-A1Y0-D30082	2E4B995D-B134-417F-8651-39114BCED462	5820+349.2+5820	mg	970+58.2+970	mg/day	6	62	167	Chemotherapy	cyclophosphamide+methotrexatum+fluorouracillum		ADJUVANT		IV	NO		2	4	2012	TCGA-BRCA
TCGA-D8-A1Y1			TCGA-D8-A1Y1-D30085	5389E215-9B46-4ED9-A3F2-0392ACD376A5		mg	20	mg/day		58	302	Hormone Therapy	Tamoxifen		ADJUVANT		PO	NO		2	4	2012	TCGA-BRCA
TCGA-D8-A1Y2			TCGA-D8-A1Y2-D30087	8706F572-AB8C-430F-9761-2AEFA63F375B		mg	20	mg/day		66	NA	Hormone Therapy	Tamoxifen		ADJUVANT		PO	YES		2	4	2012	TCGA-BRCA
TCGA-D8-A1Y3			TCGA-D8-A1Y3-D30089	CD27D9E9-957F-4103-9146-BD4B8D8CCDBB		mg	20	mg/day		133	NA	Hormone Therapy	tamoxiphene		ADJUVANT		PO	YES		2	4	2012	TCGA-BRCA
TCGA-D8-A1Y3			TCGA-D8-A1Y3-D30090	804ACAFF-8BBF-4830-B5D7-67949CD57F82	427.2+4272	mg	106.8+1068	mg/day	4	62	125	Chemotherapy	doxorubicine+cyclophosphamide		ADJUVANT		IV	NO		2	4	2012	TCGA-BRCA
TCGA-D8-A27E			TCGA-D8-A27E-D30113	3D420476-7EB9-4632-B3F8-3BB85B979A0D		mg	20+1	mg/day		125	NA	Hormone Therapy	tamoxiphen+anastrazolum		ADJUVANT		PO	YES		2	4	2012	TCGA-BRCA
TCGA-D8-A27F			TCGA-D8-A27F-D29516	623BDB83-F7A0-4C0E-8D45-D2C8A45913FF	360+3600	mg	60+600	mg/m2	6	379	488	Chemotherapy	adriamycin+cyclophosphamide		ADJUVANT		IV	NO		21	3	2012	TCGA-BRCA
TCGA-D8-A27H			TCGA-D8-A27H-D29537	4AB576A6-1236-4F08-9245-2BA70A7A8F57	360+3600	mg	60+600	mg	6	36	141	Chemotherapy	doxorubicin+ cyclophosphamide		ADJUVANT		IV	NO		22	3	2012	TCGA-BRCA
TCGA-D8-A27I			TCGA-D8-A27I-D29523	94238A97-A6AB-4233-B4FD-23DF34B10383	240+2400	mg	60+600	mg/m2	4	76	160	Chemotherapy	adrimycin+cyclophosphamide		ADJUVANT		IV	NO		21	3	2012	TCGA-BRCA
TCGA-D8-A27K			TCGA-D8-A27K-D29589	08CE6CE2-B1EE-4E48-AFCD-DF600C649E6E	240+2400	mg	60+600	mg/m2	4	49	117	Chemotherapy	adriamycin+cyclophosphamid		ADJUVANT		IV	NO		26	3	2012	TCGA-BRCA
TCGA-D8-A27K	NO		TCGA-D8-A27K-D72202	B5F1746D-61A5-4826-81D4-303798C56880						49	NA	Hormone Therapy	Tamoxifen					YES		29	4	2015	TCGA-BRCA
TCGA-D8-A27L			TCGA-D8-A27L-D29591	53DEB285-A9E3-4877-A72F-64441D85E4F9	240+2400	mg	60+600	mg/m2	4	100	238	Chemotherapy	adriamycin+cuclophosphamide		ADJUVANT		IV	NO		26	3	2012	TCGA-BRCA
TCGA-D8-A27M			TCGA-D8-A27M-D29593	0BE1EFFF-4959-45B6-A90D-D5954D024746	240+3600+600	mg	40+600+100	mg/m2	6	84	238	Chemotherapy	methotrexate+5 fluorouracil+cyclophosphamide		ADJUVANT		IV	NO		26	3	2012	TCGA-BRCA
TCGA-D8-A27N			TCGA-D8-A27N-D29595	7055CBBE-07D0-4F99-B7A5-FC251DAE2E28		mg	60+600	mg/m2		68	NA	Chemotherapy	taxol+adriamycin+cyclophosphamide+herceptin		ADJUVANT		IV	YES		26	3	2012	TCGA-BRCA
TCGA-D8-A27R			TCGA-D8-A27R-D29702	8D2A839B-9923-4EDA-9E50-5BDA071574E2	240+2400	mg	60+600	mg/m2	4	57	218	Chemotherapy	adriamycin+cyclophosphamide		ADJUVANT		IV	NO		28	3	2012	TCGA-BRCA
TCGA-D8-A27T			TCGA-D8-A27T-D30097	2BC3A132-221D-403F-9E82-697C8B87ADFD		mg	20	mg/day		227	NA	Hormone Therapy	Tamoxifen		ADJUVANT		PO	YES		2	4	2012	TCGA-BRCA
TCGA-D8-A27T			TCGA-D8-A27T-D30098	8592A3D1-BE31-4706-AC39-9C5D149F0914	405.6+4056	mg	101.4+1014	mg/day	6	115	220	Chemotherapy	doxorubicine+cyclophosphamide		ADJUVANT		IV	NO		2	4	2012	TCGA-BRCA
TCGA-D8-A27V			TCGA-D8-A27V-D30106	C90BB84D-E867-45CE-BBAF-7A25BE220C0E		mg	20	mg/day		48	NA	Hormone Therapy	Tamoxifen		ADJUVANT		PO	YES		2	4	2012	TCGA-BRCA
TCGA-D8-A27W			TCGA-D8-A27W-D30108	638ECF5D-30BB-4107-95B4-9347666BF398		mg		mg	6	56	162	Chemotherapy	doxorubicine+cyclophosphamide		ADJUVANT		IV	NO		2	4	2012	TCGA-BRCA
TCGA-D8-A27W			TCGA-D8-A27W-D30110	7E602CDB-4F73-4338-B776-1E33AC8151D9		mg	20	mg/day		226	NA	Hormone Therapy	Tamoxifen		ADJUVANT		PO	YES		2	4	2012	TCGA-BRCA
TCGA-D8-A3Z6	NO		TCGA-D8-A3Z6-D51368	FA44D3C7-5509-4E8A-8B5F-C6C804AE85E3						22	86	Chemotherapy	cyclophosphamidum					NO	Stable Disease	18	11	2013	TCGA-BRCA
TCGA-D8-A3Z6	NO		TCGA-D8-A3Z6-D51370	FEEC29B8-84BD-4F1D-AF6E-93F1592B2E13						108	185	Chemotherapy	taxol					NO	Stable Disease	18	11	2013	TCGA-BRCA
TCGA-D8-A3Z6	NO		TCGA-D8-A3Z6-D51372	D00B426C-3576-4D63-AFD6-FBEFFDB9ADA7						260	NA	Hormone Therapy	tamoxifen					YES		18	11	2013	TCGA-BRCA
TCGA-D8-A3Z6	NO		TCGA-D8-A3Z6-D59241	25ADCD91-C55B-445C-8B2D-4008D97434AE						22	86	Chemotherapy	Doxorubicinum					NO	Stable Disease	6	5	2014	TCGA-BRCA
TCGA-D8-A4Z1	NO		TCGA-D8-A4Z1-D39760	3EDA844D-C123-4BB2-8172-06DB3BAD4DD4						104	NA	Hormone Therapy	Tamoxifen					YES		1	2	2013	TCGA-BRCA
TCGA-D8-A73U	NO		TCGA-D8-A73U-D57872	96016F6D-6A93-4CA4-8261-A995B5304A9D						75	NA	Hormone Therapy	tamoxifen					YES		28	3	2014	TCGA-BRCA
TCGA-D8-A73W	NO		TCGA-D8-A73W-D72199	A09294E3-9DBD-4A35-B806-8C3B050532A1						-709	-620	Hormone Therapy	Tamoxifen					NO	Clinical Progressive Disease	29	4	2015	TCGA-BRCA
TCGA-D8-A73X	NO		TCGA-D8-A73X-D57880	43C74671-DCEB-4C5F-B13C-C3F184FEFDBD						12	NA	Hormone Therapy	tamoxifen					YES		28	3	2014	TCGA-BRCA
TCGA-E2-A105		1	TCGA-E2-A105-D7696	e88c01a6-d3d9-48bf-8e5e-929c0c0c7d9a	1	mg/day	1	mg/day		65	NA	Hormone Therapy	Arimidex		ADJUVANT		PO	YES		14	2	2011	TCGA-BRCA
TCGA-E2-A106		1	TCGA-E2-A106-D7753	d99bb0ba-6f4a-424f-ad5f-6ec86deec9b5	3.6	mg	3.6	mg		883	NA	Hormone Therapy	Zoladex		ADJUVANT		SC	YES		14	2	2011	TCGA-BRCA
TCGA-E2-A106		1	TCGA-E2-A106-D7751	da3db900-ed98-41e6-9c1e-6cdde2b53b91			20	mg/day		883	NA	Hormone Therapy	Tamoxifen		ADJUVANT		PO	YES		14	2	2011	TCGA-BRCA
TCGA-E2-A107		2	TCGA-E2-A107-D7757	94caf20f-89a4-438f-919c-b340c5ce2469	13845	mg	1065	mg	13	165	333	Chemotherapy	Avastin		ADJUVANT		IV	NO		14	2	2011	TCGA-BRCA
TCGA-E2-A107		2	TCGA-E2-A107-D7756	c58484ad-b8a7-4f27-9386-eecae3edc98a	140	mg/wk	80	mg/m2/wk	12	165	242	Chemotherapy	Taxol		ADJUVANT		IV	NO		14	2	2011	TCGA-BRCA
TCGA-E2-A107		4	TCGA-E2-A107-D7759	defcd3cc-c0c4-4a02-9921-4c97f1ab4e62						459	NA	Hormone Therapy	Tamoxifen		ADJUVANT		PO	YES		14	2	2011	TCGA-BRCA
TCGA-E2-A107		3	TCGA-E2-A107-D7758	32e23773-9014-438f-887b-f921486a2877						305	355	Hormone Therapy	Arimidex		ADJUVANT		PO	NO		14	2	2011	TCGA-BRCA
TCGA-E2-A107		1	TCGA-E2-A107-D7755	a7e00902-e7a5-4186-af3b-ad72c543f90a					4	109	151	Chemotherapy	Adriamycin, cytoxan, avastin		ADJUVANT		IV	NO		14	2	2011	TCGA-BRCA
TCGA-E2-A107		1	TCGA-E2-A107-D17174	46E34570-DA26-49E6-9564-CD69C9A9ECE6	4200	mg	1050	mg	4	109	151	Chemotherapy	Cyclophosphamide		ADJUVANT		IV	NO		28	9	2011	TCGA-BRCA
TCGA-E2-A107		1	TCGA-E2-A107-D17818	01B8342F-2262-4BEE-8828-DD3CC79BA416	420	mg	105	mg	4	109	151	Chemotherapy	Doxorubicin		ADJUVANT		IV	NO		28	9	2011	TCGA-BRCA
TCGA-E2-A107		5	TCGA-E2-A107-D17179	F8A4A3FF-59B7-45D2-93E6-AB8090FD077D						397	417	Hormone Therapy	Aromasin		ADJUVANT		PO	NO		28	9	2011	TCGA-BRCA
TCGA-E2-A107		3	TCGA-E2-A107-D17823	B6BDB863-8723-4E39-981C-050BD35D2153	4196	mg	1049	mg	4	249	333	Chemotherapy	Bevacizumab		ADJUVANT		IV	NO		28	9	2011	TCGA-BRCA
TCGA-E2-A107		6	TCGA-E2-A107-D17180	B2F276EF-9F6D-4748-B73C-14E98959428A			20	mg		459	NA	Hormone Therapy	Tamoxifen		ADJUVANT		PO	YES		28	9	2011	TCGA-BRCA
TCGA-E2-A107		2	TCGA-E2-A107-D17821	154B47FC-B1D3-491D-9EA5-29AF63F4E160	1680	mg	140	mg	12	165	242	Chemotherapy	Paclitaxel		ADJUVANT		IV	NO		28	9	2011	TCGA-BRCA
TCGA-E2-A108		1	TCGA-E2-A108-D7774	b5112aa6-5ae8-4f62-9901-d9fb84775ddd					4	102	144	Chemotherapy	Adriamycin		ADJUVANT		IV	NO		14	2	2011	TCGA-BRCA
TCGA-E2-A108		2	TCGA-E2-A108-D7776	0e5f203f-3c34-4cb7-be76-4901295154cf					12	151	187	Chemotherapy	Taxol		ADJUVANT		IV	NO		14	2	2011	TCGA-BRCA
TCGA-E2-A108		3	TCGA-E2-A108-D17424	D2DB5EB8-9FA3-4CF9-88B7-0FEEDE0C2122			2.5	mg		244	NA	Hormone Therapy	Femara		ADJUVANT		PO	YES		28	9	2011	TCGA-BRCA
TCGA-E2-A108		1	TCGA-E2-A108-D17915	478FCF8A-98C5-4614-BAF3-0E937EBBF1C5						95	NA	Chemotherapy	Cytoxan		ADJUVANT		IV	NO		27	10	2011	TCGA-BRCA
TCGA-E2-A109		6	TCGA-E2-A109-D7772	c3820a88-cd09-4aa5-bfb5-d4812af05d33	2.5	mg/day	2.5	mg/day		857	NA	Hormone Therapy	Femara		ADJUVANT		PO	YES		14	2	2011	TCGA-BRCA
TCGA-E2-A109		3	TCGA-E2-A109-D7765	c11ab503-55a1-4706-8e19-4306df0021b6	25	mg/day	25	mg/day		643	685	Hormone Therapy	Aromasin		ADJUVANT		PO	NO		14	2	2011	TCGA-BRCA
TCGA-E2-A109		1	TCGA-E2-A109-D7760	87fba7ad-05d6-4c59-a6de-0c0c59379e51	125	mg/day	60	mg/m2/day	15	111	215	Chemotherapy	Cytoxan		ADJUVANT		PO	NO		14	2	2011	TCGA-BRCA
TCGA-E2-A109		5	TCGA-E2-A109-D7769	c186939c-e896-47d0-8370-b151b3b79e00	20	mg/day	20	mg/day		734	807	Hormone Therapy	Tamoxifen		ADJUVANT		PO	NO		14	2	2011	TCGA-BRCA
TCGA-E2-A109		1	TCGA-E2-A109-D7762	596420b7-1032-4b1e-bac4-031b00ef07c2	52	mg/wk	24	mg/m2/day	15	111	209	Chemotherapy	Adriamycin		ADJUVANT		IV	NO		14	2	2011	TCGA-BRCA
TCGA-E2-A109		2	TCGA-E2-A109-D7764	c755119e-684b-49ba-9d65-985dcde6d41b	1	mg/day	1	mg/day		318	608	Hormone Therapy	Arimidex		ADJUVANT		PO	NO		14	2	2011	TCGA-BRCA
TCGA-E2-A109		1	TCGA-E2-A109-D7763	8df90aa0-372a-4649-9663-282c2d48b544	2202	mg	367	mg	6	230	300	Chemotherapy	Taxol		ADJUVANT		IV	NO		14	2	2011	TCGA-BRCA
TCGA-E2-A109		4	TCGA-E2-A109-D7767	db4b5ad5-5f00-43e8-8a2c-e32766f985ff	2.5	mg/day	2.5	mg/day		699	734	Hormone Therapy	Femara		ADJUVANT		PO	NO		14	2	2011	TCGA-BRCA
TCGA-E2-A10A		2	TCGA-E2-A10A-D7700	932948c9-faaa-4f8d-a773-780433c65a7a			20	mg/day		91	NA	Hormone Therapy	Tamoxifen		ADJUVANT		PO	YES		14	2	2011	TCGA-BRCA
TCGA-E2-A10A		1	TCGA-E2-A10A-D7699	de773115-886c-445c-874a-99ed871ca85d	3.6	mg	3.6	mg		88	NA	Hormone Therapy	Zoladex		ADJUVANT		SC	YES		14	2	2011	TCGA-BRCA
TCGA-E2-A10A		2	TCGA-E2-A10A-D17430	4729CED9-4A3B-43B6-AB21-95DC86CFA9FE			4	mg		148	NA	Targeted Molecular therapy	Zometa		PROGRESSION		IV	YES		27	9	2011	TCGA-BRCA
TCGA-E2-A10B		1	TCGA-E2-A10B-D7778	22a0ab43-d0fb-443a-9af6-411f57558645	1	mg/day	1	mg/day		232	NA	Hormone Therapy	Arimidex		ADJUVANT		PO	YES		14	2	2011	TCGA-BRCA
TCGA-E2-A10B		2	TCGA-E2-A10B-D17414	7A8C4891-71FD-4118-BEB4-84AC3D858FBC	1556	mg	312	mg	8	252	398	Chemotherapy	Paclitaxel		ADJUVANT		IV	NO		19	9	2011	TCGA-BRCA
TCGA-E2-A10B		2	TCGA-E2-A10B-D17415	970F3CF2-E642-4E3C-8819-541DF6437E4E	1922	mg		mg	7	252	398	Chemotherapy	Carboplatin		ADJUVANT		IV	NO		19	9	2011	TCGA-BRCA
TCGA-E2-A10B		3	TCGA-E2-A10B-D17413	0FEBDEAC-7A64-4F2D-A282-2BB6ADA48DF4	840	mg	840	mg	1	301	301	Chemotherapy	Bevacizumab		ADJUVANT		IV	NO		19	9	2011	TCGA-BRCA
TCGA-E2-A10B		4	TCGA-E2-A10B-D17412	4513E452-531B-4CB3-A85B-9B4267CABF91	2484	mg	624	mg	4	657	748	Chemotherapy	Pemetrexed		ADJUVANT		IV	NO		19	9	2011	TCGA-BRCA
TCGA-E2-A10B		1	TCGA-E2-A10B-D17371	011EFEBF-C10E-4C0F-871E-99C7222B06B2			1	mg/day		230	NA	Hormone Therapy	Arimidex		ADJUVANT		PO	YES		19	9	2011	TCGA-BRCA
TCGA-E2-A10C		2	TCGA-E2-A10C-D7705	4cbad17f-9385-400c-bb9d-3a2291f3b143	160	mg/wk	80	mg/m2/wk	12	160	252	Chemotherapy	Taxol		ADJUVANT		IV	NO		14	2	2011	TCGA-BRCA
TCGA-E2-A10C		1	TCGA-E2-A10C-D7703	5c41cc1b-b8b3-448c-93a2-c30024ccf123					4	95	139	Chemotherapy	Cytoxan		ADJUVANT		IV	NO		14	2	2011	TCGA-BRCA
TCGA-E2-A10C		3	TCGA-E2-A10C-D7707	d7774b1e-92e1-4644-a255-ea3a5ce1ad57	1	mg/day	1	mg/day		282	343	Hormone Therapy	Arimidex		ADJUVANT		PO	NO		14	2	2011	TCGA-BRCA
TCGA-E2-A10C		4	TCGA-E2-A10C-D7710	06a90674-8f6e-4a9b-97e0-2d52d0cf21dc			2.5	mg/day		343	NA	Hormone Therapy	Femara		ADJUVANT		PO	YES		14	2	2011	TCGA-BRCA
TCGA-E2-A10C		1	TCGA-E2-A10C-D17854	A35F5E09-22C4-4854-B838-0F4399668114					4	95	139	Chemotherapy	Adriamycin		ADJUVANT		IV	NO		26	9	2011	TCGA-BRCA
TCGA-E2-A10E		1	TCGA-E2-A10E-D7737	bd0584f4-ee79-49a0-9ade-0ad380645278					4	60	123	Chemotherapy	Cytoxan and Taxotere		ADJUVANT		IV	NO		14	2	2011	TCGA-BRCA
TCGA-E2-A10E		2	TCGA-E2-A10E-D7739	7ec81080-5df3-4dc4-8ec6-5e0ea241af2e	1	mg/day	1	mg/day		217	NA	Hormone Therapy	Arimidex		ADJUVANT		PO	YES		14	2	2011	TCGA-BRCA
TCGA-E2-A10E		1	TCGA-E2-A10E-D17354	00E33CEE-3545-4F64-BF71-25DC3724D422	460	mg	115	mg	4	60	123	Chemotherapy	Docetaxel		ADJUVANT		IV	NO		26	9	2011	TCGA-BRCA
TCGA-E2-A10E		1	TCGA-E2-A10E-D17356	299A38EF-5935-4D67-8EF7-C7BCE9FF5DCC	3672	mg	918	mg	4	60	123	Chemotherapy	Cyclophosphamide		ADJUVANT		IV	NO		26	9	2011	TCGA-BRCA
TCGA-E2-A10F		2	TCGA-E2-A10F-D7750	1bd78b9a-fdb8-45a6-9848-9e03ad1b28fd	20	mg/day	20	mg/day		223	337	Hormone Therapy	Tamoxifen		ADJUVANT		PO	NO		14	2	2011	TCGA-BRCA
TCGA-E2-A10F		1	TCGA-E2-A10F-D17872	3DE26760-A09A-4CD8-9EB1-5D20924A929A	640	mg	160	mg	4	69	132	Chemotherapy	Docetaxel		ADJUVANT		IV	NO		27	9	2011	TCGA-BRCA
TCGA-E2-A10F		1	TCGA-E2-A10F-D17186	A5A45F4A-EB30-4F25-8A01-B2CC187C6EF8	5136	mg	1284	mg	4	69	132	Chemotherapy	Cyclophosphamide		ADJUVANT		IV	NO		27	9	2011	TCGA-BRCA
TCGA-E2-A14N		1	TCGA-E2-A14N-D19160	774B35C1-A2FE-4E38-9361-04E5C80ED934	5444	mg	1100	mg	5	64	148	Chemotherapy	Cyclophosphamide		ADJUVANT		IV	NO		17	11	2011	TCGA-BRCA
TCGA-E2-A14N		2	TCGA-E2-A14N-D19181	17CBAB16-10F1-4630-8C6E-81E28038C433	540	mg	135	mg	4	87	148	Chemotherapy	Docetaxel		ADJUVANT		IV	NO		17	11	2011	TCGA-BRCA
TCGA-E2-A14N		1	TCGA-E2-A14N-D19180	9E98636D-8BD0-483C-B86A-593FAEF2D5B4	110	mg	110	mg	1	64	64	Chemotherapy	Doxorubicin		ADJUVANT		IV	NO		17	11	2011	TCGA-BRCA
TCGA-E2-A14O		1	TCGA-E2-A14O-D18524	4F298221-2D3F-4F83-8DBB-15844934BAA0	1	mg/day	1	mg/day		53	NA	Hormone Therapy	Arimidex		ADJUVANT		PO	YES		20	10	2011	TCGA-BRCA
TCGA-E2-A14P		1	TCGA-E2-A14P-D18847	1097E387-AF7B-476A-AE90-ECF89836F10D	10568	mg	570	mg	3	39	396	Chemotherapy	Trastuzumab		ADJUVANT		IV	NO		20	10	2011	TCGA-BRCA
TCGA-E2-A14Q		1	TCGA-E2-A14Q-D18801	38EC0589-8337-4CE8-B1F2-D4F29BB091A1	20	mg/day	20	mg/day		53	NA	Hormone Therapy	Tamoxifen		ADJUVANT		PO	YES		20	10	2011	TCGA-BRCA
TCGA-E2-A14R		1	TCGA-E2-A14R-D18840	02D7B362-61D3-42D6-85CD-44CEAFE39454	572	mg	143	mg	4	89	131	Chemotherapy	Doxorubicin		ADJUVANT		IV	NO		24	10	2011	TCGA-BRCA
TCGA-E2-A14R		3	TCGA-E2-A14R-D18842	4742335F-157B-4689-A300-FE62F824234D	1832	mg	610	mg	3	128	187	Chemotherapy	Paclitaxel (Protein-Bound)		ADJUVANT		IV	NO		24	10	2011	TCGA-BRCA
TCGA-E2-A14R		2	TCGA-E2-A14R-D18841	71BC8838-707A-4B8B-A57B-65DF043E1B53	413	mg	413	mg	1	145	145	Chemotherapy	Paclitaxel		ADJUVANT		IV	NO		24	10	2011	TCGA-BRCA
TCGA-E2-A14R		1	TCGA-E2-A14R-D18839	1F3203CD-3D0A-40D3-95B5-5B07E4987795	5712	mg	1428	mg	4	89	131	Chemotherapy	Cyclophosphamide		ADJUVANT		IV	NO		24	10	2011	TCGA-BRCA
TCGA-E2-A14S		2	TCGA-E2-A14S-D18836	37A94E43-59E6-49FE-BC0D-AB11CA6B3130	25	mg/day	25	mg/day		147	NA	Hormone Therapy	Aromasin		ADJUVANT		PO	YES		3	11	2011	TCGA-BRCA
TCGA-E2-A14S		1	TCGA-E2-A14S-D18832	DFE33AFA-BE0A-47EB-AA3E-07745099111C	4728	mg	1182	mg	4	50	119	Chemotherapy	Cytoxan		ADJUVANT		IV	NO		3	11	2011	TCGA-BRCA
TCGA-E2-A14S		1	TCGA-E2-A14S-D18834	3CD785FB-FFD4-4BC9-8B61-5CDF4C3205F4	592	mg	148	mg	4	50	119	Chemotherapy	Taxotere		ADJUVANT		IV	NO		3	11	2011	TCGA-BRCA
TCGA-E2-A14T		3	TCGA-E2-A14T-D18829	A411020C-8212-4584-90F9-D797C7120B81	1	mg/day	1	mg/day		159	NA	Hormone Therapy	Arimidex		ADJUVANT		PO	YES		7	11	2011	TCGA-BRCA
TCGA-E2-A14T		2	TCGA-E2-A14T-D18826	88256CB4-C3CF-4406-866A-27621E1D1013	1428	mg	357	mg	4	103	145	Chemotherapy	Paclitaxel		ADJUVANT		IV	NO		7	11	2011	TCGA-BRCA
TCGA-E2-A14T		1	TCGA-E2-A14T-D18818	491C04CD-29DC-4BA7-AC0E-EB33E9119638	496	mg	124	mg	4	47	89	Chemotherapy	Doxorubicin		ADJUVANT		IV	NO		7	11	2011	TCGA-BRCA
TCGA-E2-A14T		1	TCGA-E2-A14T-D18823	0EA62B2B-479A-481F-8E0A-271DDF8A2202	4968	mg	1242	mg	4	47	89	Chemotherapy	Cyclophosphamide		ADJUVANT		IV	NO		7	11	2011	TCGA-BRCA
TCGA-E2-A14U	NO		TCGA-E2-A14U-D33623	0B0A2B1B-77FF-4EEF-B070-7C3DAB61221D						129	NA	Hormone Therapy	Arimidex					YES		11	7	2012	TCGA-BRCA
TCGA-E2-A14V		1	TCGA-E2-A14V-D18889	AE8D09DE-A05B-4A3B-99CC-4CE7A88E8DF1	4512	mg	1128	mg	4	55	97	Chemotherapy	cyclophosphamide		ADJUVANT		IV	NO		1	11	2011	TCGA-BRCA
TCGA-E2-A14V		2	TCGA-E2-A14V-D18891	3DFEAA7A-286F-4E35-840E-F22E6ABF302F	1499	mg	152	mg	4	118	195	Chemotherapy	paclitaxel		ADJUVANT		IV	NO		7	11	2011	TCGA-BRCA
TCGA-E2-A14V		2	TCGA-E2-A14V-D18914	BB18FBCE-4921-4FD2-B7C0-CDA67CCD1AF5	571500	mg	1500	mg/day		118	468	Chemotherapy	lapatinib		ADJUVANT		PO	NO		7	11	2011	TCGA-BRCA
TCGA-E2-A14V		3	TCGA-E2-A14V-D18872	AF33F97A-5569-496E-8D09-EE256571D9C4		mg	1	mg		304	NA	Hormone Therapy	arimidex		ADJUVANT		PO	YES		7	11	2011	TCGA-BRCA
TCGA-E2-A14V		1	TCGA-E2-A14V-D18886	A22C1AFA-B014-42F4-BAE1-B26AA885A2D4	448	mg	112	mg	4	55	97	Chemotherapy	doxorubicin		ADJUVANT		IV	NO		7	11	2011	TCGA-BRCA
TCGA-E2-A14W		1	TCGA-E2-A14W-D18806	25E2567F-6AC2-4B0C-BB4C-6288D9260C8F	3786	mg	1122	mg	4	43	106	Chemotherapy	Cytoxan		ADJUVANT		IV	NO		4	11	2011	TCGA-BRCA
TCGA-E2-A14W		1	TCGA-E2-A14W-D18804	44D83D4E-70ED-4A03-8A24-AA0FAF79C3B9	5964	mg	585	mg	16	43	321	Chemotherapy	Herceptin		ADJUVANT		IV	NO		4	11	2011	TCGA-BRCA
TCGA-E2-A14W		1	TCGA-E2-A14W-D18808	9A006D8C-5728-4281-81D4-F33365AFA016	473	mg	140	mg	4	43	106	Chemotherapy	Docetaxel		ADJUVANT		IV	NO		4	11	2011	TCGA-BRCA
TCGA-E2-A14W		2	TCGA-E2-A14W-D18811	632F839F-82AA-43E0-BC1A-9CFCEB78B2CC	20	mg/day	20	mg/day		169	NA	Hormone Therapy	Tamoxifen		ADJUVANT		PO	YES		4	11	2011	TCGA-BRCA
TCGA-E2-A14X		1	TCGA-E2-A14X-D18865	FE204945-F99F-464A-9E6F-D168A421C139	512	mg	128	mg	2	55	97	Chemotherapy	doxorubicin		ADJUVANT		IV	NO		4	11	2011	TCGA-BRCA
TCGA-E2-A14X		1	TCGA-E2-A14X-D18863	FCF5541F-112D-4384-BD87-6B4BCBAD598D	9310	mg	1470	mg	7	55	188	Chemotherapy	avastin		ADJUVANT		IV	NO		4	11	2011	TCGA-BRCA
TCGA-E2-A14X		1	TCGA-E2-A14X-D18864	A9E35661-F258-4F47-B234-1EEDC19E838C	1642	mg	171	mg	5	111	199	Chemotherapy	paclitaxel		ADJUVANT		IV	NO		4	11	2011	TCGA-BRCA
TCGA-E2-A14X		2	TCGA-E2-A14X-D18861	A713574D-B6F2-4C3E-A90D-81F33EAB041C	75200	mg	75200	mg/day		182	280	Other, specify in notesclinical trial - bisphosphonates as adjuvant therapy	clodronic acid		ADJUVANT		PO	NO		4	11	2011	TCGA-BRCA
TCGA-E2-A14X		1	TCGA-E2-A14X-D18866	DB24F34E-51A3-4AF7-A17C-27D81176D60D	5136	mg	1284	mg	2	55	97	Chemotherapy	cyclophosphamide		ADJUVANT		IV	NO		4	11	2011	TCGA-BRCA
TCGA-E2-A14Y		3	TCGA-E2-A14Y-D18512	A7494061-D25A-4E53-91D6-9B5DB0B5D69F	20	mg/day	20	mg/day		190	547	Hormone Therapy	Tamoxifen		ADJUVANT		PO	NO		7	11	2011	TCGA-BRCA
TCGA-E2-A14Y		1	TCGA-E2-A14Y-D18499	A5C3C97F-CCF1-4700-913A-C658584D28BB	4092	mg	600	mg	6	44	149	Chemotherapy	Carboplatin		ADJUVANT		IV	NO		7	11	2011	TCGA-BRCA
TCGA-E2-A14Y		5	TCGA-E2-A14Y-D18514	BCD48E52-6804-43CF-8C55-E1980A6C15D6	60	mg/day	60	mg/day		548	NA	Hormone Therapy	Fareston		ADJUVANT		PO	YES		7	11	2011	TCGA-BRCA
TCGA-E2-A14Y		4	TCGA-E2-A14Y-D18513	67957E3D-E6D1-49EA-A0E8-11E99FB353A1	48	mg	4	mg		212	1185	Chemotherapy	Zoledronic Acid		ADJUVANT		IV	NO		7	11	2011	TCGA-BRCA
TCGA-E2-A14Y		2	TCGA-E2-A14Y-D18500	4D262684-171D-4544-A44F-60BFAC00AEAA	7168	mg	536	mg	17	44	384	Chemotherapy	Trastuzumab		ADJUVANT		IV	NO		7	11	2011	TCGA-BRCA
TCGA-E2-A14Y		1	TCGA-E2-A14Y-D18498	20803F10-4778-41BF-8D82-81E4DC7531C0	829	mg	137	mg	6	44	149	Chemotherapy	Docetaxel		ADJUVANT		IV	NO		7	11	2011	TCGA-BRCA
TCGA-E2-A14Z		1	TCGA-E2-A14Z-D18795	3094D6D4-29B2-4620-ADE6-E6C60168114A	78	mg	1	mg		110	188	Hormone Therapy	Arimidex		ADJUVANT		PO	NO		7	11	2011	TCGA-BRCA
TCGA-E2-A14Z		2	TCGA-E2-A14Z-D18799	8A897AD0-3F9D-48BA-84CA-B26404B7FFBE						196	266	Chemotherapy	Carboplatin		RECURRENCE			NO		7	11	2011	TCGA-BRCA
TCGA-E2-A14Z		2	TCGA-E2-A14Z-D18796	0F2AF5BD-F63F-4EAD-B86B-7BE2BD25AA83						196	266	Chemotherapy	Taxol		RECURRENCE			NO		7	11	2011	TCGA-BRCA
TCGA-E2-A150		1	TCGA-E2-A150-D18517	DBDE6E37-20B6-4FD1-9ADE-F324268AEF35	488	mg	122	mg	4	24	96	Chemotherapy	Doxorubicin		ADJUVANT		IV	NO		7	11	2011	TCGA-BRCA
TCGA-E2-A150		2	TCGA-E2-A150-D18518	34429660-1923-46C7-9C89-A412C2A9DE79	1719	mg	398	mg	4	80	129	Chemotherapy	Paclitaxel (Protein-Bound)		ADJUVANT		IV	NO		7	11	2011	TCGA-BRCA
TCGA-E2-A150		1	TCGA-E2-A150-D18516	6E72775A-C321-47EC-B622-DD6248D502F6	4872	mg	1218	mg	4	24	66	Chemotherapy	Cyclophosphamide		ADJUVANT		IV	NO		7	11	2011	TCGA-BRCA
TCGA-E2-A152		1	TCGA-E2-A152-D19134	BF017551-9DD2-4283-A0AD-FA9F13FC6972	12678	mg	460	mg		42	NA	Chemotherapy	Trastuzumab		ADJUVANT		IV	YES		17	11	2011	TCGA-BRCA
TCGA-E2-A152		1	TCGA-E2-A152-D19126	CE4C026E-0255-4BF9-93C9-FBA8B76E0AA6	942	mg	942	mg	1	42	42	Chemotherapy	Cyclophosphamide		ADJUVANT		IV	NO		17	11	2011	TCGA-BRCA
TCGA-E2-A152		1	TCGA-E2-A152-D19125	EA9D6B7D-D495-46D4-BF2D-BC35E0F65BFB	118	mg	118	mg	1	42	42	Chemotherapy	Docetaxel		ADJUVANT		IV	NO		17	11	2011	TCGA-BRCA
TCGA-E2-A152		3	TCGA-E2-A152-D19133	74FB0D62-6C47-4269-B25C-6A6340F18D06	1	mg/day	1	mg/day		231	NA	Hormone Therapy	Arimidex		ADJUVANT		PO	YES		17	11	2011	TCGA-BRCA
TCGA-E2-A152		2	TCGA-E2-A152-D19127	4DDAC9D3-0FF6-47D1-8863-6BA83B231D43	2641	mg	156	mg	6	63	217	Chemotherapy	Paclitaxel (Protein-Bound)		ADJUVANT		IV	NO		17	11	2011	TCGA-BRCA
TCGA-E2-A153		3	TCGA-E2-A153-D18954	229BE9CD-B3B4-4B15-AA20-DFF1B19DF725		mg	20	mg/day		229	NA	Hormone Therapy	tamoxifen		ADJUVANT		PO	YES		8	11	2011	TCGA-BRCA
TCGA-E2-A153		2	TCGA-E2-A153-D18950	DC77A2E0-D67A-46FB-8F56-EE1F16089F98	1722	mg	200	mg	9	112	196	Chemotherapy	paclitaxel		ADJUVANT		IV	NO		8	11	2011	TCGA-BRCA
TCGA-E2-A153		1	TCGA-E2-A153-D18948	057F6C50-9E43-4775-9A1A-00A06EB7F9B4	480	mg	120	mg	4	42	98	Chemotherapy	doxorubicin		ADJUVANT		IV	NO		8	11	2011	TCGA-BRCA
TCGA-E2-A153		1	TCGA-E2-A153-D18947	F3D8922B-7D20-47D4-9ECC-806723EFCE76	5700	mg	1500	mg	4	42	98	Chemotherapy	cyclophosphamide		ADJUVANT		IV	NO		8	11	2011	TCGA-BRCA
TCGA-E2-A154		1	TCGA-E2-A154-D18941	A19AD7AA-E6A9-40A8-A357-65677967265C			1	mg/day		325	NA	Hormone Therapy	arimidex		ADJUVANT		PO	YES		8	11	2011	TCGA-BRCA
TCGA-E2-A155		1	TCGA-E2-A155-D18962	E7F98449-1AD2-4788-98A9-C1B731F13D28					4	30	NA	Chemotherapy	Cytoxan		ADJUVANT			NO		8	11	2011	TCGA-BRCA
TCGA-E2-A155		3	TCGA-E2-A155-D19107	FF8866DF-0183-4B72-8285-E71C4F120359	20	mg/day	20	mg/day		NA	249	Hormone Therapy	Tamoxifen		ADJUVANT		PO	NO		8	11	2011	TCGA-BRCA
TCGA-E2-A155		2	TCGA-E2-A155-D19105	39BFC0D7-45BC-4640-BA13-4397A0A9CE06					12	NA	NA	Chemotherapy	Taxol		ADJUVANT			NO		8	11	2011	TCGA-BRCA
TCGA-E2-A155		1	TCGA-E2-A155-D18944	C399DF54-62D4-49E4-AB11-5B0008E16218					4	30	NA	Chemotherapy	Adriamycin		ADJUVANT			NO		8	11	2011	TCGA-BRCA
TCGA-E2-A155		4	TCGA-E2-A155-D19111	DFA20391-05F7-4053-9EC5-1BD5F5261968	1	mg/day	1	mg/day		249	NA	Hormone Therapy	Arimidex		ADJUVANT		PO	YES		8	11	2011	TCGA-BRCA
TCGA-E2-A156		1	TCGA-E2-A156-D18787	9FA71240-8DEF-42FE-9235-91CC3980DDF7	1	mg/day	1	mg/day		119	NA	Hormone Therapy	Arimidex		ADJUVANT		PO	YES		8	11	2011	TCGA-BRCA
TCGA-E2-A158		3	TCGA-E2-A158-D18963	B94489C2-71D2-40FE-86DD-A3E999BF3373		mg	1	mg		450	NA	Chemotherapy	arimidex		ADJUVANT		PO	YES		8	11	2011	TCGA-BRCA
TCGA-E2-A158		3	TCGA-E2-A158-D18963	B94489C2-71D2-40FE-86DD-A3E999BF3373		mg	1	mg		450	NA	Chemotherapy	arimidex		ADJUVANT		PO	YES		8	11	2011	TCGA-BRCA
TCGA-E2-A158		1	TCGA-E2-A158-D18958	A3051694-896A-4A9D-9178-CA248163F114						NA	228	Chemotherapy	doxorubicin		ADJUVANT			NO		8	11	2011	TCGA-BRCA
TCGA-E2-A158		1	TCGA-E2-A158-D18958	A3051694-896A-4A9D-9178-CA248163F114						NA	228	Chemotherapy	doxorubicin		ADJUVANT			NO		8	11	2011	TCGA-BRCA
TCGA-E2-A158		1	TCGA-E2-A158-D18960	8C16F7B2-EFBC-4B7E-AA40-8A152D0E4F0F						NA	228	Chemotherapy	cytoxan		ADJUVANT			NO		8	11	2011	TCGA-BRCA
TCGA-E2-A158		1	TCGA-E2-A158-D18960	8C16F7B2-EFBC-4B7E-AA40-8A152D0E4F0F						NA	228	Chemotherapy	cytoxan		ADJUVANT			NO		8	11	2011	TCGA-BRCA
TCGA-E2-A158		2	TCGA-E2-A158-D18961	67C4C12D-8CB3-4ED8-8913-666D05A6057D						NA	228	Chemotherapy	Taxane		ADJUVANT			NO		8	11	2011	TCGA-BRCA
TCGA-E2-A158		2	TCGA-E2-A158-D18961	67C4C12D-8CB3-4ED8-8913-666D05A6057D						NA	228	Chemotherapy	Taxane		ADJUVANT			NO		8	11	2011	TCGA-BRCA
TCGA-E2-A159		1	TCGA-E2-A159-D19116	57830A90-A8C2-4396-977D-CC41223CD5E3	5088	mg	1272	mg	4	50	91	Chemotherapy	Cyclophosphamide		ADJUVANT		IV	NO		8	11	2011	TCGA-BRCA
TCGA-E2-A159		2	TCGA-E2-A159-D19119	10D6AF3A-547A-4172-A1AA-9C9266122BEF	1134	mg	378	mg	3	113	141	Chemotherapy	Paclitaxel (Protein-Bound)		ADJUVANT		IV	NO		8	11	2011	TCGA-BRCA
TCGA-E2-A159		1	TCGA-E2-A159-D19118	E04BF780-9220-4AB5-9C43-2472BB5FBFD6	508	mg	127	mg	4	50	91	Chemotherapy	Doxorubicin		ADJUVANT		IV	NO		8	11	2011	TCGA-BRCA
TCGA-E2-A15A		2	TCGA-E2-A15A-D18932	EDEDBFBC-2FEA-4A60-929F-17C65470B874	1120	mg	280	mg	4	103	145	Chemotherapy	Paclitaxel		ADJUVANT		IV	NO		10	11	2011	TCGA-BRCA
TCGA-E2-A15A		1	TCGA-E2-A15A-D18929	03F02177-F519-4582-80D5-FB49841CED1B	3792	mg	948	mg	4	47	89	Chemotherapy	Cyclophosphamide		ADJUVANT		IV	NO		10	11	2011	TCGA-BRCA
TCGA-E2-A15A		1	TCGA-E2-A15A-D18931	D589DD76-9CC5-49F7-AB78-94321F8B1402	380	mg	95	mg	4	47	89	Chemotherapy	Doxorubicin		ADJUVANT		IV	NO		10	11	2011	TCGA-BRCA
TCGA-E2-A15A		3	TCGA-E2-A15A-D18933	F855C3B6-E0E7-4A87-9CF5-5BB51DD2E354	44	mg	4	mg		103	NA	Chemotherapy	Zoledronic Acid		ADJUVANT		IV	YES		10	11	2011	TCGA-BRCA
TCGA-E2-A15C		1	TCGA-E2-A15C-D18936	057D51BB-CBBC-401E-BB09-3E7A10ADCA74		mg	1	mg/day		65	NA	Hormone Therapy	arimidex		ADJUVANT		PO	YES		9	11	2011	TCGA-BRCA
TCGA-E2-A15D		1	TCGA-E2-A15D-D18784	39818837-2CB1-402D-AEE7-456C52833C47	4100	mg	20	mg		111	316	Hormone Therapy	Tamoxifen		ADJUVANT		PO	NO		9	11	2011	TCGA-BRCA
TCGA-E2-A15E		2	TCGA-E2-A15E-D18925	9E5B5BB6-2140-4A7E-A602-A78255F5E0C5	6098	mg	232	mg	24	119	489	Chemotherapy	trastuzumab		ADJUVANT		IV	NO		9	11	2011	TCGA-BRCA
TCGA-E2-A15E		3	TCGA-E2-A15E-D18927	407C7081-6BAE-49FF-BA21-08E9B1FFC04D		mg	1600	mg/day		77	NA	Other, specify in notesclinical trial - bisphosphonates as adjuvant therapy	clodronate		ADJUVANT		PO	YES		9	11	2011	TCGA-BRCA
TCGA-E2-A15E		1	TCGA-E2-A15E-D18920	46743446-EA3E-448F-B26B-48229B9F7E41	380	mg	95	mg	4	63	105	Chemotherapy	doxorubicin		ADJUVANT		IV	NO		9	11	2011	TCGA-BRCA
TCGA-E2-A15E		2	TCGA-E2-A15E-D18924	AD397BC8-6AFC-4D6E-8808-994CFFAB1FF1	1560	mg	130	mg	12	119	198	Chemotherapy	paclitaxel		ADJUVANT		IV	NO		9	11	2011	TCGA-BRCA
TCGA-E2-A15E		4	TCGA-E2-A15E-D18928	B5431001-AC5A-44E5-A998-A5071332A876	4900	mg	20	mg/day		203	448	Hormone Therapy	tamoxifen		ADJUVANT		PO	NO		9	11	2011	TCGA-BRCA
TCGA-E2-A15E		5	TCGA-E2-A15E-D18930	B1551326-BA16-476F-9732-DB302B702454		mg	25	mg/day		451	NA	Hormone Therapy	aromasin		ADJUVANT		PO	YES		9	11	2011	TCGA-BRCA
TCGA-E2-A15E		1	TCGA-E2-A15E-D18921	41AF0E0A-6F0D-4BC6-97E8-6D887A944099	3816	mg	954	mg	4	63	105	Chemotherapy	cyclophosphamide		ADJUVANT		IV	NO		9	11	2011	TCGA-BRCA
TCGA-E2-A15F		1	TCGA-E2-A15F-D18907	1EAC6D1E-0E8F-4AD2-8571-21809FF6F41C	1	mg/day	1	mg/day		87	NA	Hormone Therapy	Arimidex		ADJUVANT		PO	YES		10	11	2011	TCGA-BRCA
TCGA-E2-A15G		1	TCGA-E2-A15G-D18903	BFCCD553-AC21-473B-BF95-489271D20DF1	1	mg/day	1	mg/day		125	NA	Hormone Therapy	Arimidex		ADJUVANT		PO	YES		14	11	2011	TCGA-BRCA
TCGA-E2-A15H		1	TCGA-E2-A15H-D18923	A307776F-37AE-46FE-A3D1-D0E79E1D73A8						83	NA	Chemotherapy	Herceptin		ADJUVANT			NO		14	11	2011	TCGA-BRCA
TCGA-E2-A15I		1	TCGA-E2-A15I-D18890	F282FF05-35FC-48D3-B9BD-E0006F0F255D	20	mg/day	20	mg/day		41	NA	Hormone Therapy	Tamoxifen		ADJUVANT		PO	YES		14	11	2011	TCGA-BRCA
TCGA-E2-A15J		1	TCGA-E2-A15J-D18893	A6C43C80-32E8-4A0D-A6C0-6332C91C8B32	504	mg	126	mg	4	65	128	Chemotherapy	Docetaxel		ADJUVANT		IV	NO		15	11	2011	TCGA-BRCA
TCGA-E2-A15J		2	TCGA-E2-A15J-D18896	E6213072-8B49-4836-BAAF-DE4685016685	20	mg/day	20	mg/day		151	NA	Hormone Therapy	Tamoxifen		ADJUVANT		PO	YES		15	11	2011	TCGA-BRCA
TCGA-E2-A15J		1	TCGA-E2-A15J-D18895	D882E0A2-E3B4-4D0A-ADB8-9D48507E0D7B	4032	mg	1008	mg	4	65	128	Chemotherapy	Cyclophosphamide		ADJUVANT		IV	NO		15	11	2011	TCGA-BRCA
TCGA-E2-A15K		1	TCGA-E2-A15K-D18871	9C486924-7EF1-47D8-B98A-2676AE270FE8					4	61	131	Chemotherapy	Adriamycin		ADJUVANT			NO		15	11	2011	TCGA-BRCA
TCGA-E2-A15K		2	TCGA-E2-A15K-D18877	DFF4C694-40E2-4F27-BDD5-0AF99106E3C5					4	146	208	Chemotherapy	Taxol		ADJUVANT			NO		15	11	2011	TCGA-BRCA
TCGA-E2-A15K		1	TCGA-E2-A15K-D18874	06D39A90-4056-428C-A6A2-7AEF31C3FE5C					4	61	131	Chemotherapy	Cytoxan		ADJUVANT			NO		15	11	2011	TCGA-BRCA
TCGA-E2-A15L		1	TCGA-E2-A15L-D18887	50C9B52E-A733-4A39-89C6-A845EDDC1CC5	1	mg/day	1	mg/day		45	NA	Hormone Therapy	Arimidex		ADJUVANT		PO	YES		15	11	2011	TCGA-BRCA
TCGA-E2-A15M		1	TCGA-E2-A15M-D18853	6085AD44-E291-473A-9D84-846B9D83A6A7	1	mg/day	1	mg/day		202	NA	Hormone Therapy	Arimidex		ADJUVANT		PO	NO		15	11	2011	TCGA-BRCA
TCGA-E2-A15O		2	TCGA-E2-A15O-D19167	61BED00F-F2EF-4F91-8BC8-B0F1BEEEE796	6000	mg	20	mg/day		96	289	Hormone Therapy	aromasin		ADJUVANT		PO	NO		16	11	2011	TCGA-BRCA
TCGA-E2-A15O		2	TCGA-E2-A15O-D19167	61BED00F-F2EF-4F91-8BC8-B0F1BEEEE796	6000	mg	20	mg/day		96	289	Hormone Therapy	aromasin		ADJUVANT		PO	NO		16	11	2011	TCGA-BRCA
TCGA-E2-A15O		1	TCGA-E2-A15O-D19166	6E587C05-8883-4909-BE96-852F9352E81A	56	mg	1	mg/day		48	104	Hormone Therapy	arimidex		ADJUVANT		PO	NO		16	11	2011	TCGA-BRCA
TCGA-E2-A15O		1	TCGA-E2-A15O-D19166	6E587C05-8883-4909-BE96-852F9352E81A	56	mg	1	mg/day		48	104	Hormone Therapy	arimidex		ADJUVANT		PO	NO		16	11	2011	TCGA-BRCA
TCGA-E2-A15O		3	TCGA-E2-A15O-D19169	ABECA7CD-0E93-4DCF-938C-350829939C31		mg		mg/day		289	NA	Hormone Therapy	femara		ADJUVANT		PO			16	11	2011	TCGA-BRCA
TCGA-E2-A15O		3	TCGA-E2-A15O-D19169	ABECA7CD-0E93-4DCF-938C-350829939C31		mg		mg/day		289	NA	Hormone Therapy	femara		ADJUVANT		PO			16	11	2011	TCGA-BRCA
TCGA-E2-A15O	NO		TCGA-E2-A15O-D70381	D54F8164-4FDA-4707-A7AE-8057748B100D						289	NA	Hormone Therapy	Femara					YES		16	3	2015	TCGA-BRCA
TCGA-E2-A15O	NO		TCGA-E2-A15O-D70381	D54F8164-4FDA-4707-A7AE-8057748B100D						289	NA	Hormone Therapy	Femara					YES		16	3	2015	TCGA-BRCA
TCGA-E2-A15P		1	TCGA-E2-A15P-D19145	F89D7938-6B30-4AF5-84F0-30B5D1B87F69	115	mg	1	mg/day		105	220	Hormone Therapy	Arimidex		ADJUVANT		PO	NO		16	11	2011	TCGA-BRCA
TCGA-E2-A15P		2	TCGA-E2-A15P-D19146	CEE4C48F-410A-452E-9C36-DF6142898E8D	25	mg/day	25	mg/day		223	NA	Hormone Therapy	Aromasin		ADJUVANT		PO	YES		16	11	2011	TCGA-BRCA
TCGA-E2-A15R		1	TCGA-E2-A15R-D19171	28619333-01BE-42CB-9524-04AFE22A9D84	3600	mg	900	mg	4	92	134	Chemotherapy	cyclophosphamide		ADJUVANT		IV	NO		16	11	2011	TCGA-BRCA
TCGA-E2-A15R		1	TCGA-E2-A15R-D19172	14E71F28-E7FC-4F5A-AAB3-781734D03604	360	mg	90	mg	4	92	134	Chemotherapy	doxorubicin		ADJUVANT		IV	NO		16	11	2011	TCGA-BRCA
TCGA-E2-A15R		3	TCGA-E2-A15R-D19174	1A8B3B00-0153-4DD2-8AC8-804B467C84CF		mg	1	mg/day		266	NA	Hormone Therapy	arimidex		ADJUVANT		PO	YES		16	11	2011	TCGA-BRCA
TCGA-E2-A15R		2	TCGA-E2-A15R-D19173	1B56D8BF-E538-4CCC-B9F5-1F7CC5EA6366	1072	mg	268	mg	4	148	197	Chemotherapy	paclitaxel		ADJUVANT		IV	NO		16	11	2011	TCGA-BRCA
TCGA-E2-A15S		3	TCGA-E2-A15S-D19140	CEBFFF93-6688-400B-AA11-6CD3B44EFE31	1	mg/day	1	mg/day		314	NA	Hormone Therapy	Arimidex		ADJUVANT		PO	YES		16	11	2011	TCGA-BRCA
TCGA-E2-A15S		1	TCGA-E2-A15S-D19137	E2A0AE1A-0AFD-48FC-A05A-64B284BBC153	276	mg	92	mg	3	50	78	Chemotherapy	Doxorubicin		ADJUVANT		IV	NO		16	11	2011	TCGA-BRCA
TCGA-E2-A15S		1	TCGA-E2-A15S-D19136	8460E5C6-9209-4D1B-889B-72D74DE61493	2754	mg	918	mg	3	50	78	Chemotherapy	Cyclophosphamide		ADJUVANT		IV	NO		16	11	2011	TCGA-BRCA
TCGA-E2-A15S		2	TCGA-E2-A15S-D19139	F323125C-76E3-4E3E-AFB8-2355B2C63C47						NA	NA	Chemotherapy	Taxol		ADJUVANT			NO		16	11	2011	TCGA-BRCA
TCGA-E2-A15T		1	TCGA-E2-A15T-D19143	A71ADC96-7255-4D33-ABC9-4883E48C7DB3	1	mg/day	1	mg/day		34	NA	Hormone Therapy	Arimidex		ADJUVANT		PO	YES		17	11	2011	TCGA-BRCA
TCGA-E2-A1AZ		1	TCGA-E2-A1AZ-D19468	A7A7027F-58E3-4B34-B912-C6A0C84BECC8	460	mg	115	mg	4	61	121	Chemotherapy	Adriamycin		ADJUVANT		IV	NO		6	12	2011	TCGA-BRCA
TCGA-E2-A1AZ		1	TCGA-E2-A1AZ-D19476	64F31114-ABD4-4E0D-BAAD-06531F01F8A0	4500	mg	1125	mg	4	61	121	Chemotherapy	Cytoxan		ADJUVANT		IV	NO		6	12	2011	TCGA-BRCA
TCGA-E2-A1B0		1	TCGA-E2-A1B0-D19464	A0811C15-BA7F-4042-8E8C-0C3BA33C8A89	7560	mg	1260	mg	6	35	119	Chemotherapy	cytoxan		ADJUVANT		IV	NO		7	12	2011	TCGA-BRCA
TCGA-E2-A1B0		3	TCGA-E2-A1B0-D19480	B08E096E-EE65-42AA-B000-0198892EB17B	8720	mg	545	mg	16	231	557	Chemotherapy	herceptin		ADJUVANT		IV	NO		7	12	2011	TCGA-BRCA
TCGA-E2-A1B0		2	TCGA-E2-A1B0-D19466	F6516BAA-1825-4C57-824A-D8EE3A2497D8	1920	mg	160	mg	6	140	217	Chemotherapy	taxol		ADJUVANT		IV	NO		7	12	2011	TCGA-BRCA
TCGA-E2-A1B0		1	TCGA-E2-A1B0-D19463	5806DC75-529D-450D-952E-3AEA4294E6CB	756	mg	126	mg	6	35	119	Chemotherapy	adriamycin		ADJUVANT		IV	NO		7	12	2011	TCGA-BRCA
TCGA-E2-A1B1		2	TCGA-E2-A1B1-D19433	1C0E879C-D0B0-45F3-B530-C9E53A0BFC31	2145	mg	195	mg	11	155	232	Chemotherapy	paclitaxel		ADJUVANT		IV	NO		9	12	2011	TCGA-BRCA
TCGA-E2-A1B1		2	TCGA-E2-A1B1-D19428	607FFFF8-3B83-4A56-8A6B-04F87ECAD6F5	16128	mg	672	mg	24	155	491	Chemotherapy	herceptin		ADJUVANT		IV	NO		9	12	2011	TCGA-BRCA
TCGA-E2-A1B1		1	TCGA-E2-A1B1-D19424	AA17D85A-0FDD-47FB-9D84-B8E632A19374	60	mg	4	mg	15	71	969	Other, specify in notesbiphosphonate	zoledronic acid		ADJUVANT		IV	NO		9	12	2011	TCGA-BRCA
TCGA-E2-A1B1		1	TCGA-E2-A1B1-D19438	F78B48EF-E33F-4DC4-8527-32A39CF392F3	584	mg	146	mg	4	71	134	Chemotherapy	adriamycin		ADJUVANT		IV	NO		9	12	2011	TCGA-BRCA
TCGA-E2-A1B1		4	TCGA-E2-A1B1-D19419	2F50945A-770E-4BAE-A4BA-BF8337D74422		mg	20	mg/day		239	NA	Hormone Therapy	tamoxifen		ADJUVANT		PO	YES		9	12	2011	TCGA-BRCA
TCGA-E2-A1B1		3	TCGA-E2-A1B1-D19421	347D45D4-7A50-4C57-9CAF-B7BE348BDE4F		mg	3.75	mg		71	NA	Hormone Therapy	triptorelin		ADJUVANT		IM	YES		9	12	2011	TCGA-BRCA
TCGA-E2-A1B1		1	TCGA-E2-A1B1-D19435	8C3CFC3B-88E5-4E90-AE7E-1F4CE327F036	5856	mg	1464	mg	4	71	134	Chemotherapy	cyclophosphamide		ADJUVANT		IV	NO		9	12	2011	TCGA-BRCA
TCGA-E2-A1B4		1	TCGA-E2-A1B4-D19444	A6C154F3-9CE0-4FC3-943B-640A43ADC915	828	mg	1	mg/day		176	1004	Hormone Therapy	arimidex		ADJUVANT		PO	NO		8	12	2011	TCGA-BRCA
TCGA-E2-A1B5		1	TCGA-E2-A1B5-D19397	CB3816CF-67CB-4392-B82C-D7FC2F387357						NA	190	Chemotherapy	taxol		ADJUVANT		IV	NO		8	12	2011	TCGA-BRCA
TCGA-E2-A1B5		2	TCGA-E2-A1B5-D19408	EE248DCA-EF7B-4120-BC49-86460A2BD750		mg	20	mg/day		190	NA	Hormone Therapy	tamoxifen		ADJUVANT		PO	YES		8	12	2011	TCGA-BRCA
TCGA-E2-A1B5		1	TCGA-E2-A1B5-D19400	D6F378A8-CE13-4C40-A22C-63B7D803BC36						NA	190	Chemotherapy	cytoxan		ADJUVANT		IV	NO		8	12	2011	TCGA-BRCA
TCGA-E2-A1B6		1	TCGA-E2-A1B6-D19412	41211D2C-2E5E-4A2E-B31D-B8B5FD4053B0					4	NA	163	Chemotherapy	Adriamycin		ADJUVANT		IV	NO		9	12	2011	TCGA-BRCA
TCGA-E2-A1B6		2	TCGA-E2-A1B6-D19420	5B691CC0-6DE5-419D-96FB-0C8A7DEB398B					4	NA	163	Chemotherapy	Taxol		ADJUVANT		IV	NO		9	12	2011	TCGA-BRCA
TCGA-E2-A1B6		1	TCGA-E2-A1B6-D19399	3110E408-194F-4231-98AC-379E031BB58E					4	NA	163	Chemotherapy	Cytoxan		ADJUVANT		IV	NO		9	12	2011	TCGA-BRCA
TCGA-E2-A1BC		1	TCGA-E2-A1BC-D19437	13C0F950-43CA-42DC-8E5D-A36D4B38FED8	1	mg/day	1	mg/day		11	NA	Hormone Therapy	Arimidex		ADJUVANT		PO	YES		9	12	2011	TCGA-BRCA
TCGA-E2-A1BC		1	TCGA-E2-A1BC-D19437	13C0F950-43CA-42DC-8E5D-A36D4B38FED8	1	mg/day	1	mg/day		11	NA	Hormone Therapy	Arimidex		ADJUVANT		PO	YES		9	12	2011	TCGA-BRCA
TCGA-E2-A1BD		1	TCGA-E2-A1BD-D19445	2534A6C5-8DD5-454D-8887-6098E2B7CBB1	1	mg/day	1	mg/day		170	NA	Hormone Therapy	Arimidex		ADJUVANT		PO	YES		9	12	2011	TCGA-BRCA
TCGA-E2-A1IE		4	TCGA-E2-A1IE-D19971	FF2B7E21-B246-498D-8B7B-4B91A0FB3425	20	mg/day	20	mg/day		500	NA	Hormone Therapy	Tamoxifen		ADJUVANT		PO	YES		21	12	2011	TCGA-BRCA
TCGA-E2-A1IE		1	TCGA-E2-A1IE-D19965	F1068428-E9F7-419B-B5A1-1C52A1E42A8E	472	mg	118	mg	4	62	104	Chemotherapy	Doxorubicin		ADJUVANT		IV	NO		21	12	2011	TCGA-BRCA
TCGA-E2-A1IE		1	TCGA-E2-A1IE-D19967	65CC9CCD-D919-4BCD-96BF-619424B8D8BE	4728	mg	1182	mg	4	62	104	Chemotherapy	Cyclophosphamide		ADJUVANT		IMIV	NO		21	12	2011	TCGA-BRCA
TCGA-E2-A1IE		2	TCGA-E2-A1IE-D19968	21FD6890-254A-4F5F-B112-8D1EB3C23341	1364	mg	341	mg	4	118	171	Chemotherapy	Paclitaxel		ADJUVANT		IV	NO		21	12	2011	TCGA-BRCA
TCGA-E2-A1IE		3	TCGA-E2-A1IE-D19970	D27CB74E-89DC-4859-81F9-CBA4A807E9E8	185	mg	1	mg/day		252	437	Hormone Therapy	Arimidex		ADJUVANT		PO	NO		21	12	2011	TCGA-BRCA
TCGA-E2-A1IE	NO		TCGA-E2-A1IE-D70374	FC87038A-95A3-4E05-9442-79BF251AF39F						1844	1928	Hormone Therapy	Femara					NO	Clinical Progressive Disease	16	3	2015	TCGA-BRCA
TCGA-E2-A1IE	NO		TCGA-E2-A1IE-D70375	6A7EB17B-231B-4C2C-B1B0-8825B0BD71CA						1928	2187	Hormone Therapy	Faslodex					NO	Clinical Progressive Disease	16	3	2015	TCGA-BRCA
TCGA-E2-A1IE	NO		TCGA-E2-A1IE-D70376	7325CF50-8976-4A43-9E2F-6FA667BC428C						2187	NA	Hormone Therapy	Exemestane					YES		16	3	2015	TCGA-BRCA
TCGA-E2-A1IE	NO		TCGA-E2-A1IE-D70377	07C275AD-3B22-436C-89C9-CCB6FD3D2B2E						2187	NA	Chemotherapy	Everolimus					YES		16	3	2015	TCGA-BRCA
TCGA-E2-A1IF		1	TCGA-E2-A1IF-D19963	B72C6A80-3E80-4683-A073-49251E7CF780	1	mg/day	1	mg/day		41	NA	Hormone Therapy	Arimidex		ADJUVANT		PO	YES		21	12	2011	TCGA-BRCA
TCGA-E2-A1IG		2	TCGA-E2-A1IG-D19935	35DF36F9-799F-4E34-98BB-453D807A55AF	1160	mg	290	mg	4	108	150	Chemotherapy	Paclitaxel		ADJUVANT		IV	NO		21	12	2011	TCGA-BRCA
TCGA-E2-A1IG		3	TCGA-E2-A1IG-D19936	83E712C3-ABC5-4875-A5A1-4AEBEA1D27BA	20	mg/day	20	mg/day		234	NA	Hormone Therapy	Tamoxifen		ADJUVANT		PO	YES		21	12	2011	TCGA-BRCA
TCGA-E2-A1IG		1	TCGA-E2-A1IG-D19933	521E6E77-C1C4-4361-8566-1E7AE45D7CC4	3960	mg	990	mg	4	52	94	Chemotherapy	Cyclophosphamide		ADJUVANT		IV	NO		21	12	2011	TCGA-BRCA
TCGA-E2-A1IG		1	TCGA-E2-A1IG-D19934	3DAFFE53-CA87-4B06-A70E-1F55782E3964	396	mg	99	mg	4	52	94	Chemotherapy	Doxorubicin		ADJUVANT		IV	NO		21	12	2011	TCGA-BRCA
TCGA-E2-A1IG	NO		TCGA-E2-A1IG-D70393	86F3FAA8-97CD-4A7E-B217-21DCAB6419BA						1991	NA	Hormone Therapy	Letrozole					YES		16	3	2015	TCGA-BRCA
TCGA-E2-A1IH		1	TCGA-E2-A1IH-D19961	ADCF42F6-D220-4FED-B497-03BA85C4304D	25	mg/day	25	mg/day		32	NA	Hormone Therapy	Aromasin		ADJUVANT		PO	YES		21	12	2011	TCGA-BRCA
TCGA-E2-A1II		2	TCGA-E2-A1II-D19957	E52E0CD6-6BA3-4B19-B9A1-B64D2D70C333	1312	mg	328	mg	4	129	171	Chemotherapy	Paclitaxel		ADJUVANT		IV	NO		21	12	2011	TCGA-BRCA
TCGA-E2-A1II		1	TCGA-E2-A1II-D19955	32F5916B-52FE-4FD3-8F7D-FAFD84F63E02	460	mg	116	mg	4	73	115	Chemotherapy	Doxorubicin		ADJUVANT		IV	NO		21	12	2011	TCGA-BRCA
TCGA-E2-A1II		1	TCGA-E2-A1II-D19956	7F620EE0-F7E5-41C9-9E7F-E47843DBB6EC	4656	mg	1164	mg	4	73	115	Chemotherapy	Cyclophosphamide		ADJUVANT		IV	NO		21	12	2011	TCGA-BRCA
TCGA-E2-A1IJ		1	TCGA-E2-A1IJ-D19952	F81CA42B-439C-4C65-B16B-D4461F89A002	1	mg/day	1	mg/day		48	NA	Hormone Therapy	Arimidex		ADJUVANT		PO	YES		21	12	2011	TCGA-BRCA
TCGA-E2-A1IK		1	TCGA-E2-A1IK-D19977	11888A89-B610-43B7-9103-C695EDAB9332	1	mg/day	1	mg/day		92	NA	Hormone Therapy	Arimidex		ADJUVANT		PO	YES		3	1	2012	TCGA-BRCA
TCGA-E2-A1IL		1	TCGA-E2-A1IL-D20281	383F11A4-7593-479A-95EA-EBB7ED807F66	1	mg/day	1	mg/day		64	NA	Hormone Therapy	Arimidex		ADJUVANT		PO	YES		3	1	2012	TCGA-BRCA
TCGA-E2-A1IN		1	TCGA-E2-A1IN-D20324	F7685815-0BF1-443B-9F43-01B6887E6A92	1	mg/day	1	mg/day		103	NA	Hormone Therapy	Arimidex		ADJUVANT		PO	YES		4	1	2012	TCGA-BRCA
TCGA-E2-A1IO		1	TCGA-E2-A1IO-D20320	BFC8334A-C530-4EE0-860A-3473046CCE9F	462	mg	115.5	mg	4	84	147	Chemotherapy	Docetaxel		ADJUVANT		IV	NO		4	1	2012	TCGA-BRCA
TCGA-E2-A1IO		1	TCGA-E2-A1IO-D20319	5CAD1231-055C-4E7F-AA97-689B30AEE887	3696	mg	924	mg	4	84	147	Chemotherapy	Cyclophosphamide		ADJUVANT		IV	NO		4	1	2012	TCGA-BRCA
TCGA-E2-A1IO		2	TCGA-E2-A1IO-D20321	07023BDC-054F-4A18-BA92-A01D49FC2F1D	20	mg/day	20	mg/day		266	NA	Hormone Therapy	Tamoxifen		ADJUVANT		PO	YES		4	1	2012	TCGA-BRCA
TCGA-E2-A1IU		1	TCGA-E2-A1IU-D19975	6BB85C8B-BED1-4F0D-B330-2307404DA314	1	mg/day	1	mg/day		36	NA	Hormone Therapy	Arimidex		ADJUVANT		PO	YES		4	1	2012	TCGA-BRCA
TCGA-E2-A1L6		1	TCGA-E2-A1L6-D20571	2A551287-56B0-41BD-BFD3-1F24A796AAC3	3740	mg	935	mg	4	49	91	Chemotherapy	Cyclophosphamide		ADJUVANT		IV	NO		10	1	2012	TCGA-BRCA
TCGA-E2-A1L6		3	TCGA-E2-A1L6-D20576	D638F4F1-F401-40B5-B9C4-16792E4F1718			3.75	mg		49	NA	Other, specify in notesPhase III Clinical Trial	Triptorelin		ADJUVANT		IM	YES		10	1	2012	TCGA-BRCA
TCGA-E2-A1L6		3	TCGA-E2-A1L6-D20574	C2F3080E-04F4-408F-945A-184A8E8F53AD	1600	mg/day	1600	mg/day		49	1120	Other, specify in notesPhase III Clinical Trial	Clodronate		ADJUVANT		PO	NO		10	1	2012	TCGA-BRCA
TCGA-E2-A1L6		1	TCGA-E2-A1L6-D20572	5BDBE33A-381E-477B-B28D-073FCBA0DB9F	380	mg	95	mg	4	49	91	Chemotherapy	Doxorubicin		ADJUVANT		IV	NO		10	1	2012	TCGA-BRCA
TCGA-E2-A1L6		4	TCGA-E2-A1L6-D20577	ED98E166-5C11-4AE6-82DC-463DE3C00BEE	20	mg/day	20	mg/day		148	NA	Hormone Therapy	Tamoxifen		ADJUVANT		PO	YES		10	1	2012	TCGA-BRCA
TCGA-E2-A1L6		2	TCGA-E2-A1L6-D20573	C239325B-6739-43DD-A6FB-832310B2644B	1080	mg	270	mg	4	105	147	Chemotherapy	Paclitaxel		ADJUVANT		IV	NO		10	1	2012	TCGA-BRCA
TCGA-E2-A1L7		1	TCGA-E2-A1L7-D20590	36955FD4-89C2-4248-AAA1-8D8CE8F1DA04	4800	mg	1200	mg	4	41	83	Chemotherapy	Cyclophosphamide		ADJUVANT		IV	NO		12	1	2012	TCGA-BRCA
TCGA-E2-A1L7		1	TCGA-E2-A1L7-D20589	B07261AA-1C81-4C97-9D43-2C0E1543ABFF	480	mg	120	mg	4	41	83	Chemotherapy	Doxorubicin		ADJUVANT		IV	NO		12	1	2012	TCGA-BRCA
TCGA-E2-A1L7		3	TCGA-E2-A1L7-D20592	0C4583A4-E88D-4BDE-9CB3-9938094B71F8	1600	mg/day	1600	mg/day		170	NA	Other, specify in notesPhase III Clinical Trial	Clodronate		ADJUVANT		PO	YES		12	1	2012	TCGA-BRCA
TCGA-E2-A1L7		4	TCGA-E2-A1L7-D20594	EAECF0E4-3985-48CF-AB0D-2AC40D9B4036	1	mg/day	1	mg/day		240	NA	Hormone Therapy	Arimidex		ADJUVANT		PO	YES		12	1	2012	TCGA-BRCA
TCGA-E2-A1L7		2	TCGA-E2-A1L7-D20591	42D99A31-F6C7-4E6D-9F04-7D6E1901B392	1436	mg	359	mg	4	97	153	Chemotherapy	Paclitaxel		ADJUVANT		IV	NO		12	1	2012	TCGA-BRCA
TCGA-E2-A1L8		1	TCGA-E2-A1L8-D20579	93A3B706-6851-4D5B-94A6-715C910C6825	3960	mg	1320	mg	3	57	99	Chemotherapy	Cyclophosphamide		ADJUVANT		IV	NO		11	1	2012	TCGA-BRCA
TCGA-E2-A1L8		1	TCGA-E2-A1L8-D20579	93A3B706-6851-4D5B-94A6-715C910C6825	3960	mg	1320	mg	3	57	99	Chemotherapy	Cyclophosphamide		ADJUVANT		IV	NO		11	1	2012	TCGA-BRCA
TCGA-E2-A1L8		3	TCGA-E2-A1L8-D20582	5D31DD41-67CF-4788-B56F-452F014B7821	1600	mg/day	1600	mg/day		211	NA	Other, specify in notesPhase III Clinical Trial	Clodronate		ADJUVANT		PO	YES		11	1	2012	TCGA-BRCA
TCGA-E2-A1L8		3	TCGA-E2-A1L8-D20582	5D31DD41-67CF-4788-B56F-452F014B7821	1600	mg/day	1600	mg/day		211	NA	Other, specify in notesPhase III Clinical Trial	Clodronate		ADJUVANT		PO	YES		11	1	2012	TCGA-BRCA
TCGA-E2-A1L8		4	TCGA-E2-A1L8-D20584	04419A9C-960A-495A-B91F-48F2C8876597	1	mg/day	1	mg/day		246	NA	Hormone Therapy	Arimidex		ADJUVANT		PO	YES		11	1	2012	TCGA-BRCA
TCGA-E2-A1L8		4	TCGA-E2-A1L8-D20584	04419A9C-960A-495A-B91F-48F2C8876597	1	mg/day	1	mg/day		246	NA	Hormone Therapy	Arimidex		ADJUVANT		PO	YES		11	1	2012	TCGA-BRCA
TCGA-E2-A1L8		1	TCGA-E2-A1L8-D20580	D86361A9-8F77-4C1D-AF65-1E775A676B4E	396	mg	132	mg	3	57	99	Chemotherapy	Doxorubicin		ADJUVANT		IV	NO		11	1	2012	TCGA-BRCA
TCGA-E2-A1L8		1	TCGA-E2-A1L8-D20580	D86361A9-8F77-4C1D-AF65-1E775A676B4E	396	mg	132	mg	3	57	99	Chemotherapy	Doxorubicin		ADJUVANT		IV	NO		11	1	2012	TCGA-BRCA
TCGA-E2-A1L8		2	TCGA-E2-A1L8-D20581	00FD3E45-CD1B-4F71-915F-C2CF8C467F22	1712	mg	428	mg	4	113	155	Chemotherapy	Paclitaxel		ADJUVANT		IV	NO		11	1	2012	TCGA-BRCA
TCGA-E2-A1L8		2	TCGA-E2-A1L8-D20581	00FD3E45-CD1B-4F71-915F-C2CF8C467F22	1712	mg	428	mg	4	113	155	Chemotherapy	Paclitaxel		ADJUVANT		IV	NO		11	1	2012	TCGA-BRCA
TCGA-E2-A1L9		2	TCGA-E2-A1L9-D20601	EA86D6FC-965B-4DD5-BAA8-D08128E3B0F1	20	mg/day	20	mg/day		187	NA	Hormone Therapy	Tamoxifen		ADJUVANT		PO	YES		11	1	2012	TCGA-BRCA
TCGA-E2-A1L9		1	TCGA-E2-A1L9-D20600	ACCE2AC2-3256-4F8C-B862-CA109FC03BA3					4	56	122	Chemotherapy	Taxotere		ADJUVANT			NO		11	1	2012	TCGA-BRCA
TCGA-E2-A1L9		1	TCGA-E2-A1L9-D20598	4A43A807-30FB-4969-B77C-A3BC9D040351					4	55	122	Chemotherapy	Cytoxan		ADJUVANT			NO		11	1	2012	TCGA-BRCA
TCGA-E2-A1LA		1	TCGA-E2-A1LA-D20587	2BE8D472-4522-4803-AA13-CA72D38B9A45	1	mg/day	1	mg/day		48	NA	Hormone Therapy	Arimidex		ADJUVANT		PO	YES		12	1	2012	TCGA-BRCA
TCGA-E2-A1LB		2	TCGA-E2-A1LB-D20653	9B62DB92-ACF7-4884-9460-C1634758D79B	1860	mg	155	mg	12	121	199	Chemotherapy	taxol		ADJUVANT		IV	NO		17	1	2012	TCGA-BRCA
TCGA-E2-A1LB		2	TCGA-E2-A1LB-D20655	1B740152-15BF-45B7-AA8A-AC589F898590	4824	mg	1206	mg	8	66	108	Chemotherapy	cytoxan		ADJUVANT		IV	NO		17	1	2012	TCGA-BRCA
TCGA-E2-A1LB		1	TCGA-E2-A1LB-D20651	2E9325B6-A784-44EF-8EBD-2F8B989A6248	484	mg	121	mg	4	66	128	Chemotherapy	adriamycin		ADJUVANT		IV	NO		17	1	2012	TCGA-BRCA
TCGA-E2-A1LB		2	TCGA-E2-A1LB-D20654	EE4ED476-18BE-4535-BB8A-4781CC63C7E0	11904	mg	496	mg	24	121	441	Chemotherapy	herceptin		ADJUVANT		IV	NO		17	1	2012	TCGA-BRCA
TCGA-E2-A1LE		1	TCGA-E2-A1LE-D20660	19196460-368E-41C9-B27F-4DB7C615B079	635	mg	635	mg	1	54	54	Chemotherapy	herceptin		ADJUVANT		IV	NO		18	1	2012	TCGA-BRCA
TCGA-E2-A1LE		1	TCGA-E2-A1LE-D20658	E1057F1C-5208-4158-B2EA-5017FB560FF6	134	mg	134	mg	1	54	54	Chemotherapy	docetaxel		ADJUVANT		IV	NO		18	1	2012	TCGA-BRCA
TCGA-E2-A1LE		1	TCGA-E2-A1LE-D20661	522A5688-06F7-4DE2-AAB5-1A7CFA4286A1	1074	mg	1074	mg	1	54	54	Chemotherapy	cyclophosphamide		ADJUVANT		IV	NO		18	1	2012	TCGA-BRCA
TCGA-E2-A1LE		2	TCGA-E2-A1LE-D20664	7BC50522-B439-499F-88CC-E549DC5D26A6					3	468	530	Chemotherapy	gemcitabine		RECURRENCE		IV	NO		18	1	2012	TCGA-BRCA
TCGA-E2-A1LG		1	TCGA-E2-A1LG-D20670	DF10E7FA-8490-438B-9DCA-DD142DC33D12	484	mg	121	mg	4	70	112	Chemotherapy	Doxorubicin		ADJUVANT		IV	NO		17	1	2012	TCGA-BRCA
TCGA-E2-A1LG		1	TCGA-E2-A1LG-D20670	DF10E7FA-8490-438B-9DCA-DD142DC33D12	484	mg	121	mg	4	70	112	Chemotherapy	Doxorubicin		ADJUVANT		IV	NO		17	1	2012	TCGA-BRCA
TCGA-E2-A1LG		2	TCGA-E2-A1LG-D20672	166CD47F-16CF-45F5-8581-239149E00AD1	1554	mg	162	mg	10	126	203	Chemotherapy	Paclitaxel		ADJUVANT		IV	NO		17	1	2012	TCGA-BRCA
TCGA-E2-A1LG		2	TCGA-E2-A1LG-D20672	166CD47F-16CF-45F5-8581-239149E00AD1	1554	mg	162	mg	10	126	203	Chemotherapy	Paclitaxel		ADJUVANT		IV	NO		17	1	2012	TCGA-BRCA
TCGA-E2-A1LG		1	TCGA-E2-A1LG-D20669	488371CC-2C95-4257-B1B6-36AB27305123	4848	mg	1212	mg	4	70	112	Chemotherapy	Cyclophosphamide		ADJUVANT		IV	NO		17	1	2012	TCGA-BRCA
TCGA-E2-A1LG		1	TCGA-E2-A1LG-D20669	488371CC-2C95-4257-B1B6-36AB27305123	4848	mg	1212	mg	4	70	112	Chemotherapy	Cyclophosphamide		ADJUVANT		IV	NO		17	1	2012	TCGA-BRCA
TCGA-E2-A1LG		1	TCGA-E2-A1LG-D20676	9B0E366A-08A8-40E8-A5C4-5C424DAE717E	8860	mg	880	mg	4	70	179	Other, specify in notesPhase III clinical trial	Bevacizumab or Placebo		ADJUVANT		IV	NO		17	1	2012	TCGA-BRCA
TCGA-E2-A1LG		1	TCGA-E2-A1LG-D20676	9B0E366A-08A8-40E8-A5C4-5C424DAE717E	8860	mg	880	mg	4	70	179	Other, specify in notesPhase III clinical trial	Bevacizumab or Placebo		ADJUVANT		IV	NO		17	1	2012	TCGA-BRCA
TCGA-E2-A1LH		1	TCGA-E2-A1LH-D20652	908E780C-09EB-4CBC-AD5A-75B352A71460					4	41	104	Chemotherapy	Adriamycin		ADJUVANT			NO		12	1	2012	TCGA-BRCA
TCGA-E2-A1LH		1	TCGA-E2-A1LH-D20659	2D696153-39F9-4F7D-8E35-5B056E1F654F					4	41	104	Chemotherapy	Cytoxan		ADJUVANT			NO		12	1	2012	TCGA-BRCA
TCGA-E2-A1LI		1	TCGA-E2-A1LI-D20625	8E4821F1-29B2-4F8E-B282-225C81946E03	240	mg/m2	60	mg/m2	4	42	112	Chemotherapy	Adriamycin		ADJUVANT			NO		12	1	2012	TCGA-BRCA
TCGA-E2-A1LI		1	TCGA-E2-A1LI-D20624	EDBA2340-0F7F-49B5-9FBD-5B68A1F31507	2400	mg/m2	600	mg/m2	4	42	112	Chemotherapy	Cytoxan		ADJUVANT			NO		12	1	2012	TCGA-BRCA
TCGA-E2-A1LL		1	TCGA-E2-A1LL-D20617	9EECED51-430D-48E6-9828-E3E8CF095C2A	158	mg	158	mg	1	49	49	Chemotherapy	Docetaxel		ADJUVANT		IV	NO		17	1	2012	TCGA-BRCA
TCGA-E2-A1LL		1	TCGA-E2-A1LL-D20618	8FE9F6AA-8F33-41C4-8D94-56C3DA00BD0B	1260	mg	1260	mg	1	49	49	Chemotherapy	Cyclophosphamide		ADJUVANT		IV	NO		17	1	2012	TCGA-BRCA
TCGA-E2-A1LS		1	TCGA-E2-A1LS-D20604	225992D9-0568-4DD6-BF26-D1C6E065C3DE					4	NA	112	Chemotherapy	Cyclophosphamide		ADJUVANT			NO		17	1	2012	TCGA-BRCA
TCGA-E2-A1LS		1	TCGA-E2-A1LS-D20606	ECEACF6D-18C4-4309-8AA5-54E2B721DAFE					4	NA	112	Chemotherapy	Taxotere		ADJUVANT			NO		17	1	2012	TCGA-BRCA
TCGA-E2-A2P5	NO		TCGA-E2-A2P5-D33517	BB98F3FD-3E77-42DE-B60F-4556F6BBDBEF						163	NA	Hormone Therapy	Arimidex					YES		5	7	2012	TCGA-BRCA
TCGA-E2-A2P5	NO		TCGA-E2-A2P5-D33517	BB98F3FD-3E77-42DE-B60F-4556F6BBDBEF						163	NA	Hormone Therapy	Arimidex					YES		5	7	2012	TCGA-BRCA
TCGA-E2-A2P6	NO		TCGA-E2-A2P6-D33515	06510269-80AF-46F3-B6EA-7AE5484CBCC2						106	NA	Hormone Therapy	Anastrozole					YES		5	7	2012	TCGA-BRCA
TCGA-E2-A3DX	NO		TCGA-E2-A3DX-D35823	FB2F6144-201F-4111-AEB2-123019146F45						63	105	Chemotherapy	Doxorubicin					NO		9	10	2012	TCGA-BRCA
TCGA-E2-A3DX	NO		TCGA-E2-A3DX-D35825	7F0FA9CD-0E62-4C40-8FD4-10D3CC42DF92						63	105	Chemotherapy	Cyclophosphamide					NO		9	10	2012	TCGA-BRCA
TCGA-E2-A3DX	NO		TCGA-E2-A3DX-D35826	3D6D5170-8502-4FC1-8187-1BFE6364B6EA						119	196	Chemotherapy	Paclitaxel					NO		9	10	2012	TCGA-BRCA
TCGA-E2-A3DX	NO		TCGA-E2-A3DX-D35827	82FCFACE-DFFB-46A2-B4AB-EEB1D20CF49C						119	427	Chemotherapy	Trastuzumab					NO	Complete Response	9	10	2012	TCGA-BRCA
TCGA-E2-A3DX	NO		TCGA-E2-A3DX-D35828	53169165-315E-485D-A2BE-FAA021F7BBC2						280	NA	Hormone Therapy	Tamoxifen					YES		9	10	2012	TCGA-BRCA
TCGA-E2-A56Z	NO		TCGA-E2-A56Z-D44509	B6730BD0-5AB2-4AC6-A8F5-F2DFB0DDBAD9						130	NA	Hormone Therapy	Arimidex					YES		20	6	2013	TCGA-BRCA
TCGA-E2-A570	NO		TCGA-E2-A570-D44535	569DEEF9-63F5-49E8-8D2F-AC6BA220410F						252	NA	Hormone Therapy	Anastrozole					YES		21	6	2013	TCGA-BRCA
TCGA-E2-A572	NO		TCGA-E2-A572-D48249	E2D5FD02-12D8-4B62-B9C9-CF7275EFA17A						91	133	Chemotherapy	Doxorubicin					NO		10	9	2013	TCGA-BRCA
TCGA-E2-A572	NO		TCGA-E2-A572-D48249	E2D5FD02-12D8-4B62-B9C9-CF7275EFA17A						91	133	Chemotherapy	Doxorubicin					NO		10	9	2013	TCGA-BRCA
TCGA-E2-A572	NO		TCGA-E2-A572-D48250	D7049B0E-CA68-4603-B147-7FE56C43BF18						147	200	Chemotherapy	Taxol					NO	Complete Response	10	9	2013	TCGA-BRCA
TCGA-E2-A572	NO		TCGA-E2-A572-D48250	D7049B0E-CA68-4603-B147-7FE56C43BF18						147	200	Chemotherapy	Taxol					NO	Complete Response	10	9	2013	TCGA-BRCA
TCGA-E2-A572	NO		TCGA-E2-A572-D48251	50D48DA4-E3E7-49B4-9DCA-3BDA540825A4						263	NA	Hormone Therapy	Arimidex					YES		10	9	2013	TCGA-BRCA
TCGA-E2-A572	NO		TCGA-E2-A572-D48251	50D48DA4-E3E7-49B4-9DCA-3BDA540825A4						263	NA	Hormone Therapy	Arimidex					YES		10	9	2013	TCGA-BRCA
TCGA-E2-A573	NO		TCGA-E2-A573-D44501	3AF01D86-64C7-405F-887D-1A0D27831968						104	167	Chemotherapy	Taxotere					NO	Complete Response	20	6	2013	TCGA-BRCA
TCGA-E2-A573	NO		TCGA-E2-A573-D44502	3A195E08-569B-4623-BF02-4176DE92D98C						104	167	Chemotherapy	Cytoxan					NO	Complete Response	20	6	2013	TCGA-BRCA
TCGA-E2-A574	NO		TCGA-E2-A574-D44493	02DB6D61-50D4-4B55-B5BF-A0FA7D3B5B13						64	106	Chemotherapy	Adriamycin					NO		20	6	2013	TCGA-BRCA
TCGA-E2-A574	NO		TCGA-E2-A574-D44495	CC66FB23-52DD-432E-87B3-4C10E78479AA						64	106	Chemotherapy	Cytoxan					NO		20	6	2013	TCGA-BRCA
TCGA-E2-A574	NO		TCGA-E2-A574-D44497	DCC1FD78-D8B4-4CFE-8322-0E57C1F1D14B						120	162	Chemotherapy	Abraxane					NO		20	6	2013	TCGA-BRCA
TCGA-E2-A576	NO		TCGA-E2-A576-D48243	D025BAD3-CE6C-4A32-8E2E-A500F7284F31						252	NA	Hormone Therapy	Arimidex					YES		10	9	2013	TCGA-BRCA
TCGA-E2-A576	NO		TCGA-E2-A576-D48244	5706041F-0C16-4D3D-AC37-E6AA13567E0B						88	151	Chemotherapy	Taxotere					NO		10	9	2013	TCGA-BRCA
TCGA-E2-A576	NO		TCGA-E2-A576-D48245	5A282F3D-A833-4F32-B7F1-29B0C86F8E79						88	151	Chemotherapy	Cytoxan					NO		10	9	2013	TCGA-BRCA
TCGA-E2-A9RU	NO		TCGA-E2-A9RU-D60754	E37A508B-E21A-488A-B8D1-9927AA86305A						0	NA	Hormone Therapy	Arimidex					YES		16	6	2014	TCGA-BRCA
TCGA-E9-A1N3	NO		TCGA-E9-A1N3-D39762	21C8B531-6DB2-4EDA-91D6-9A71B698CFFA						15	68	Chemotherapy	5-Fluorouracil					NO	Complete Response	1	2	2013	TCGA-BRCA
TCGA-E9-A1N3	NO		TCGA-E9-A1N3-D39763	896CF3A1-1C37-4ECE-8AAD-2408414FF8D7						15	68	Chemotherapy	Doxorubicin					NO	Complete Response	1	2	2013	TCGA-BRCA
TCGA-E9-A1N3	NO		TCGA-E9-A1N3-D39764	B6DFF894-6069-4D41-8556-D15BC03DD3BF						15	68	Chemotherapy	Cyclophosphamide					NO	Complete Response	1	2	2013	TCGA-BRCA
TCGA-E9-A1N3		2	TCGA-E9-A1N3-D29142	3B2AB151-9032-4CCD-9351-CD95CFE9FBFD		mg	20	mg/day		130	NA	Hormone Therapy	Tamoxifen		ADJUVANT		PO	YES		27	11	2013	TCGA-BRCA
TCGA-E9-A1N4		1	TCGA-E9-A1N4-D29812	FC7FE4AB-6ABA-44ED-847B-11390559C9F6	480	mg	80	mg/day	6	118	194	Chemotherapy	Doxorubicin		ADJUVANT		IV	NO		29	3	2012	TCGA-BRCA
TCGA-E9-A1N4		1	TCGA-E9-A1N4-D29814	4237DC30-5933-4DD7-95C8-33FFC7D78A05	4800	mg	800	mg/day	6	118	194	Chemotherapy	5-Fluorouracil		ADJUVANT		IV	NO		29	3	2012	TCGA-BRCA
TCGA-E9-A1N4		1	TCGA-E9-A1N4-D29813	03BC90EC-3B30-4864-B67F-CD5A00D65BFC	4800	mg	800	mg/day	6	118	194	Chemotherapy	Cyclophosphane		ADJUVANT		IV	NO		29	3	2012	TCGA-BRCA
TCGA-E9-A1N4	NO		TCGA-E9-A1N4-D39768	80B1429D-E3E0-4E41-B47E-344887D4864D						230	NA	Hormone Therapy	Tamoxifen					YES		1	2	2013	TCGA-BRCA
TCGA-E9-A1N5		1	TCGA-E9-A1N5-D29151	37B2E899-6C5E-4AC5-993C-7D0CC5659174	480	mg	80	mg/day	6	22	133	Chemotherapy	Doxorubicin		ADJUVANT		IV	NO		9	3	2012	TCGA-BRCA
TCGA-E9-A1N5		1	TCGA-E9-A1N5-D30708	C1DD8D4B-44DC-4476-9E5A-BCCA90CA080E	4800	mg	800	mg/day	6	22	133	Chemotherapy	5-Fluorouracil		ADJUVANT		IV	NO		16	4	2012	TCGA-BRCA
TCGA-E9-A1N5		2	TCGA-E9-A1N5-D30709	4635036F-43AC-41A4-91E0-672BE9D92DA7			20	mg/day		173	NA	Hormone Therapy	Tamoxifen		ADJUVANT		PO	YES		16	4	2012	TCGA-BRCA
TCGA-E9-A1N5		1	TCGA-E9-A1N5-D30707	D9225842-4B81-41D8-A299-BC1B204AEDD6	4800	mg	800	mg/day	6	22	133	Chemotherapy	Cyclophosphane		ADJUVANT		IV	NO		16	4	2012	TCGA-BRCA
TCGA-E9-A1N6	NO		TCGA-E9-A1N6-D32896	1602F6B3-37E4-4305-9B0F-60739FCAE4A1						128	NA	Hormone Therapy	Tamoxifen					YES		15	6	2012	TCGA-BRCA
TCGA-E9-A1N6	NO		TCGA-E9-A1N6-D63545	9C2EBE7E-9BD0-4B27-A254-6B5EF6E962A3						447	574	Chemotherapy	Doxorubicin					NO	Stable Disease	12	8	2014	TCGA-BRCA
TCGA-E9-A1N6	NO		TCGA-E9-A1N6-D63546	5A20287E-F225-416A-9A83-86038A1BE690						447	574	Chemotherapy	Cyclophosphane					NO	Stable Disease	12	8	2014	TCGA-BRCA
TCGA-E9-A1N6	NO		TCGA-E9-A1N6-D63562	E69B2ABD-369B-40EF-BC6B-8FE52DC62E45						575	678	Hormone Therapy	Letrozole					NO	Clinical Progressive Disease	13	8	2014	TCGA-BRCA
TCGA-E9-A1N8		1	TCGA-E9-A1N8-D29135	3D42D744-34FF-4E25-862B-1766D65AE0A2	320	mg	80	mg/day	4	22	107	Chemotherapy	Doxorubicin		ADJUVANT		IV	NO		9	3	2012	TCGA-BRCA
TCGA-E9-A1N8		1	TCGA-E9-A1N8-D29137	D95B794D-470B-454C-AD92-C20080A5BB02	3200	mg	800	mg/day	4	22	107	Chemotherapy	5-Fluorouracil		ADJUVANT		IV	NO		9	3	2012	TCGA-BRCA
TCGA-E9-A1N8		1	TCGA-E9-A1N8-D29138	6D5C845C-F385-41B2-ABCB-2CC309BAA5DF	3200	mg	800	mg/day	4	22	107	Chemotherapy	Cyclophosphane		ADJUVANT		IV	NO		9	3	2012	TCGA-BRCA
TCGA-E9-A1N9	NO		TCGA-E9-A1N9-D32897	D16DD4A4-E874-49EE-82FB-2A247DCE61BD						14	91	Chemotherapy	Doxorubicin					NO		15	6	2012	TCGA-BRCA
TCGA-E9-A1N9	NO		TCGA-E9-A1N9-D32898	378CC11C-A4AA-4803-B2C1-FD7C98CB5DAA						119	NA	Hormone Therapy	Tamoxifen					YES		15	6	2012	TCGA-BRCA
TCGA-E9-A1NA	NO		TCGA-E9-A1NA-D32899	728F3086-1CBF-46B3-8113-1355961E96B6						12	148	Chemotherapy	Cyclophosphamide					NO		15	6	2012	TCGA-BRCA
TCGA-E9-A1NA	NO		TCGA-E9-A1NA-D32900	2A162745-964D-4B44-90CE-6DA163CD3A01						12	148	Chemotherapy	Carboplatin					NO		15	6	2012	TCGA-BRCA
[truncated: 580 more rows]

## Sheet: COAD
bcr_patient_barcode	tx_on_clinical_trial	regimen_number	bcr_drug_barcode	bcr_drug_uuid	total_dose	total_dose_units	prescribed_dose	prescribed_dose_units	number_cycles	days_to_drug_therapy_start	days_to_drug_therapy_end	therapy_types	drug_name	clinical_trail_drug_classification	regimen_indication	regimen_indication_notes	route_of_administrations	therapy_ongoing	measure_of_response	day_of_form_completion	month_of_form_completion	year_of_form_completion	project
TCGA-4N-A93T	NO		TCGA-4N-A93T-D65957	25E5CD87-BB8D-4D2A-8219-1660D2F13AEE						68	NA	Chemotherapy	Xeloda	NA				YES		1	10	2014	TCGA-COAD
TCGA-A6-2671		1	TCGA-A6-2671-D6020	3aefce87-3734-4b5f-a4e2-c62dbba5badf		mg/kg		mg/kg	12	96	270	Other, specify in notesProtocol AMG 20060464	Study drug AMG 655	NA	PALLIATIVE		IV	NO		11	1	2011	TCGA-COAD
TCGA-A6-2671		1	TCGA-A6-2671-D6055	409b319f-5642-4f38-8e5d-d948107d0425	7185	mg	450-735	mg	12	96	270	Chemotherapy	5 FU	NA	PALLIATIVE		IV	NO		12	1	2011	TCGA-COAD
TCGA-A6-2671		1	TCGA-A6-2671-D6059	dc9ad6a9-f324-4d56-93ae-dad6cd659a43	2250	mg	320-325	mg	7	551	NA	Chemotherapy	Irinotecan	NA	PROGRESSION		IV	YES		12	1	2011	TCGA-COAD
TCGA-A6-2671		1	TCGA-A6-2671-D6049	891f0411-bdcc-468d-bc50-acc539d6bc11	8435	mg	700-735	mg	12	96	270	Other, specify in notesAncillary	Leucovorin	NA	PALLIATIVE		IV	NO		12	1	2011	TCGA-COAD
TCGA-A6-2671		2	TCGA-A6-2671-D6091	75929a1b-da0b-4859-9592-e0b096b3e46c	5075	mg	725	mg	7	551	NA	Chemotherapy	5 FU	NA	PROGRESSION		IV	YES		12	1	2011	TCGA-COAD
TCGA-A6-2671		1	TCGA-A6-2671-D6025	b7b6c0f7-bf3f-45c3-b847-79b03842ba16	3620	mg	300-320	mg	12	96	270	Targeted Molecular therapy	Avastin	NA	PALLIATIVE		IV	NO		12	1	2011	TCGA-COAD
TCGA-A6-2671		1	TCGA-A6-2671-D6046	c8f771fa-6176-48de-8426-1f572f7866d8	985	mg	115-155	mg	7	96	186	Chemotherapy	Oxaliplatin	NA	PALLIATIVE		IV	NO		12	1	2011	TCGA-COAD
TCGA-A6-2671		2	TCGA-A6-2671-D6092	fdda207f-5b42-4d35-87bc-c3156b31312d	30200	mg	4300-4325	mg	7	551	NA	Chemotherapy	5 FU	NA	PROGRESSION		IV	YES		12	1	2011	TCGA-COAD
TCGA-A6-2671		1	TCGA-A6-2671-D6051	25d52ff6-0b91-435d-8fc0-dcdc5519fa81	42950	mg	2650-4400	mg	12	96	272	Chemotherapy	5 FU	NA	PALLIATIVE		IV	NO		12	1	2011	TCGA-COAD
TCGA-A6-2671		2	TCGA-A6-2671-D6056	4c5e40d8-6a8a-4638-8b23-2461b1dcdd79	2200	mg	300-325	mg	7	551	NA	Targeted Molecular therapy	Avastin	NA	PROGRESSION		IV	YES		12	1	2011	TCGA-COAD
TCGA-A6-2671		2	TCGA-A6-2671-D12772	6d5ce679-235e-463c-85a8-d6812506f399	1500	mg	500	mg	3	725	754	Other, specify in notesAncillary	Leucovorin	NA	PROGRESSION		Intravesical	NO		7	6	2011	TCGA-COAD
TCGA-A6-2671		2	TCGA-A6-2671-D12770	9859896f-c740-4094-96ad-102b312c4b6b	9425	mg	725	mg	13	551	754	Chemotherapy	5 FU	NA	PROGRESSION		IV	NO		7	6	2011	TCGA-COAD
TCGA-A6-2671		2	TCGA-A6-2671-D12768	2887faa4-89f4-40e5-ab43-8cbc7095ac80	2890	mg	300-320	mg	9	551	711	Chemotherapy	Irinotecan	NA	PROGRESSION		IV	NO		7	6	2011	TCGA-COAD
TCGA-A6-2671		2	TCGA-A6-2671-D12771	7c651876-aff7-4947-9797-98c908dd30e4	56000	mg	4300-4325	mg	13	551	756	Chemotherapy	5FU	NA	PROGRESSION		IV	NO		7	6	2011	TCGA-COAD
TCGA-A6-2671		2	TCGA-A6-2671-D12773	e0b656ab-0cd3-4cd5-84d9-919225e636f2	3775	mg	300-325	mg	12	551	739	Targeted Molecular therapy	Avastin	NA	PROGRESSION		IV	NO		7	6	2011	TCGA-COAD
TCGA-A6-2671	NO		TCGA-A6-2671-D31097	3254ea81-298b-461f-9e51-2daa00fb9c60						844	984	Chemotherapy	Irinotecan	NA				NO	Clinical Progressive Disease	24	4	2012	TCGA-COAD
TCGA-A6-2671	NO		TCGA-A6-2671-D31177	28b4628d-26ff-4ffe-998d-3a1de2be56b8						844	844	Chemotherapy	5-FU	NA				NO	Clinical Progressive Disease	24	4	2012	TCGA-COAD
TCGA-A6-2671	NO		TCGA-A6-2671-D31178	9ef7c5d5-470f-4586-8ff2-adb6b1db8667						844	844	Ancillary	Leucovorin	NA				NO	Clinical Progressive Disease	24	4	2012	TCGA-COAD
TCGA-A6-2671	NO		TCGA-A6-2671-D31179	0b9b3648-918f-4f14-a9c8-5cd58d935ed7						844	846	Chemotherapy	5-FU	NA				NO	Clinical Progressive Disease	24	4	2012	TCGA-COAD
TCGA-A6-2671	NO		TCGA-A6-2671-D31180	386e2918-33c5-4df0-a196-28864d9a87e3						844	984	Targeted Molecular therapy	Avastin	NA				NO	Clinical Progressive Disease	24	4	2012	TCGA-COAD
TCGA-A6-2671	NO		TCGA-A6-2671-D31182	b57bfe0a-f932-417b-b510-dc6c1800c1a7						1041	1105	Chemotherapy	Irinotecan	NA				NO	Clinical Progressive Disease	24	4	2012	TCGA-COAD
TCGA-A6-2671	NO		TCGA-A6-2671-D31184	f8603c4a-b9ed-4efa-a9d1-07b84ae5c330						1041	1091	Targeted Molecular therapy	Erbitux	NA				NO	Clinical Progressive Disease	24	4	2012	TCGA-COAD
TCGA-A6-2674		1	TCGA-A6-2674-D4952	3ce98d9a-0b40-4e25-9ba2-58794d288247	4400	mg	440	mg	10	90	237	Targeted Molecular therapy	Avastin	NA	ADJUVANT		IV	NO		15	10	2010	TCGA-COAD
TCGA-A6-2674		1	TCGA-A6-2674-D4948	b5b3adc2-ffb4-480a-866c-996bf91eed24	9150	mg	800	mg	12	75	237	Other, specify in notesAncillary	Levcovorin	NA	ADJUVANT		IV	NO		15	10	2010	TCGA-COAD
TCGA-A6-2674		1	TCGA-A6-2674-D4949	5022a88e-849c-499e-8708-80ef8f39165c	9150	mg	800	mg	12	75	237	Chemotherapy	5 FU	NA	ADJUVANT		IV	NO		15	10	2010	TCGA-COAD
TCGA-A6-2674		1	TCGA-A6-2674-D4947	365ae66b-f33f-45f3-8894-0ad421609e63	1950	mg	170	mg	12	75	237	Chemotherapy	Oxaliplatin	NA	ADJUVANT		IV	NO		15	10	2010	TCGA-COAD
TCGA-A6-2674		1	TCGA-A6-2674-D4951	5a028017-d8ab-465a-8dca-6416332d59d8	54600	mg	4800	mg	12	75	239	Chemotherapy	5 FU	NA	ADJUVANT		IV	NO		15	10	2010	TCGA-COAD
TCGA-A6-2674		2	TCGA-A6-2674-D18367	ba5c0262-3fbf-4e10-b18e-6d74b224da07	2093	mg	173-177	mg	12	761	944	Chemotherapy	Oxaliplatin	NA	RECURRENCE		IV	NO		14	11	2011	TCGA-COAD
TCGA-A6-2674		2	TCGA-A6-2674-D18369	a127ba7d-746f-46df-a7e8-d89a4a9945b6	9852	mg	812-832	mg	12	761	944	Chemotherapy	Fluorouracil	NA	RECURRENCE		IV	NO		14	11	2011	TCGA-COAD
TCGA-A6-2674		2	TCGA-A6-2674-D18370	a2845a5c-66f7-4f7e-879d-33b8d06cb6ba	59112	mg	4872-4992	mg	12	761	946	Chemotherapy	Fluorouracil	NA	RECURRENCE		IV	NO		14	11	2011	TCGA-COAD
TCGA-A6-2674		2	TCGA-A6-2674-D18366	13dd3946-99d8-43e0-b529-b79140588e52	5173	mg	400-448	mg	12	761	944	Targeted Molecular therapy	Bevacizumab	NA	RECURRENCE		IV	NO		14	11	2011	TCGA-COAD
TCGA-A6-2674		2	TCGA-A6-2674-D18368	3779457f-da47-48bc-bb01-e9f988c8a6fc	1750	mg	50-800	mg	12	761	944	Other, specify in notesancillary	Leucovorin	NA	RECURRENCE		IV	NO		14	11	2011	TCGA-COAD
TCGA-A6-2676		1	TCGA-A6-2676-D2539	716560b1-bfca-4513-9253-66e8ce01bffa	1581	mg	461-576	mg	3	76	111	Chemotherapy	5- FU	NA	ADJUVANT		IV	NO		25	10	2010	TCGA-COAD
TCGA-A6-2676		1	TCGA-A6-2676-D2541	108e080e-0872-4a94-9b2a-b8990dc5b718	9485	mg	2765-3456	mg	3	76	113	Chemotherapy	5-FU	NA	ADJUVANT		IV	NO		25	10	2010	TCGA-COAD
TCGA-A6-2676		1	TCGA-A6-2676-D2538	6c3085ac-6d53-49fe-a8c0-4585b9ae2945	360	mg	116-122	mg	3	76	111	Chemotherapy	Oxaliplatin	NA	ADJUVANT		IV	NO		25	10	2010	TCGA-COAD
TCGA-A6-2676		1	TCGA-A6-2676-D2540	5b1553bb-4c01-431e-b6c3-32fd8f32636b	1750	mg	550-600	mg	3	76	111	Other, specify in notesAncillary	Leucovorin	NA	ADJUVANT		IV	NO		25	10	2010	TCGA-COAD
TCGA-A6-2677		1	TCGA-A6-2677-D2516	8bcbb764-ba22-4dca-98cb-b56141536845	5400	mg	600	mg	9	112	617	Other, specify in notesAncillary	Leucovorin	NA	ADJUVANT		IV	NO		21	10	2010	TCGA-COAD
TCGA-A6-2677		1	TCGA-A6-2677-D2516	8bcbb764-ba22-4dca-98cb-b56141536845	5400	mg	600	mg	9	112	617	Other, specify in notesAncillary	Leucovorin	NA	ADJUVANT		IV	NO		21	10	2010	TCGA-COAD
TCGA-A6-2677		1	TCGA-A6-2677-D2514	fc790e21-4b95-4088-b256-6f1f47d9e46f	5504	mg	592-620	mg	9	112	617	Chemotherapy	5- FU	NA	ADJUVANT		IV	NO		21	10	2010	TCGA-COAD
TCGA-A6-2677		1	TCGA-A6-2677-D2514	fc790e21-4b95-4088-b256-6f1f47d9e46f	5504	mg	592-620	mg	9	112	617	Chemotherapy	5- FU	NA	ADJUVANT		IV	NO		21	10	2010	TCGA-COAD
TCGA-A6-2677		1	TCGA-A6-2677-D2518	f63c40b8-a6dc-4a65-b2ed-e7b458fd120a	33024	mg	3552-3720	mg	9	112	252	Chemotherapy	5-FU	NA	ADJUVANT		IV	NO		21	10	2010	TCGA-COAD
TCGA-A6-2677		1	TCGA-A6-2677-D2518	f63c40b8-a6dc-4a65-b2ed-e7b458fd120a	33024	mg	3552-3720	mg	9	112	252	Chemotherapy	5-FU	NA	ADJUVANT		IV	NO		21	10	2010	TCGA-COAD
TCGA-A6-2677		1	TCGA-A6-2677-D2510	07c7b730-6602-4b6b-bb72-99d5b986f227	976	mg	66-150	mg	9	112	252	Chemotherapy	Oxaliplatin	NA	ADJUVANT		IV	NO		21	10	2010	TCGA-COAD
TCGA-A6-2677		1	TCGA-A6-2677-D2510	07c7b730-6602-4b6b-bb72-99d5b986f227	976	mg	66-150	mg	9	112	252	Chemotherapy	Oxaliplatin	NA	ADJUVANT		IV	NO		21	10	2010	TCGA-COAD
TCGA-A6-2678		1	TCGA-A6-2678-D2528	62fa0dfa-21c9-4bbf-b910-f7f695e7f169	9588	mg	776-804	mg	12	60	214	Chemotherapy	5- FU	NA	ADJUVANT		IV	NO		25	10	2010	TCGA-COAD
TCGA-A6-2678		1	TCGA-A6-2678-D2529	a47a2727-c80a-47bf-82e3-43613c0f7535	57528	mg	4656-4872	mg	12	60	214	Chemotherapy	5- FU	NA	ADJUVANT		IV	NO		25	10	2010	TCGA-COAD
TCGA-A6-2678		1	TCGA-A6-2678-D2527	203e134c-6cea-4850-85fb-61d0590d6783	1531	mg	100-170	mg	12	60	214	Chemotherapy	Oxaliplatin	NA	ADJUVANT		IV	NO		25	10	2010	TCGA-COAD
TCGA-A6-2678		1	TCGA-A6-2678-D2530	b23a79b4-3671-4ae4-8a1b-461b91a9de9a	9600	mg	800	mg	12	60	214	Other, specify in notesAncillary	Leucovorin	NA	ADJUVANT		IV	NO		25	10	2010	TCGA-COAD
TCGA-A6-2682		2	TCGA-A6-2682-D6910	6daa7738-34ec-47e4-b489-6b1935932b6d	2972	mg	420-856	mg	4	231	282	Chemotherapy	5 FU	NA	ADJUVANT		IV	NO		28	1	2011	TCGA-COAD
TCGA-A6-2682		2	TCGA-A6-2682-D6910	6daa7738-34ec-47e4-b489-6b1935932b6d	2972	mg	420-856	mg	4	231	282	Chemotherapy	5 FU	NA	ADJUVANT		IV	NO		28	1	2011	TCGA-COAD
TCGA-A6-2682		1	TCGA-A6-2682-D6907	22f90f8f-9bd8-4e02-b69d-306207facef8	3310	mg	400-836	mg	5	43	106	Chemotherapy	5 FU	NA	ADJUVANT		IV	NO		28	1	2011	TCGA-COAD
TCGA-A6-2682		1	TCGA-A6-2682-D6907	22f90f8f-9bd8-4e02-b69d-306207facef8	3310	mg	400-836	mg	5	43	106	Chemotherapy	5 FU	NA	ADJUVANT		IV	NO		28	1	2011	TCGA-COAD
TCGA-A6-2682		2	TCGA-A6-2682-D6909	450d6b36-99fe-499b-93bc-548de8a785d9	631	mg	89-182	mg	4	231	282	Chemotherapy	Oxaliplatin	NA	ADJUVANT		IV	NO		28	1	2011	TCGA-COAD
TCGA-A6-2682		2	TCGA-A6-2682-D6909	450d6b36-99fe-499b-93bc-548de8a785d9	631	mg	89-182	mg	4	231	282	Chemotherapy	Oxaliplatin	NA	ADJUVANT		IV	NO		28	1	2011	TCGA-COAD
TCGA-A6-2682		1	TCGA-A6-2682-D6905	06febf7e-3cba-45b5-a1fb-b6935217ea74	783	mg	100-178	mg	5	43	106	Chemotherapy	Oxaliplatin	NA	ADJUVANT		IV	NO		28	1	2011	TCGA-COAD
TCGA-A6-2682		1	TCGA-A6-2682-D6905	06febf7e-3cba-45b5-a1fb-b6935217ea74	783	mg	100-178	mg	5	43	106	Chemotherapy	Oxaliplatin	NA	ADJUVANT		IV	NO		28	1	2011	TCGA-COAD
TCGA-A6-2682		1	TCGA-A6-2682-D6906	f0e8ad72-519f-4d7a-806d-4c861525fef7	3350	mg	400-850	mg	5	43	106	Other, specify in notesAncillary	Leucovorin	NA	ADJUVANT		IV	NO		28	1	2011	TCGA-COAD
TCGA-A6-2682		1	TCGA-A6-2682-D6906	f0e8ad72-519f-4d7a-806d-4c861525fef7	3350	mg	400-850	mg	5	43	106	Other, specify in notesAncillary	Leucovorin	NA	ADJUVANT		IV	NO		28	1	2011	TCGA-COAD
TCGA-A6-2682		2	TCGA-A6-2682-D6911	273a2571-4f64-4350-b5d6-02ac929b2184	2950	mg	400-850	mg	4	231	282	Other, specify in notesAncillary	Leucovorin	NA	ADJUVANT		IV	NO		28	1	2011	TCGA-COAD
TCGA-A6-2682		2	TCGA-A6-2682-D6911	273a2571-4f64-4350-b5d6-02ac929b2184	2950	mg	400-850	mg	4	231	282	Other, specify in notesAncillary	Leucovorin	NA	ADJUVANT		IV	NO		28	1	2011	TCGA-COAD
TCGA-A6-2682		1	TCGA-A6-2682-D6908	6d41c707-6c72-4ead-9e68-6677b9ae902d	19021	mg	2000-5000	mg	5	43	108	Chemotherapy	5 FU	NA	ADJUVANT		IV	NO		1	2	2011	TCGA-COAD
TCGA-A6-2682		1	TCGA-A6-2682-D6908	6d41c707-6c72-4ead-9e68-6677b9ae902d	19021	mg	2000-5000	mg	5	43	108	Chemotherapy	5 FU	NA	ADJUVANT		IV	NO		1	2	2011	TCGA-COAD
TCGA-A6-2682		2	TCGA-A6-2682-D6912	ce77ae94-e1dc-41e4-989a-8891fd070a58	17812	mg	2500-5136	mg	4	231	284	Chemotherapy	5 FU	NA	ADJUVANT		IV	NO		1	2	2011	TCGA-COAD
TCGA-A6-2682		2	TCGA-A6-2682-D6912	ce77ae94-e1dc-41e4-989a-8891fd070a58	17812	mg	2500-5136	mg	4	231	284	Chemotherapy	5 FU	NA	ADJUVANT		IV	NO		1	2	2011	TCGA-COAD
TCGA-A6-2683		3	TCGA-A6-2683-D4970	e3bedc74-6ed7-4959-8d5c-fb6ccfc417a5	16	mg	16	mg	1	443	443	Chemotherapy	Mitomycin C	NA	PROGRESSION		IV	NO		18	10	2010	TCGA-COAD
TCGA-A6-2683		1	TCGA-A6-2683-D4959	dfdef027-98d3-4ae2-82b7-d26157156291	3365	mg	300	mg	12	48	287	Chemotherapy	Irinotecan	NA	ADJUVANT		IV	NO		18	10	2010	TCGA-COAD
TCGA-A6-2683		2	TCGA-A6-2683-D4967	b7e6fdf1-0994-4881-8f03-6dcd65d58c18	1950	mg	650	mg	3	322	350	Other, specify in notesAncillary Agent	Leucovorin	NA	PROGRESSION		IV	NO		18	10	2010	TCGA-COAD
TCGA-A6-2683		1	TCGA-A6-2683-D4963	da116895-1b80-4709-94ed-70230241fc46	3210	mg	275	mg	12	105	287	Targeted Molecular therapy	Avastin	NA	ADJUVANT		IV	NO		18	10	2010	TCGA-COAD
TCGA-A6-2683		2	TCGA-A6-2683-D4964	055caca7-c379-485e-8fa9-9f66029b7acb	420	mg	140	mg	3	322	350	Chemotherapy	Oxaliplatin	NA	PROGRESSION		IV	NO		18	10	2010	TCGA-COAD
TCGA-A6-2683		2	TCGA-A6-2683-D4968	62e33cf5-3a37-43dc-8fdb-c2258a9c910b	11850	mg	3950	mg	3	322	352	Chemotherapy	5 FU	NA	PROGRESSION			NO		18	10	2010	TCGA-COAD
TCGA-A6-2683		2	TCGA-A6-2683-D4966	616c70ed-f4d1-4ac8-bcd5-95fb57094d0a	1950	mg	650	mg	3	322	350	Chemotherapy	5 FU	NA	PROGRESSION		IV	NO		18	10	2010	TCGA-COAD
TCGA-A6-2683		1	TCGA-A6-2683-D4960	0b8a83b5-8223-41a9-b90f-e9b2b1a54ae8	10050	mg	625	mg	16	48	287	Chemotherapy	5 FU	NA	ADJUVANT		IV	NO		18	10	2010	TCGA-COAD
TCGA-A6-2683		1	TCGA-A6-2683-D4961	8e1fe263-78d0-40af-a3a7-8cb7a9185893	10050	mg	625	mg	16	48	287	Other, specify in notesAncillary	Levcovorin	NA	ADJUVANT		IV	NO		18	10	2010	TCGA-COAD
TCGA-A6-2683		2	TCGA-A6-2683-D4969	6a41add5-5273-4d56-b4b0-6b9065dd9ddf	900	mg	300	mg	3	322	350	Targeted Molecular therapy	Avastin	NA	PROGRESSION		IV	NO		18	10	2010	TCGA-COAD
TCGA-A6-2683		1	TCGA-A6-2683-D4962	1f797061-446e-4ba7-8117-30d480a8de8a	60525	mg	4000	mg	16	48	289	Chemotherapy	5 FU	NA	ADJUVANT			NO		18	10	2010	TCGA-COAD
TCGA-A6-3807		1	TCGA-A6-3807-D2548	96c56ecc-18dd-4d47-9052-82db0bb3e1b6	5515	mg	360-925	mg	12	74	242	Other, specify in notesAncillary	Leucovorin	NA	ADJUVANT		IV	NO		26	10	2010	TCGA-COAD
TCGA-A6-3807		1	TCGA-A6-3807-D2549	ed12b670-cdaf-487d-823f-f127a5dae4ed	5515	mg	360-925	mg	12	74	242	Chemotherapy	5-FU	NA	ADJUVANT		IV	NO		26	10	2010	TCGA-COAD
TCGA-A6-3807		1	TCGA-A6-3807-D2547	5ef50513-5321-43a8-bc76-7532cf293e1c	1295	mg	100-195	mg	12	74	242	Chemotherapy	Oxaliplatin	NA	ADJUVANT		IV	NO		26	10	2010	TCGA-COAD
[truncated: 599 more rows]

## Sheet: HNSC
bcr_patient_barcode	tx_on_clinical_trial	regimen_number	bcr_drug_barcode	bcr_drug_uuid	total_dose	total_dose_units	prescribed_dose	prescribed_dose_units	number_cycles	days_to_drug_therapy_start	days_to_drug_therapy_end	therapy_types	drug_name	clinical_trail_drug_classification	regimen_indication	regimen_indication_notes	route_of_administrations	therapy_ongoing	measure_of_response	day_of_form_completion	month_of_form_completion	year_of_form_completion	project
[truncated: 390 more rows]

[truncated: 8 more sheets: KIRC, KIRP, LIHC, LUAD, LUSC, PAAD, SARC, SKCM]
