# Supplementary material for: The Expression Profiles of ADME Genes in Human Cancers and Their Associations with Clinical Outcomes
Source: Cancers (Basel). 2020 Nov 13;12(11):3369. doi: 10.3390/cancers12113369 (PMC7697355; doi:10.3390/cancers12113369)
Supplement: Supplementary file 1 [file cancers-12-03369-s001.zip › Table S3.xlsx]

## Sheet: BLCA
TCGA cancer		Core ADME genes	Raw p Value of logrank test	adjusted p value	adjusted p value	adjusted p value	adjusted p value	adjusted p value
				Bonferroni correction	Benjamini & Hochberg (BH)	Holm	Hochberg	Hommel
BLCA		ABCB1	0.455	1	0.708125	1	0.935	0.935
BLCA		ABCC2	0.215	1	0.473	1	0.935	0.935
BLCA		ABCG2	0.388	1	0.670831	1	0.935	0.935
BLCA		CYP1A1	0.654	1	0.757263	1	0.935	0.935
BLCA		CYP2C8	0.091	1	0.222444	1	0.935	0.91
BLCA		CYP2D6	0.0727	1	0.21945	1	0.935	0.872
BLCA		CYP2E1	0.505	1	0.708125	1	0.935	0.935
BLCA		CYP3A5	0.0317	0.6974	0.13948	0.5706	0.5706	0.485333
BLCA		DPYD	0.59	1	0.722333	1	0.935	0.935
BLCA		GSTM1	0.0281	0.6182	0.13948	0.5339	0.5339	0.4496
BLCA		GSTP1	0.935	1	0.935	1	0.935	0.935
BLCA		GSTT1	0.0798	1	0.21945	1	0.935	0.8778
BLCA		NAT1	0.728	1	0.8008	1	0.935	0.935
BLCA		SLC15A2	0.885	1	0.927143	1	0.935	0.935
BLCA		SLC22A1	0.057	1	0.209	0.969	0.935	0.798
BLCA		SULT1A1	0.515	1	0.708125	1	0.935	0.935
BLCA		TPMT	0.591	1	0.722333	1	0.935	0.935
BLCA		UGT1A1	0.348	1	0.670831	1	0.935	0.935
BLCA		UGT2B15	0.0011	0.0242	0.0121	0.0231	0.0231	0.0231
BLCA	male patients	UGT2B15	0.0008	0.0176	0.0121	0.0176	0.0176	0.0168
BLCA	female patients	UGT2B15	0.3964	1	0.670831	1	0.935	0.935
BLCA		UGT2B7	0.00439	0.09658	0.0321933	0.0878	0.0878	0.0878

## Sheet: BRCA
TCGA cancer		Core ADME genes	Raw p Value of logrank test	adjusted p value	adjusted p value	adjusted p value	adjusted p value	adjusted p value
				Bonferroni correction	Benjamini & Hochberg (BH)	Holm	Hochberg	Hommel
BRCA		ABCB1	0.0204	0.5916	0.11832	0.5226	0.51	0.51
BRCA		ABCC2	0.0187	0.5423	0.11832	0.5049	0.5049	0.4675
BRCA		ABCG2	0.86	1	0.996	1	0.996	0.996
BRCA		CYP2A6	0.922	1	0.996	1	0.996	0.996
BRCA		CYP2C8	0.21	1	0.609	1	0.996	0.996
BRCA		CYP2D6	0.000347	0.010063	0.00725	0.010063	0.010063	0.009716
BRCA		CYP2E1	0.88	1	0.996	1	0.996	0.996
BRCA		CYP3A5	0.825	1	0.996	1	0.996	0.996
BRCA		DPYD	0.996	1	0.996	1	0.996	0.996
BRCA		GSTM1	0.187	1	0.602556	1	0.996	0.996
BRCA		GSTP1	0.661	1	0.996	1	0.996	0.996
BRCA		GSTT1	0.955	1	0.996	1	0.996	0.996
BRCA		NAT1	0.36	1	0.745714	1	0.996	0.996
BRCA		NAT2	0.248	1	0.621808	1	0.996	0.996
BRCA		SLC15A2	0.889	1	0.996	1	0.996	0.996
BRCA		SLC22A1	0.93	1	0.996	1	0.996	0.996
BRCA		SULT1A1	0.99	1	0.996	1	0.996	0.996
BRCA		TPMT	0.733	1	0.996	1	0.996	0.996
BRCA		UGT2B15	0.972	1	0.996	1	0.996	0.996
BRCA	PAM 50_normal	CYP2D6	0.6579	1	0.996	1	0.996	0.996
BRCA	PAM50_HER2	CYP2D6	0.0201	0.5829	0.11832	0.5226	0.51	0.5025
BRCA	PAM50_Basal	CYP2D6	0.2573	1	0.621808	1	0.996	0.996
BRCA	PAM50_Luminal A	CYP2D6	0.9735	1	0.996	1	0.996	0.996
BRCA	PAM50_Luminal B	CYP2D6	0.0532	1	0.257133	1	0.996	0.996
BRCA	tumor stage 1	CYP2D6	0.3267	1	0.728792	1	0.996	0.996
BRCA	tumor stage 2	CYP2D6	0.0005	0.0145	0.00725	0.014	0.014	0.014
BRCA	tumor stage 3	CYP2D6	0.9805	1	0.996	1	0.996	0.996
BRCA	patients treated tamoxifen	CYP2D6	0.2924	1	0.548825	1	0.996	0.996
BRCA	patients not treated with tamoxifen	CYP2D6	0.0675	1	0.279643	1	0.996	0.996

## Sheet: CESC
TCGA cancer	Core ADME genes	Raw p Value of logrank test	adjusted p value	adjusted p value	adjusted p value	adjusted p value	adjusted p value
			Bonferroni correction	Holm	Hochberg	Hommel	Benjamini & Hochberg (BH)
CESC	ABCB1	0.595	1	1	0.985	0.985	0.778077
CESC	ABCC2	0.436	1	1	0.985	0.985	0.778077
CESC	ABCG2	0.193	1	1	0.985	0.985	0.778077
CESC	CYP2C8	0.58	1	1	0.985	0.985	0.778077
CESC	CYP2C9	0.414	1	1	0.985	0.985	0.778077
CESC	CYP2D6	0.325	1	1	0.985	0.985	0.778077
CESC	CYP2E1	0.778	1	1	0.985	0.985	0.881733
CESC	CYP3A5	0.158	1	1	0.985	0.985	0.778077
CESC	DPYD	0.691	1	1	0.985	0.985	0.839071
CESC	GSTM1	0.87	1	1	0.985	0.985	0.924375
CESC	GSTP1	0.985	1	1	0.985	0.985	0.985
CESC	GSTT1	0.321	1	1	0.985	0.985	0.778077
CESC	NAT1	0.483	1	1	0.985	0.985	0.778077
CESC	SLC15A2	0.442	1	1	0.985	0.985	0.778077
CESC	SLC22A1	0.55	1	1	0.985	0.985	0.778077
CESC	SULT1A1	0.0496	0.8432	0.8432	0.8432	0.793333	0.778077
CESC	TPMT	0.302	1	1	0.985	0.985	0.778077

## Sheet: COAD
TCGA cancer	Core ADME genes	Raw p Value of logrank test	adjusted p value	adjusted p value	adjusted p value	adjusted p value	adjusted p value
			Bonferroni correction	Holm	Hochberg	Hommel	Benjamini & Hochberg (BH)
COAD	ABCB1	0.288	1	1	0.949	0.949	0.811538
COAD	ABCC2	0.64	1	1	0.949	0.949	0.888889
COAD	ABCG2	0.797	1	1	0.949	0.949	0.914583
COAD	CYP2B6	0.224	1	1	0.949	0.949	0.8
COAD	CYP2C19	0.755	1	1	0.949	0.949	0.914583
COAD	CYP2C8	0.569	1	1	0.949	0.949	0.836765
COAD	CYP2C9	0.422	1	1	0.949	0.949	0.811538
COAD	CYP2D6	0.506	1	1	0.949	0.949	0.836765
COAD	CYP2E1	0.0313	0.7825	0.7199	0.7199	0.6886	0.260833
COAD	CYP3A4	0.873	1	1	0.949	0.949	0.914583
COAD	CYP3A5	0.949	1	1	0.949	0.949	0.949
COAD	DPYD	0.56	1	1	0.949	0.949	0.836765
COAD	GSTM1	0.115	1	1	0.949	0.949	0.575
COAD	GSTP1	0.812	1	1	0.949	0.949	0.914583
COAD	GSTT1	0.878	1	1	0.949	0.949	0.914583
COAD	NAT1	0.000553	0.013825	0.013825	0.013825	0.013825	0.013825
COAD	NAT2	0.00484	0.121	0.11616	0.11616	0.11616	0.0605
COAD	SLC15A2	0.397	1	1	0.949	0.949	0.811538
COAD	SLC22A1	0.374	1	1	0.949	0.949	0.811538
COAD	SLCO1B3	0.351	1	1	0.949	0.949	0.811538
COAD	SULT1A1	0.422	1	1	0.949	0.949	0.811538
COAD	TPMT	0.214	1	1	0.949	0.949	0.8
COAD	UGT1A1	0.875	1	1	0.949	0.949	0.914583
COAD	UGT2B15	0.518	1	1	0.949	0.949	0.836765
COAD	UGT2B7	0.0592	1	1	0.949	0.936533	0.37

## Sheet: ESCA
TCGA cancer	Core ADME genes	Raw p Value of logrank test	adjusted p value	adjusted p value	adjusted p value	adjusted p value	adjusted p value
			Bonferroni correction	Holm	Hochberg	Hommel	Benjamini & Hochberg (BH)
ESCA	ABCB1	0.776	1	1	0.994	0.994	0.994
ESCA	ABCC2	0.157	1	1	0.994	0.994	0.994
ESCA	ABCG2	0.921	1	1	0.994	0.994	0.994
ESCA	CYP2C19	0.978	1	1	0.994	0.994	0.994
ESCA	CYP2C8	0.975	1	1	0.994	0.994	0.994
ESCA	CYP2C9	0.726	1	1	0.994	0.994	0.994
ESCA	CYP2D6	0.992	1	1	0.994	0.994	0.994
ESCA	CYP2E1	0.253	1	1	0.994	0.994	0.994
ESCA	CYP3A5	0.605	1	1	0.994	0.994	0.994
ESCA	DPYD	0.813	1	1	0.994	0.994	0.994
ESCA	GSTM1	0.342	1	1	0.994	0.994	0.994
ESCA	GSTP1	0.632	1	1	0.994	0.994	0.994
ESCA	GSTT1	0.994	1	1	0.994	0.994	0.994
ESCA	NAT1	0.395	1	1	0.994	0.994	0.994
ESCA	NAT2	0.628	1	1	0.994	0.994	0.994
ESCA	SLC15A2	0.777	1	1	0.994	0.994	0.994
ESCA	SLC22A1	0.967	1	1	0.994	0.994	0.994
ESCA	SLCO1B3	0.562	1	1	0.994	0.994	0.994
ESCA	SULT1A1	0.494	1	1	0.994	0.994	0.994
ESCA	TPMT	0.753	1	1	0.994	0.994	0.994
ESCA	UGT1A1	0.347	1	1	0.994	0.994	0.994

## Sheet: GBM
TCGA cancer	Core ADME genes	Raw p Value of logrank test	adjusted p value	adjusted p value	adjusted p value	adjusted p value	adjusted p value
			Bonferroni correction	Holm	Hochberg	Hommel	Benjamini & Hochberg (BH)
GBM	ABCB1	0.27	1	1	0.989	0.989	0.66825
GBM	ABCC2	0.417	1	1	0.989	0.989	0.767455
GBM	ABCG2	0.00468	0.08424	0.08424	0.08424	0.08424	0.08424
GBM	CYP2C8	0.0646	1	1	0.989	0.9044	0.441
GBM	CYP2D6	0.96	1	1	0.989	0.989	0.989
GBM	CYP2E1	0.565	1	1	0.989	0.989	0.811385
GBM	CYP3A5	0.0735	1	1	0.989	0.95225	0.441
GBM	DPYD	0.212	1	1	0.989	0.989	0.636
GBM	GSTM1	0.297	1	1	0.989	0.989	0.66825
GBM	GSTP1	0.469	1	1	0.989	0.989	0.767455
GBM	GSTT1	0.586	1	1	0.989	0.989	0.811385
GBM	NAT1	0.16	1	1	0.989	0.989	0.576
GBM	NAT2	0.989	1	1	0.989	0.989	0.989
GBM	SLC15A2	0.11	1	1	0.989	0.989	0.495
GBM	SLC22A1	0.837	1	1	0.989	0.989	0.989
GBM	SLC22A6	0.965	1	1	0.989	0.989	0.989
GBM	SULT1A1	0.899	1	1	0.989	0.989	0.989
GBM	TPMT	0.447	1	1	0.989	0.989	0.767455

## Sheet: HNSC
TCGA cancer	Core ADME genes	Raw p Value of logrank test	adjusted p value	adjusted p value	adjusted p value	adjusted p value	adjusted p value
			Bonferroni correction	Holm	Hochberg	Hommel	Benjamini & Hochberg (BH)
HNSC	ABCB1	0.000991	0.017838	0.017838	0.017838	0.017838	0.017838
HNSC	ABCC2	0.945	1	1	0.945	0.945	0.945
HNSC	ABCG2	0.08	1	1	0.945	0.896727	0.24
HNSC	CYP2C8	0.175	1	1	0.945	0.945	0.45
HNSC	CYP2C9	0.0442	0.7956	0.651	0.6188	0.5746	0.15912
HNSC	CYP2D6	0.0351	0.6318	0.5616	0.5616	0.4914	0.15912
HNSC	CYP2E1	0.218	1	1	0.945	0.945	0.4905
HNSC	CYP3A5	0.691	1	1	0.945	0.945	0.8292
HNSC	DPYD	0.595	1	1	0.945	0.945	0.807429
HNSC	GSTM1	0.579	1	1	0.945	0.945	0.807429
HNSC	GSTP1	0.0434	0.7812	0.651	0.6188	0.5642	0.15912
HNSC	GSTT1	0.822	1	1	0.945	0.945	0.870353
HNSC	NAT1	0.305	1	1	0.945	0.945	0.549
HNSC	SLC15A2	0.804	1	1	0.945	0.945	0.870353
HNSC	SLC22A1	0.628	1	1	0.945	0.945	0.807429
HNSC	SLCO1B3	0.0196	0.3528	0.3332	0.3332	0.294	0.15912
HNSC	SULT1A1	0.247	1	1	0.945	0.945	0.494
HNSC	TPMT	0.612	1	1	0.945	0.945	0.807429

## Sheet: KIRC
TCGA cancer	Core ADME genes	Raw p Value of logrank test	adjusted p value	adjusted p value	adjusted p value	adjusted p value	adjusted p value
			Bonferroni correction	Holm	Hochberg	Hommel	Benjamini & Hochberg (BH)
KIRC	ABCB1	0.00286	0.06578	0.04692	0.04576	0.0429	0.0082225
KIRC	ABCC2	0.994	1	1	0.996	0.996	0.996
KIRC	ABCG2	2.84e-08	6.532e-07	6.532e-07	6.532e-07	6.532e-07	6.532e-07
KIRC	CYP2C8	0.613	1	1	0.996	0.996	0.783278
KIRC	CYP2C9	0.00276	0.06348	0.04692	0.04576	0.0414	0.0082225
KIRC	CYP2D6	0.000321	0.007383	0.006099	0.006099	0.006099	0.0014766
KIRC	CYP2E1	0.00158	0.03634	0.02844	0.02844	0.02528	0.00605667
KIRC	CYP3A4	1.85e-05	0.0004255	0.00037	0.00037	0.00037	0.000106375
KIRC	CYP3A5	0.419	1	1	0.996	0.996	0.642467
KIRC	DPYD	0.996	1	1	0.996	0.996	0.996
KIRC	GSTM1	0.042	0.966	0.504	0.504	0.504	0.0805
KIRC	GSTP1	0.857	1	1	0.996	0.996	0.951762
KIRC	GSTT1	0.469	1	1	0.996	0.996	0.674188
KIRC	NAT1	0.521	1	1	0.996	0.996	0.704882
KIRC	NAT2	0.869	1	1	0.996	0.996	0.951762
KIRC	SLC15A2	0.37	1	1	0.996	0.996	0.607857
KIRC	SLC22A1	0.0306	0.7038	0.4284	0.4284	0.3672	0.07038
KIRC	SLC22A2	3.63e-07	8.349e-06	7.986e-06	7.986e-06	7.623e-06	3.89467e-06
KIRC	SLC22A6	5.08e-07	1.1684e-05	1.0668e-05	1.0668e-05	1.0668e-05	3.89467e-06
KIRC	SULT1A1	0.161	1	1	0.996	0.996	0.284846
KIRC	TPMT	0.00445	0.10235	0.06675	0.06675	0.06675	0.0113722
KIRC	UGT1A1	0.795	1	1	0.996	0.996	0.951762
KIRC	UGT2B7	0.0347	0.7981	0.4511	0.4511	0.4164	0.0725545

## Sheet: KIRP
TCGA cancer	Core ADME genes	Raw p Value of logrank test	adjusted p value	adjusted p value	adjusted p value	adjusted p value	adjusted p value
			Bonferroni correction	Holm	Hochberg	Hommel	Benjamini & Hochberg (BH)
KIRP	ABCB1	0.669	1	1	0.785	0.785	0.7557
KIRP	ABCC2	0.102	1	1	0.785	0.785	0.34375
KIRP	ABCG2	0.535	1	1	0.785	0.785	0.692353
KIRP	CYP2C8	0.073	1	1	0.785	0.785	0.34375
KIRP	CYP2C9	0.61	1	1	0.785	0.785	0.745556
KIRP	CYP2D6	0.334	1	1	0.785	0.785	0.649
KIRP	CYP2E1	0.785	1	1	0.785	0.785	0.785
KIRP	CYP3A4	0.518	1	1	0.785	0.785	0.692353
KIRP	CYP3A5	0.51	1	1	0.785	0.785	0.692353
KIRP	DPYD	0.687	1	1	0.785	0.785	0.7557
KIRP	GSTM1	0.269	1	1	0.785	0.785	0.5918
KIRP	GSTP1	0.187	1	1	0.785	0.785	0.457111
KIRP	GSTT1	0.125	1	1	0.785	0.785	0.34375
KIRP	NAT1	0.728	1	1	0.785	0.785	0.762667
KIRP	NAT2	0.0172	0.3784	0.344	0.344	0.344	0.126133
KIRP	SLC15A2	0.102	1	1	0.785	0.785	0.34375
KIRP	SLC22A1	0.354	1	1	0.785	0.785	0.649
KIRP	SLC22A2	0.000518	0.011396	0.011396	0.011396	0.011396	0.011396
KIRP	SLC22A6	0.475	1	1	0.785	0.785	0.692353
KIRP	SULT1A1	0.423	1	1	0.785	0.785	0.692353
KIRP	TPMT	0.00475	0.1045	0.09975	0.09975	0.09975	0.05225
KIRP	UGT2B7	0.122	1	1	0.785	0.785	0.34375

## Sheet: LAML
TCGA cancer	Core ADME genes	Raw p Value of logrank test	adjusted p value	adjusted p value	adjusted p value	adjusted p value	adjusted p value
			Bonferroni correction	Holm	Hochberg	Hommel	Benjamini & Hochberg (BH)
LAML	ABCB1	0.643	1	1	0.854	0.854	0.779733
LAML	ABCC2	0.14	1	1	0.854	0.854	0.238
LAML	ABCG2	0.688	1	1	0.854	0.854	0.779733
LAML	CYP2A6	0.0981	1	1	0.854	0.7848	0.1853
LAML	CYP2C8	0.0213	0.3621	0.3195	0.3195	0.2556	0.1207
LAML	CYP2D6	0.854	1	1	0.854	0.854	0.854
LAML	CYP2E1	0.0064	0.1088	0.1024	0.1024	0.1024	0.0544
LAML	CYP3A4	0.00404	0.06868	0.06868	0.06868	0.06464	0.0544
LAML	CYP3A5	0.0555	0.9435	0.7215	0.7215	0.4995	0.1853
LAML	DPYD	0.0515	0.8755	0.721	0.721	0.466667	0.1853
LAML	GSTM1	0.677	1	1	0.854	0.854	0.779733
LAML	GSTP1	0.0929	1	1	0.854	0.7432	0.1853
LAML	GSTT1	0.0947	1	1	0.854	0.7576	0.1853
LAML	NAT1	0.0798	1	0.9576	0.854	0.6384	0.1853
LAML	SLC15A2	0.614	1	1	0.854	0.854	0.779733
LAML	SULT1A1	0.595	1	1	0.854	0.854	0.779733
LAML	TPMT	0.845	1	1	0.854	0.854	0.854

[truncated: 13 more sheets: LIHC, LUAD, LUSC, OV, PAAD, READ, SARC, SKCM, STAD, UCSC, KM LUAD, KM LUSC, KM BRCA]
