# Supplementary material for: The Expression Profiles of ADME Genes in Human Cancers and Their Associations with Clinical Outcomes
Source: Cancers (Basel). 2020 Nov 13;12(11):3369. doi: 10.3390/cancers12113369 (PMC7697355; doi:10.3390/cancers12113369)
Supplement: Supplementary file 1 [file cancers-12-03369-s001.zip › Table S1.xlsx]

## Sheet: ADME gene list
Core ADME Gene List
Gene Symbol	Full Gene Name	Class
ABCB1	ATP-binding cassette, sub-family B (MDR/TAP), member 1	Transporter
ABCC2	ATP-binding cassette, sub-family C (CFTR/MRP), member 2	Transporter
ABCG2	ATP-binding cassette, sub-family G (WHITE), member 2	Transporter
CYP1A1	cytochrome P450, family 1, subfamily A, polypeptide 1	Phase I
CYP1A2	cytochrome P450, family 1, subfamily A, polypeptide 2	Phase I
CYP2A6	cytochrome P450, family 2, subfamily A, polypeptide 6	Phase I
CYP2B6	cytochrome P450, family 2, subfamily B, polypeptide 6	Phase I
CYP2C19	cytochrome P450, family 2, subfamily C, polypeptide 19	Phase I
CYP2C8	cytochrome P450, family 2, subfamily C, polypeptide 8	Phase I
CYP2C9	cytochrome P450, family 2, subfamily C, polypeptide 9	Phase I
CYP2D6	cytochrome P450, family 2, subfamily D, polypeptide 6	Phase I
CYP2E1	cytochrome P450, family 2, subfamily E, polypeptide 1	Phase I
CYP3A4	cytochrome P450, family 3, subfamily A, polypeptide 4	Phase I
CYP3A5	cytochrome P450, family 3, subfamily A, polypeptide 5	Phase I
DPYD	dihydropyrimidine dehydrogenase	Phase I
GSTM1	glutathione S-transferase M1	Phase II
GSTP1	glutathione S-transferase pi	Phase II
GSTT1	glutathione S-transferase theta 1	Phase II
NAT1	N-acetyltransferase 1 (arylamine N-acetyltransferase)	Phase II
NAT2	N-acetyltransferase 2 (arylamine N-acetyltransferase)	Phase II
SLC15A2	solute carrier family 15 (H+/peptide transporter), member 2	Transporter
SLC22A1	solute carrier family 22 (organic cation transporter), member 1	Transporter
SLC22A2	solute carrier family 22 (organic cation transporter), member 2	Transporter
SLC22A6	solute carrier family 22 (organic anion transporter), member 6	Transporter
SLCO1B1	solute carrier organic anion transporter family, member 1B1	Transporter
SLCO1B3	solute carrier organic anion transporter family, member 1B3	Transporter
SULT1A1	sulfotransferase family, cytosolic, 1A, phenol-preferring, member 1	Phase II
TPMT	thiopurine S-methyltransferase,	Phase II
UGT1A1	UDP glucuronosyltransferase 1 family, polypeptide A1	Phase II
UGT2B15	UDP glucuronosyltransferase 2 family, polypeptide B15	Phase II
UGT2B17	UDP glucuronosyltransferase 2 family, polypeptide B17	Phase II
UGT2B7	UDP glucuronosyltransferase 2 family, polypeptide B7	Phase II
Extended ADME Gene List
Rank	Gene Symbol	Full Gene Name	Class
6	ABCA1	ATP-binding cassette, sub-family A (ABC1), member 1	Transporter
6	ABCA4	ATP-binding cassette, sub-family A (ABC1), member 4	Transporter
6	ABCB11	ATP-binding cassette, sub-family B (MDR/TAP), member 11	Transporter
6	ABCB4	ATP-binding cassette, sub-family B (MDR/TAP), member 4	Transporter
6	ABCB5	ATP-binding cassette, sub-family B (MDR/TAP), member 5	Transporter
6	ABCB6	ATP-binding cassette, sub-family B (MDR/TAP), member 6	Transporter
6	ABCB7	ATP-binding cassette, sub-family B (MDR/TAP), member 7	Transporter
7	ABCB8	ATP-binding cassette, sub-family B (MDR/TAP), member 8	Transporter
6	ABCC1	ATP-binding cassette, sub-family C (CFTR/MRP), member 1	Transporter
6	ABCC10	ATP-binding cassette, sub-family C (CFTR/MRP), member 10	Transporter
6	ABCC11	ATP-binding cassette, sub-family C (CFTR/MRP), member 11	Transporter
7	ABCC12	ATP-binding cassette, sub-family C (CFTR/MRP), member 12	Transporter
5	ABCC13	ATP-binding cassette, sub-family C (CFTR/MRP), member 13	Transporter
7	ABCC3	ATP-binding cassette, sub-family C (CFTR/MRP), member 3	Transporter
7	ABCC4	ATP-binding cassette, sub-family C (CFTR/MRP), member 4	Transporter
6	ABCC5	ATP-binding cassette, sub-family C (CFTR/MRP), member 5	Transporter
6	ABCC6	ATP-binding cassette, sub-family C (CFTR/MRP), member 6	Transporter
6	ABCC8	ATP-binding cassette, sub-family C (CFTR/MRP), member 8	Transporter
6	ABCC9	ATP-binding cassette, sub-family C (CFTR/MRP), member 9	Transporter
6	ABCG1	ATP-binding cassette, sub-family G (WHITE), member 1	Transporter
6	ADH1A	alcohol dehydrogenase 1A (class I), alpha polypeptide	Phase I
6	ADH1B	alcohol dehydrogenase IB (class I), beta polypeptide	Phase I
6	ADH1C	alcohol dehydrogenase 1C (class I), gamma polypeptide	Phase I
6	ADH4	alcohol dehydrogenase 4 (class II), pi polypeptide	Phase I
6	ADH5	alcohol dehydrogenase 5 (class III), chi polypeptide,methionyl aminopeptidase 1	Phase I
6	ADH6	alcohol dehydrogenase 6 (class V)	Phase I
6	ADH7	alcohol dehydrogenase 7 (class IV), mu or sigma polypeptide	Phase I
4	ADHFE1	alcohol dehydrogenase, iron containing, 1	Phase I
7	AHR	aryl hydrocarbon receptor	Modifier
6	ALDH1A1	aldehyde dehydrogenase 1 family, member A1	Phase I
6	ALDH1A2	aldehyde dehydrogenase 1 family, member A2	Phase I
6	ALDH1A3	aldehyde dehydrogenase 1 family, member A3	Phase I
6	ALDH1B1	aldehyde dehydrogenase 1 family, member B1	Phase I
6	ALDH2	aldehyde dehydrogenase 2 family (mitochondrial)	Phase I
6	ALDH3A1	aldehyde dehydrogenase 3 family, memberA1	Phase I
6	ALDH3A2	aldehyde dehydrogenase 3 family, member A2	Phase I
6	ALDH3B1	aldehyde dehydrogenase 3 family, member B1	Phase I
6	ALDH3B2	aldehyde dehydrogenase 3 family, member B2	Phase I
7	ALDH4A1	aldehyde dehydrogenase 4 family, member A1	Phase I
7	ALDH5A1	aldehyde dehydrogenase 5 family, member A1	Phase I
7	ALDH6A1	aldehyde dehydrogenase 6 family, member A1	Phase I
6	ALDH7A1	aldehyde dehydrogenase 7 family, member A1	Phase I
6	ALDH8A1	aldehyde dehydrogenase 8 family, member A1	Phase I
6	ALDH9A1	aldehyde dehydrogenase 9 family, member A1	Phase I
6	AOX1	aldehyde oxidase 1	Phase I
6	ARNT	aryl hydrocarbon receptor nuclear translocator	Modifier
5	ARSA	arylsulfatase A	Modifier
3	ATP7A	ATPase, Cu++ transporting, alpha polypeptide (Menkes syndrome)	Modifier
3	ATP7B	ATPase, Cu++ transporting, beta polypeptide	Modifier
5	CAT	catalase	Modifier
6	CBR1	carbonyl reductase 1	Phase I
6	CBR3	carbonyl reductase 3	Phase I
6	CDA	cytidine deaminase	Modifier
7	CES1	carboxylesterase 1 (monocyte/macrophage serine esterase 1)	Phase I
7	CES2	carboxylesterase 2 (intestine, liver)	Phase I
3	CFTR	cystic fibrosis transmembrane conductance regulator	Modifie
4	CHST1	carbohydrate (keratan sulfate Gal-6) sulfotransferase 1	Phase II
4	CHST10	carbohydrate sulfotransferase 10	Phase II
4	CHST11	carbohydrate (chondroitin 4) sulfotransferase 11	Phase II
4	CHST12	carbohydrate (chondroitin 4) sulfotransferase 12	Phase II
4	CHST13	carbohydrate (chondroitin 4) sulfotransferase 13	Phase II
4	CHST2	carbohydrate (N-acetylglucosamine-6-O) sulfotransferase 2	Phase II
4	CHST3	carbohydrate (chondroitin 6) sulfotransferase 3	Phase II
4	CHST4	carbohydrate (N-acetylglucosamine 6-O) sulfotransferase 4	Phase II
4	CHST5	carbohydrate (N-acetylglucosamine 6-O) sulfotransferase 5	Phase II
4	CHST6	carbohydrate (N-acetylglucosamine 6-O) sulfotransferase 6	Phase II
4	CHST7	carbohydrate (N-acetylglucosamine 6-O) sulfotransferase 7	Phase II
5	CHST8	carbohydrate (N-acetylgalactosamine 4-0) sulfotransferase 8	Phase II
4	CHST9	carbohydrate (N-acetylgalactosamine 4-0) sulfotransferase 9	Phase II
6	CYB5R3	cytochrome b5 reductase 3	Phase I
6	CYP11A1	cytochrome P450, family 11, subfamily A, polypeptide 1	Phase I
6	CYP11B1	cytochrome P450, family 11, subfamily B, polypeptide 1	Phase I
6	CYP11B2	cytochrome P450, family 11, subfamily B, polypeptide 2	Phase I
6	CYP17A1	cytochrome P450, family 17, subfamily A, polypeptide 1	Phase I
5	CYP19A1	cytochrome P450, family 19, subfamily A, polypeptide 1	Phase I
6	CYP1B1	cytochrome P450, family 1, subfamily B, polypeptide 1	Phase I
6	CYP20A1	cytochrome P450, family 20, subfamily A, polypeptide 1	Phase I
6	CYP21A2	cytochrome P450, family 21, subfamily A, polypeptide 2	Phase I
6	CYP24A1	cytochrome P450, family 24, subfamily A, polypeptide 1	Phase I
6	CYP26A1	cytochrome P450, family 26, subfamily A, polypeptide 1	Phase I
5	CYP26C1	cytochrome P450, family 26, subfamily C, polypeptide 1	Phase I
6	CYP27A1	cytochrome P450, family 27, subfamily A, polypeptide 1	Phase I
5	CYP27B1	cytochrome P450, family 27, subfamily B, polypeptide 1	Phase I
6	CYP2A13	cytochrome P450, family 2, subfamily A, polypeptide 13	Phase I
6	CYP2A7	cytochrome P450, family 2, subfamily A, polypeptide 7	Phase I
6	CYP2C18	cytochrome P450, family 2, subfamily C, polypeptide 18	Phase I
4	CYP2D7P1	cytochrome P450, family 2, subfamily D, polypeptide 7 pseudogene 1	Phase I
6	CYP2F1	cytochrome P450, family 2, subfamily F, polypeptide 1	Phase I
6	CYP2J2	cytochrome P450, family 2, subfamily J, polypeptide 2	Phase I
5	CYP2R1	cytochrome P450, family 2, subfamily R, polypeptide 1	Phase I
5	CYP2S1	cytochrome P450, family 2, subfamily S, polypeptide 1	Phase I
6	CYP39A1	cytochrome P450, family 39, subfamily A, polypeptide 1	Phase I
6	CYP3A43	cytochrome P450, family 3, subfamily A, polypeptide 43	Phase I
6	CYP3A7	cytochrome P450, family 3, subfamily A, polypeptide 7	Phase I
5	CYP46A1	cytochrome P450, family 46, subfamily A, polypeptide 1	Phase I
5	CYP4A11	cytochrome P450, family 4, subfamily A, polypeptide 11	Phase I
6	CYP4B1	cytochrome P450, family 4, subfamily B, polypeptide 1	Phase I
6	CYP4F11	cytochrome P450, family 4, subfamily F, polypeptide 11	Phase I
5	CYP4F12	cytochrome P450, family 4, subfamily F, polypeptide 12	Phase I
5	CYP4F2	cytochrome P450, family 4, subfamily F, polypeptide 2	Phase I
5	CYP4F3	cytochrome P450, family 4, subfamily F, polypeptide 3	Phase I
5	CYP4F8	cytochrome P450, family 4, subfamily F, polypeptide 8	Phase I
5	CYP4Z1	cytochrome P450, family 4, subfamily Z, polypeptide 1	Phase I
6	CYP51A1	cytochrome P450, family 51, subfamily A, polypeptide 1	Phase I
7	CYP7A1	cytochrome P450, family 7, subfamily A, polypeptide 1	Phase I
5	CYP7B1	cytochrome P450, family 7, subfamily B, polypeptide 1	Phase I
5	CYP8B1	cytochrome P450, family 8, subfamily B, polypeptide 1	Phase I
4	DDO	D-aspartate oxidase	Phase I
4	DHRS1	dehydrogenase/reductase (SDR family) member 1	Phase I
4	DHRS12	dehydrogenase/reductase (SDR family) member 12	Phase I
5	DHRS13	dehydrogenase/reductase (SDR family) member 13	Phase I
5	DHRS2	dehydrogenase/reductase (SDR family) member 2	Phase I
4	DHRS3	dehydrogenase/reductase (SDR family) member 3	Phase I
4	DHRS4	dehydrogenase/reductase (SDR family) member 4	Phase I
4	DHRS4L1	dehydrogenase/reductase (SDR family) member 4 like 1	Phase I
4	DHRS4L2	dehydrogenase/reductase (SDR family) member 4 like 2	Phase I
4	DHRS7	dehydrogenase/reductase (SDR family) member 7	Phase I
4	DHRS7B	dehydrogenase/reductase (SDR family) member 7B	Phase I
4	DHRS7C	dehydrogenase/reductase (SDR family) member 7C	Phase I
4	DHRS9	dehydrogenase/reductase (SDR family) member 9	Phase I
4	DHRSX	dehydrogenase/reductase (SDR family) X-linked	Phase I
4	DPEP1	dipeptidase 1 (renal)	Phase I
7	EPHX1	epoxide hydrolase 1, microsomal (xenobiotic)	Phase I
6	EPHX2	epoxide hydrolase 2, cytoplasmic	Phase I
6	FMO1	flavin containing monooxygenase 1	Phase I
6	FMO2	flavin containing monooxygenase 2	Phase I
7	FMO3	flavin containing monooxygenase 3	Phase I
6	FMO4	flavin containing monooxygenase 4	Phase I
6	FMO5	flavin containing monooxygenase 5	Phase I
4	FMO6P	flavin containing monooxygenase 6	Phase I
5	GPX1	glutathione peroxidase 1	Phase I
6	GPX2	glutathione peroxidase 2 (gastrointestinal)	Phase I
6	GPX3	glutathione peroxidase 3 (plasma)	Phase I
5	GPX4	glutathione peroxidase 4 (phospholipid hydroperoxidase)	Phase I
5	GPX5	glutathione peroxidase 5 (epididymal androgen-related protein)	Phase I
5	GPX6	glutathione peroxidase 6 (olfactory)	Phase I
6	GPX7	glutathione peroxidase 7	Phase I
6	GSR	glutathione reductase	Phase I
5	GSS	glutathione synthetase	Phase I
7	GSTA1	glutathione S-transferase A1	Phase II
7	GSTA2	glutathione S-transferase A2	Phase II
7	GSTA3	glutathione S-transferase A3	Phase II
7	GSTA4	glutathione S-transferase A4	Phase II
7	GSTA5	glutathione S-transferase A5	Phase II
5	GSTCD	glutathione S-transferase, C-terminal domain containing	Phase II
6	GSTK1	glutathione S-transferase kappa 1	Phase II
7	GSTM2	glutathione S-transferase M2 (muscle),glutathione S-transferase M4	Phase II
7	GSTM3	glutathione S-transferase M3 (brain)	Phase II
7	GSTM4	glutathione S-transferase M4	Phase II
6	GSTM5	glutathione S-transferase M5	Phase II
7	GSTO1	glutathione S-transferase omega 1,glutathione S-transferase omega 2	Phase II
7	GSTO2	glutathione S-transferase omega 2	Phase II
7	GSTT2	glutathione S-transferase theta 2	Phase II
6	GSTZ1	glutathione transferase zeta 1 (maleylacetoacetate isomerase)	Phase II
4	HAGH	hydroxyacylglutathione hydrolase	Phase I
5	HNF4A	hepatocyte nuclear factor 4, alpha	Modifier
5	HNMT	histamine N-methyltransferase	Phase II
5	HSD11B1	hydroxysteroid (17-beta) dehydrogenase 11	Phase I
5	HSD17B11	hydroxysteroid (17-beta) dehydrogenase 11	Phase I
5	HSD17B14	hydroxysteroid (17-beta) dehydrogenase 14	Phase I
4	IAPP	islet amyloid polypeptide	Modifier
4	KCNJ11	potassium inwardly-rectifying channel, subfamily J, member 11	Modifier
4	LOC728667	similar to dehydrogenase/reductase (SDR family) member 2 isoform 1	Phase I
5	LOC731356	similar to dehydrogenase/reductase (SDR family) member 4 like 2	Phase I
4	LOC731931	similar to dehydrogenase/reductase (SDR family) member 2 isoform 1	Phase I
4	MAT1A	methionine adenosyltransferase I, alpha	Modifier
4	METAP1	methionyl aminopeptidase 1	Phase I
5	MGST1	microsomal glutathione S-transferase 1	Phase II
5	MGST2	microsomal glutathione S-transferase 2	Phase II
5	MGST3	microsomal glutathione S-transferase 3	Phase II
5	MPO	myeloperoxidase	Modifier
6	NNMT	nicotinamide N-methyltransferase	Phase II
5	NOS1	nitric oxide synthase 1 (neuronal)	Phase I
5	NOS2A	nitric oxide synthase 2A (inducible, hepatocytes)	Phase I
5	NOS3	nitric oxide synthase 3 (endothelial cell)	Phase I
6	NR1I2	nuclear receptor subfamily 1, group I, member 2	Modifier
6	NR1I3	nuclear receptor subfamily 1, group I, member 3	Modifier
4	PDE3A	phosphodiesterase 3A, cGMP-inhibited	Phase I
4	PDE3B	phosphodiesterase 3B, cGMP-inhibited	Phase I
4	PLGLB1	plasminogen-like B1	Phase I
6	PNMT	phenylethanolamine N-methyltransferase	Phase II
6	PON1	paraoxonase 1	Phase I
6	PON2	paraoxonase 2	Phase I
6	PON3	paraoxonase 3	Phase I
6	POR	P450 (cytochrome) oxidoreductase	Modifier
5	PPARA	peroxisome proliferator-activated receptor alpha	Modifier
6	PPARD	peroxisome proliferative activated receptor, delta	Modifier
6	PPARG	peroxisome proliferative activated receptor, gamma	Modifier
6	RXRA	retinoid X receptor, alpha	Modifier
5	SERPINA7	serpin peptidase inhibitor, clade A (alpha-1 antiproteinase, antitrypsin), member 7	Modifier
7	SLC10A1	solute carrier family 10 (sodium/bile acid cotransporter family), member 1	Transporter
6	SLC10A2	solute carrier family 10 (sodium/bile acid cotransporter family), member 2	Transporter
6	SLC13A1	solute carrier family 13 (sodium/sulfate symporters), member 1	Transporter
6	SLC13A2	solute carrier family 13 (sodium-dependent dicarboxylate transporter), member 2	Transporter
6	SLC13A3	solute carrier family 13 (sodium-dependent dicarboxylate transporter), member 3	Transporter
7	SLC15A1	solute carrier family 15 (oligopeptide transporter), member 1	Transporter
6	SLC16A1	solute carrier family 16 (monocarboxylic acid Transporter), member 1	Transporter
6	SLC19A1	solute carrier family 19 (folate transporter), member 1	Transporter
6	SLC22A10	solute carrier family 22 (organic anion/cation transporter), member 10	Transporter
7	SLC22A11	solute carrier family 22 (organic anion/cation transporter), member 11	Transporter
6	SLC22A12	solute carrier family 22 (organic anion/cation transporter), member 12	Transporter
6	SLC22A13	solute carrier family 22 (organic cation transporter), member 13	Transporter
6	SLC22A14	solute carrier family 22 (organic cation transporter), member 14	Transporter
6	SLC22A15	solute carrier family 22 (organic cation transporter), member 15	Transporter
6	SLC22A16	solute carrier family 22 (organic cation transporter), member 16	Transporter
6	SLC22A17	solute carrier family 22 (organic cation transporter), member 17	Transporter
6	SLC22A18	solute carrier family 22 (organic cation transporter), member 18	Transporter
6	SLC22A18AS	solute carrier family 22 (organic cation transporter), member 18 antisense	Transporter
6	SLC22A3	solute carrier family 22 (extraneuronal monoamine transporter), member 3	Transporter
6	SLC22A4	solute carrier family 22 (organic cation transporter), member 4	Transporter
6	SLC22A5	solute carrier family 22 (organic cation transporter), member 5	Transporter
6	SLC22A7	solute carrier family 22 (organic anion transporter), member 7	Transporter
7	SLC22A8	solute carrier family 22 (organic anion transporter), member 8	Transporter
6	SLC22A9	solute carrier family 22 (organic anion/cation transporter), member 9	Transporter
6	SLC27A1	solute carrier family 27 (fatty acid transporter), member 1	Transporter
6	SLC28A1	solute carrier family 28 (sodium-coupled nucleoside transporter), member 1	Transporter
6	SLC28A2	solute carrier family 28 (sodium-coupled nucleoside transporter), member 2	Transporter
6	SLC28A3	solute carrier family 28 (sodium-coupled nucleoside transporter), member 3	Transporter
6	SLC29A1	solute carrier family 29 (nucleoside Transporter), member 1	Transporter
6	SLC29A2	solute carrier family 29 (nucleoside Transporter), member 2	Transporter
6	SLC2A4	solute carrier family 2 (facilitated glucose transporter), member 4	Transporter
6	SLC2A5	solute carrier family 2 (facilitated glucose/fructose transporter), member 5	Transporter
6	SLC5A6	solute carrier family 5 (sodium-dependent vitamin transporter)	Transporter
6	SLC6A6	solute carrier family 6 (neurotransmitter transporter, taurine), member 6	Transporter
7	SLC7A5	solute carrier family 7 (cationic amino acid transporter, y+ system), member 5	Transporter
5	SLC7A7	solute carrier family 7 (cationic amino acid transporter, y+ system), member 7	Transporter
6	SLC7A8	solute carrier family 7 (cationic amino acid transporter, y+ system), member 8	Transporter
7	SLCO1A2	solute carrier organic anion transporter family, member 1A2	Transporter
6	SLCO1C1	solute carrier organic anion transporter family, member 1C1	Transporter
6	SLCO2A1	solute carrier organic anion transporter family, member 2A1	Transporter
7	SLCO2B1	solute carrier organic anion transporter family, member 2B1	Transporter
6	SLCO3A1	solute carrier organic anion transporter family, member 3A1	Transporter
6	SLCO4A1	solute carrier organic anion transporter family, member 4A1	Transporter
6	SLCO4C1	solute carrier organic anion transporter family, member 4C1	Transporter
6	SLCO5A1	solute carrier organic anion transporter family, member 5A1	Transporter
6	SLCO6A1	solute carrier organic anion transporter family, member 6A1	Transporter
5	SOD1	superoxide dismutase 1, soluble (amyotrophic lateral sclerosis 1 (adult))	Modifier
5	SOD2	superoxide dismutase 2, mitochondrial	Modifier
5	SOD3	superoxide dismutase 3, extracellular precursor	Modifier
5	SULF1	sulfatase 1	Phase I
7	SULT1A2	sulfotransferase family, cytosolic, 1A, phenol-preferring, member 2	Phase II
7	SULT1A3	sulfotransferase family, cytosolic, 1A, phenol-preferring, member 3	Phase II
7	SULT1B1	sulfotransferase family, cytosolic, 1B, member 1	Phase II
6	SULT1C1	sulfotransferase family, cytosolic, 1C, member 1	Phase II
6	SULT1C2	sulfotransferase family, cytosolic, 1C, member 2	Phase II
6	SULT1E1	sulfotransferase family 1E, estrogen-preferring, member 1	Phase II
6	SULT2A1	sulfotransferase family, cytosolic, 2A, DHEA preferring, member 1	Phase II
6	SULT2B1	sulfotransferase family, cytosolic, 2B, member 1	Phase II
5	SULT4A1	sulfotransferase family 4A, member 1	Phase II
6	TAP1	transporter 1, ATP-binding cassette, sub-family B (MDR/TAP)	Transporter
5	TAP2	transporter 2, ATP-binding cassette, sub-family B (MDR/TAP)	Transporter
6	UGT1A10	UDP glucuronosyltransferase 1 family, polypeptide A10	Phase II
7	UGT1A3	UDP glucuronosyltransferase 1 family, polypeptide A3	Phase II
6	UGT1A4	UDP glucuronosyltransferase 1 family, polypeptide A4	Phase II
6	UGT1A5	UDP glucuronosyltransferase 1 family, polypeptide A5	Phase II
7	UGT1A6	UDP glucuronosyltransferase 1 family, polypeptide A6	Phase II
7	UGT1A7	UDP glucuronosyltransferase 1 family, polypeptide A7	Phase II
7	UGT1A8	UDP glucuronosyltransferase 1 family, polypeptide A8	Phase II
7	UGT1A9	UDP glucuronosyltransferase 1 family, polypeptide A9	Phase II
7	UGT2A1	UDP glucuronosyltransferase 2 family, polypeptide A1	Phase II
6	UGT2B10	UDP glucuronosyltransferase 2 family, polypeptide B10	Phase II
7	UGT2B11	UDP glucuronosyltransferase 2 family, polypeptide B11	Phase II
7	UGT2B28	UDP glucuronosyltransferase 2 family, polypeptide B28	Phase II
7	UGT2B4	UDP glucuronosyltransferase 2 family, polypeptide B4	Phase II
5	UGT8	UDP glycosyltransferase 8 (UDP-galactose ceramide galactosyltransferase)	Phase II
5	XDH	xanthine dehydrogenase	Phase I

## Sheet: ADME genes in 21 cancers
BLCA (220)	BRCA (216)	CESC (214)	COAD (228)	ESCA (218)	GBM (206)	HNSC (215)	KIRC (235)	KIRP (225)	LAML (181)	LGG (213)	LIHC (248)	LUAD (225)	LUSC (228)	OV (219)	PAAD (243)	READ (229)	SARC (200)	SKCM (196)	STAD (229)	UCEC (221)
ABCA1	ABCA1	ABCA1	ABCA1	ABCA1	ABCA1	ABCA1	ABCA1	ABCA1	ABCA1	ABCA1	ABCA1	ABCA1	ABCA1	ABCA1	ABCA1	ABCA1	ABCA1	ABCA1	ABCA1	ABCA1
ABCA4	ABCA4	ABCA4	ABCA4	ABCA4	ABCA4	ABCA4	ABCA4	ABCA4	ABCB1	ABCA4	ABCA4	ABCA4	ABCA4	ABCA4	ABCA4	ABCA4	ABCA4	ABCA4	ABCA4	ABCA4
ABCB1	ABCB1	ABCB1	ABCB1	ABCB1	ABCB1	ABCB1	ABCB1	ABCB1	ABCB4	ABCB1	ABCB1	ABCB1	ABCB1	ABCB1	ABCB1	ABCB1	ABCB1	ABCB1	ABCB1	ABCB1
ABCB4	ABCB4	ABCB4	ABCB4	ABCB4	ABCB4	ABCB11	ABCB4	ABCB4	ABCB6	ABCB4	ABCB11	ABCB4	ABCB4	ABCB4	ABCB11	ABCB4	ABCB4	ABCB4	ABCB4	ABCB4
ABCB6	ABCB5	ABCB6	ABCB6	ABCB6	ABCB6	ABCB4	ABCB6	ABCB6	ABCB7	ABCB6	ABCB4	ABCB6	ABCB6	ABCB5	ABCB4	ABCB6	ABCB5	ABCB5	ABCB5	ABCB6
ABCB7	ABCB6	ABCB7	ABCB7	ABCB7	ABCB7	ABCB6	ABCB7	ABCB7	ABCB8	ABCB7	ABCB6	ABCB7	ABCB7	ABCB6	ABCB5	ABCB7	ABCB6	ABCB6	ABCB6	ABCB7
ABCB8	ABCB7	ABCB8	ABCB8	ABCB8	ABCB8	ABCB7	ABCB8	ABCB8	ABCC1	ABCB8	ABCB7	ABCB8	ABCB8	ABCB7	ABCB6	ABCB8	ABCB7	ABCB7	ABCB7	ABCB8
ABCC1	ABCB8	ABCC1	ABCC1	ABCC1	ABCC1	ABCB8	ABCC1	ABCC1	ABCC10	ABCC1	ABCB8	ABCC1	ABCC1	ABCB8	ABCB7	ABCC1	ABCB8	ABCB8	ABCB8	ABCC1
ABCC10	ABCC1	ABCC10	ABCC10	ABCC10	ABCC10	ABCC1	ABCC10	ABCC10	ABCC2	ABCC10	ABCC1	ABCC10	ABCC10	ABCC1	ABCB8	ABCC10	ABCC1	ABCC1	ABCC1	ABCC10
ABCC11	ABCC10	ABCC11	ABCC11	ABCC11	ABCC11	ABCC10	ABCC11	ABCC11	ABCC3	ABCC11	ABCC10	ABCC11	ABCC11	ABCC10	ABCC1	ABCC11	ABCC10	ABCC10	ABCC10	ABCC11
ABCC2	ABCC11	ABCC2	ABCC13	ABCC2	ABCC2	ABCC11	ABCC2	ABCC2	ABCC4	ABCC12	ABCC11	ABCC2	ABCC2	ABCC11	ABCC10	ABCC13	ABCC11	ABCC11	ABCC11	ABCC2
ABCC3	ABCC2	ABCC3	ABCC2	ABCC3	ABCC3	ABCC2	ABCC3	ABCC3	ABCC5	ABCC2	ABCC2	ABCC3	ABCC3	ABCC2	ABCC11	ABCC2	ABCC2	ABCC2	ABCC2	ABCC3
ABCC4	ABCC3	ABCC4	ABCC3	ABCC4	ABCC4	ABCC3	ABCC4	ABCC4	ABCC6	ABCC3	ABCC3	ABCC4	ABCC4	ABCC3	ABCC2	ABCC3	ABCC3	ABCC3	ABCC3	ABCC4
ABCC5	ABCC4	ABCC5	ABCC4	ABCC5	ABCC5	ABCC4	ABCC5	ABCC5	ABCC9	ABCC4	ABCC4	ABCC5	ABCC5	ABCC4	ABCC3	ABCC4	ABCC4	ABCC4	ABCC4	ABCC5
ABCC9	ABCC5	ABCC6	ABCC5	ABCC6	ABCC6	ABCC5	ABCC6	ABCC6	ABCG1	ABCC5	ABCC5	ABCC6	ABCC6	ABCC5	ABCC4	ABCC5	ABCC5	ABCC5	ABCC5	ABCC6
ABCG1	ABCC6	ABCC9	ABCC6	ABCC9	ABCC8	ABCC6	ABCC8	ABCC9	ABCG2	ABCC6	ABCC6	ABCC8	ABCC9	ABCC6	ABCC5	ABCC6	ABCC6	ABCC6	ABCC6	ABCC9
ABCG2	ABCC8	ABCG1	ABCC8	ABCG1	ABCC9	ABCC9	ABCC9	ABCG1	ADH5	ABCC8	ABCC9	ABCC9	ABCG1	ABCC9	ABCC6	ABCC9	ABCC8	ABCC9	ABCC9	ABCG1
ADH1B	ABCC9	ABCG2	ABCC9	ABCG2	ABCG1	ABCG1	ABCG1	ABCG2	ADH6	ABCC9	ABCG1	ABCG1	ABCG2	ABCG1	ABCC8	ABCG1	ABCC9	ABCG1	ABCG1	ABCG2
ADH1C	ABCG1	ADH1B	ABCG1	ADH1B	ABCG2	ABCG2	ABCG2	ADH1B	ADHFE1	ABCG1	ABCG2	ABCG2	ADH1A	ABCG2	ABCG1	ABCG2	ABCG1	ABCG2	ABCG2	ADH1B
ADH5	ABCG2	ADH1C	ABCG2	ADH1C	ADH1B	ADH1B	ADH1A	ADH1C	AHR	ABCG2	ADH1A	ADH1A	ADH1B	ADH1B	ABCG2	ADH1A	ABCG2	ADH1B	ADH1B	ADH1C
ADH6	ADH1B	ADH5	ADH1B	ADH5	ADH5	ADH1C	ADH1B	ADH5	ALDH1A1	ADH1B	ADH1B	ADH1B	ADH1C	ADH1C	ADH1A	ADH1B	ADH1B	ADH5	ADH1C	ADH5
ADHFE1	ADH1C	ADH6	ADH1C	ADH6	ADHFE1	ADH5	ADH1C	ADH6	ALDH1A3	ADH5	ADH1C	ADH1C	ADH5	ADH5	ADH1B	ADH1C	ADH1C	ADHFE1	ADH4	ADH6
AHR	ADH5	ADH7	ADH4	ADH7	AHR	ADH7	ADH5	ADHFE1	ALDH1B1	ADHFE1	ADH4	ADH5	ADH6	ADH6	ADH1C	ADH4	ADH5	AHR	ADH5	ADHFE1
ALDH1A1	ADHFE1	ADHFE1	ADH5	ADHFE1	ALDH1A1	ADHFE1	ADH6	AHR	ALDH2	AHR	ADH5	ADH6	ADH7	ADHFE1	ADH4	ADH5	ADHFE1	ALDH1A1	ADH6	AHR
ALDH1A2	AHR	AHR	ADH6	AHR	ALDH1A2	AHR	ADHFE1	ALDH1A1	ALDH3A1	ALDH1A1	ADH6	ADHFE1	ADHFE1	AHR	ADH5	ADH6	AHR	ALDH1A2	ADHFE1	ALDH1A1
ALDH1A3	ALDH1A1	ALDH1A1	ADHFE1	ALDH1A1	ALDH1A3	ALDH1A1	AHR	ALDH1A2	ALDH3A2	ALDH1A2	ADHFE1	AHR	AHR	ALDH1A1	ADH6	ADHFE1	ALDH1A1	ALDH1A3	AHR	ALDH1A2
ALDH1B1	ALDH1A2	ALDH1A2	AHR	ALDH1A2	ALDH1B1	ALDH1A2	ALDH1A1	ALDH1A3	ALDH3B1	ALDH1A3	AHR	ALDH1A1	ALDH1A1	ALDH1A2	ADHFE1	AHR	ALDH1A2	ALDH1B1	ALDH1A1	ALDH1A3
ALDH2	ALDH1A3	ALDH1A3	ALDH1A1	ALDH1A3	ALDH2	ALDH1A3	ALDH1A2	ALDH1B1	ALDH3B2	ALDH1B1	ALDH1A1	ALDH1A2	ALDH1A2	ALDH1A3	AHR	ALDH1A1	ALDH1A3	ALDH2	ALDH1A2	ALDH1B1
ALDH3A1	ALDH1B1	ALDH1B1	ALDH1A2	ALDH1B1	ALDH3A1	ALDH1B1	ALDH1A3	ALDH2	ALDH4A1	ALDH2	ALDH1A2	ALDH1A3	ALDH1A3	ALDH1B1	ALDH1A1	ALDH1A2	ALDH1B1	ALDH3A1	ALDH1A3	ALDH2
ALDH3A2	ALDH2	ALDH1L1	ALDH1A3	ALDH2	ALDH3A2	ALDH2	ALDH1B1	ALDH3A1	ALDH5A1	ALDH3A1	ALDH1A3	ALDH1B1	ALDH1B1	ALDH2	ALDH1A2	ALDH1A3	ALDH2	ALDH3A2	ALDH1B1	ALDH3A1
ALDH3B1	ALDH3A1	ALDH1L2	ALDH1B1	ALDH3A1	ALDH3B1	ALDH3A1	ALDH2	ALDH3A2	ALDH6A1	ALDH3A2	ALDH1B1	ALDH2	ALDH2	ALDH3A1	ALDH1A3	ALDH1B1	ALDH3A1	ALDH3B1	ALDH2	ALDH3A2
ALDH3B2	ALDH3A2	ALDH2	ALDH2	ALDH3A2	ALDH4A1	ALDH3A2	ALDH3A1	ALDH3B1	ALDH7A1	ALDH3B1	ALDH2	ALDH3A1	ALDH3A1	ALDH3A2	ALDH1B1	ALDH2	ALDH3A2	ALDH3B2	ALDH3A1	ALDH3B1
ALDH4A1	ALDH3B1	ALDH3A1	ALDH3A1	ALDH3B1	ALDH5A1	ALDH3B1	ALDH3A2	ALDH3B2	ALDH8A1	ALDH4A1	ALDH3A1	ALDH3A2	ALDH3A2	ALDH3B1	ALDH2	ALDH3A1	ALDH3B1	ALDH4A1	ALDH3A2	ALDH3B2
ALDH5A1	ALDH3B2	ALDH3A2	ALDH3A2	ALDH3B2	ALDH6A1	ALDH3B2	ALDH3B1	ALDH4A1	ALDH9A1	ALDH5A1	ALDH3A2	ALDH3B1	ALDH3B1	ALDH3B2	ALDH3A1	ALDH3A2	ALDH3B2	ALDH5A1	ALDH3B1	ALDH4A1
ALDH6A1	ALDH4A1	ALDH3B1	ALDH3B1	ALDH4A1	ALDH7A1	ALDH4A1	ALDH3B2	ALDH5A1	AOX1	ALDH6A1	ALDH3B1	ALDH3B2	ALDH3B2	ALDH4A1	ALDH3A2	ALDH3B1	ALDH4A1	ALDH6A1	ALDH3B2	ALDH5A1
ALDH7A1	ALDH5A1	ALDH3B2	ALDH3B2	ALDH5A1	ALDH8A1	ALDH5A1	ALDH4A1	ALDH6A1	ARNT	ALDH7A1	ALDH4A1	ALDH4A1	ALDH4A1	ALDH5A1	ALDH3B1	ALDH3B2	ALDH5A1	ALDH7A1	ALDH4A1	ALDH6A1
ALDH8A1	ALDH6A1	ALDH4A1	ALDH4A1	ALDH6A1	ALDH9A1	ALDH6A1	ALDH5A1	ALDH7A1	ARSA	ALDH8A1	ALDH5A1	ALDH5A1	ALDH5A1	ALDH6A1	ALDH3B2	ALDH4A1	ALDH6A1	ALDH8A1	ALDH5A1	ALDH7A1
ALDH9A1	ALDH7A1	ALDH5A1	ALDH5A1	ALDH7A1	AOX1	ALDH7A1	ALDH6A1	ALDH8A1	ATP7A	ALDH9A1	ALDH6A1	ALDH6A1	ALDH6A1	ALDH7A1	ALDH4A1	ALDH5A1	ALDH7A1	ALDH9A1	ALDH6A1	ALDH8A1
AOX1	ALDH8A1	ALDH6A1	ALDH6A1	ALDH8A1	ARNT	ALDH8A1	ALDH7A1	ALDH9A1	ATP7B	AOX1	ALDH7A1	ALDH7A1	ALDH7A1	ALDH8A1	ALDH5A1	ALDH6A1	ALDH8A1	AOX1	ALDH7A1	ALDH9A1
ARNT	ALDH9A1	ALDH7A1	ALDH7A1	ALDH9A1	ARSA	AOX1	ALDH8A1	AOX1	CAT	ARNT	ALDH8A1	ALDH8A1	ALDH8A1	ALDH9A1	ALDH6A1	ALDH7A1	ALDH9A1	ARNT	ALDH8A1	AOX1
ARSA	AOX1	ALDH8A1	ALDH8A1	AOX1	ATP7A	ARNT	ALDH9A1	ARNT	CBR1	ARSA	ALDH9A1	ALDH9A1	ALDH9A1	AOX1	ALDH7A1	ALDH8A1	AOX1	ARSA	ALDH9A1	ARNT
ATP7A	ARNT	ALDH9A1	ALDH9A1	ARNT	ATP7B	ARSA	AOX1	ARSA	CBR3	ATP7A	AOX1	AOX1	AOX1	ARNT	ALDH8A1	ALDH9A1	ARNT	ATP7A	AOX1	ARSA
ATP7B	ARSA	AOX1	AOX1	ARSA	CAT	ATP7A	ARNT	ATP7A	CDA	ATP7B	ARNT	ARNT	ARNT	ARSA	ALDH9A1	AOX1	ARSA	ATP7B	ARNT	ATP9A
CAT	ATP7A	ARNT	ARNT	ATP7A	CBR1	ATP7B	ARSA	ATP7B	CES1	CAT	ARSA	ARSA	ARSA	ATP7A	AOX1	ARNT	ATP7A	CAT	ARSA	ATP9B
CBR1	ATP7B	ARSA	ARSA	ATP7B	CBR3	CAT	ATP7A	CAT	CES2	CBR1	ATP7A	ATP7A	ATP7A	ATP7B	ARNT	ARSA	ATP7B	CBR1	ATP7A	CAT
CBR3	CAT	ATP7A	ATP7A	CAT	CDA	CBR1	ATP7B	CBR1	CHST10	CBR3	ATP7B	ATP7B	ATP7B	CAT	ATP7A	ATP7A	CAT	CBR3	ATP7B	CBR1
CDA	CBR1	ATP7B	ATP7B	CBR1	CES1	CBR3	CAT	CBR3	CHST11	CDA	CAT	CAT	CAT	CBR1	ATP7B	ATP7B	CBR1	CDA	CAT	CBR3
CES1	CBR3	CAT	CAT	CBR3	CES2	CDA	CBR1	CDA	CHST12	CES1	CBR1	CBR1	CBR1	CBR3	CAT	CAT	CBR3	CES1	CBR1	CDA
CES2	CDA	CBR1	CBR1	CDA	CHST1	CES1	CBR3	CES1	CHST13	CES2	CBR3	CBR3	CBR3	CDA	CBR1	CBR1	CDA	CES2	CBR3	CES1
CHST1	CES1	CBR3	CBR3	CES1	CHST10	CES2	CDA	CES2	CHST2	CHST1	CDA	CDA	CES1	CES1	CBR3	CBR3	CES1	CHST1	CDA	CES2
CHST10	CES2	CDA	CDA	CES2	CHST11	CHST1	CES1	CHST1	CHST3	CHST10	CES1	CES1	CES2	CES2	CDA	CDA	CES2	CHST10	CES1	CHST1
CHST11	CHST1	CES1	CES1	CHST1	CHST12	CHST10	CES2	CHST10	CHST4	CHST11	CES2	CES2	CHST1	CHST1	CES1	CES1	CHST1	CHST11	CES2	CHST10
CHST12	CHST10	CES2	CES2	CHST10	CHST13	CHST11	CHST1	CHST11	CHST5	CHST12	CHST1	CHST1	CHST10	CHST10	CES2	CES2	CHST10	CHST12	CHST1	CHST11
CHST13	CHST11	CHST1	CHST1	CHST11	CHST2	CHST12	CHST10	CHST12	CHST6	CHST13	CHST10	CHST10	CHST11	CHST11	CHST1	CHST1	CHST11	CHST13	CHST10	CHST12
CHST2	CHST12	CHST10	CHST10	CHST12	CHST3	CHST13	CHST11	CHST13	CHST7	CHST2	CHST11	CHST11	CHST12	CHST12	CHST10	CHST10	CHST12	CHST2	CHST11	CHST13
CHST3	CHST13	CHST11	CHST11	CHST13	CHST4	CHST2	CHST12	CHST2	CYB5R3	CHST3	CHST12	CHST12	CHST13	CHST13	CHST11	CHST11	CHST13	CHST3	CHST12	CHST2
CHST4	CHST2	CHST12	CHST12	CHST2	CHST5	CHST3	CHST13	CHST3	CYP1B1	CHST5	CHST13	CHST13	CHST2	CHST2	CHST12	CHST12	CHST2	CHST5	CHST13	CHST3
CHST5	CHST3	CHST13	CHST13	CHST3	CHST6	CHST5	CHST2	CHST4	CYP20A1	CHST6	CHST2	CHST2	CHST3	CHST3	CHST13	CHST13	CHST3	CHST6	CHST2	CHST4
CHST6	CHST4	CHST2	CHST2	CHST4	CHST7	CHST6	CHST3	CHST5	CYP21A2	CHST7	CHST3	CHST3	CHST4	CHST4	CHST2	CHST2	CHST5	CHST7	CHST3	CHST5
CHST7	CHST5	CHST3	CHST3	CHST5	CHST8	CHST7	CHST5	CHST6	CYP27A1	CHST8	CHST6	CHST4	CHST5	CHST5	CHST3	CHST3	CHST6	CHST8	CHST4	CHST6
CHST8	CHST6	CHST4	CHST4	CHST6	CHST9	CHST8	CHST6	CHST7	CYP27B1	CHST9	CHST7	CHST5	CHST6	CHST6	CHST4	CHST4	CHST7	CHST9	CHST5	CHST7
CRYBB3	CHST7	CHST5	CHST5	CHST7	CYB5R3	CYB5R3	CHST7	CHST9	CYP2A6	CYB5R3	CHST9	CHST6	CHST7	CHST7	CHST5	CHST5	CHST8	CYB5R3	CHST6	CHST8
CYP11A1	CHST8	CHST6	CHST6	CHST8	CYP11A1	CYP11A1	CHST8	CYB5R3	CYP2C8	CYP11A1	CYB5R3	CHST7	CHST8	CHST8	CHST6	CHST6	CYB5R3	CYP11A1	CHST7	CHST9
CYP19A1	CHST9	CHST7	CHST7	CHST9	CYP19A1	CYP19A1	CHST9	CYP11A1	CYP2D6	CYP17A1	CYP11A1	CHST8	CHST9	CHST9	CHST7	CHST7	CYP11A1	CYP19A1	CHST8	CYB5R3
CYP1A1	CYB5R3	CHST8	CYB5R3	CYB5R3	CYP1B1	CYP1B1	CYB5R3	CYP17A1	CYP2E1	CYP19A1	CYP17A1	CHST9	CYB5R3	CYB5R3	CHST8	CYB5R3	CYP19A1	CYP1A1	CHST9	CYP11A1
CYP1B1	CYP11A1	CYB5R3	CYP11A1	CYP11A1	CYP20A1	CYP20A1	CYP17A1	CYP19A1	CYP2F1	CYP1A1	CYP1A1	CYB5R3	CYP11A1	CYP11A1	CHST9	CYP11A1	CYP1B1	CYP1B1	CYB5R3	CYP17A1
CYP20A1	CYP19A1	CYP11A1	CYP19A1	CYP19A1	CYP21A2	CYP21A2	CYP19A1	CYP1B1	CYP2R1	CYP1B1	CYP1A2	CYP11A1	CYP19A1	CYP17A1	CYB5R3	CYP19A1	CYP20A1	CYP20A1	CYP11A1	CYP1A1
CYP21A2	CYP1B1	CYP19A1	CYP1B1	CYP1B1	CYP24A1	CYP24A1	CYP1B1	CYP20A1	CYP2S1	CYP20A1	CYP1B1	CYP17A1	CYP1A1	CYP19A1	CYP11A1	CYP1B1	CYP21A2	CYP21A2	CYP19A1	CYP1B1
CYP24A1	CYP20A1	CYP1B1	CYP20A1	CYP20A1	CYP26A1	CYP26A1	CYP20A1	CYP21A2	CYP3A4	CYP21A2	CYP20A1	CYP19A1	CYP1B1	CYP1A1	CYP19A1	CYP20A1	CYP26A1	CYP26A1	CYP1B1	CYP20A1
CYP26A1	CYP21A2	CYP20A1	CYP21A2	CYP21A2	CYP27A1	CYP27A1	CYP21A2	CYP24A1	CYP3A5	CYP24A1	CYP21A2	CYP1B1	CYP20A1	CYP1A2	CYP1B1	CYP21A2	CYP27A1	CYP27A1	CYP20A1	CYP21A2
CYP27A1	CYP24A1	CYP21A2	CYP24A1	CYP24A1	CYP27B1	CYP27B1	CYP24A1	CYP27A1	CYP46A1	CYP26A1	CYP26A1	CYP20A1	CYP21A2	CYP1B1	CYP20A1	CYP24A1	CYP27B1	CYP27B1	CYP21A2	CYP24A1
CYP27B1	CYP26A1	CYP24A1	CYP26A1	CYP26A1	CYP2C8	CYP2C18	CYP26A1	CYP27B1	CYP4F11	CYP26C1	CYP27A1	CYP21A2	CYP24A1	CYP20A1	CYP21A2	CYP26A1	CYP2C8	CYP2D6	CYP24A1	CYP26A1
CYP2C18	CYP27A1	CYP26A1	CYP27A1	CYP27A1	CYP2D6	CYP2C8	CYP27A1	CYP2C18	CYP4F2	CYP27A1	CYP27B1	CYP24A1	CYP26A1	CYP21A2	CYP24A1	CYP27A1	CYP2D6	CYP2E1	CYP27A1	CYP27A1
CYP2C8	CYP27B1	CYP27A1	CYP27B1	CYP27B1	CYP2E1	CYP2C9	CYP27B1	CYP2C8	CYP4F3	CYP27B1	CYP2A6	CYP26A1	CYP27A1	CYP24A1	CYP26A1	CYP27B1	CYP2E1	CYP2J2	CYP27B1	CYP27B1
CYP2D6	CYP2A6	CYP27B1	CYP2B6	CYP2C18	CYP2J2	CYP2D6	CYP2C8	CYP2C9	CYP51A1	CYP2A6	CYP2A7	CYP27A1	CYP27B1	CYP26A1	CYP27A1	CYP2B6	CYP2J2	CYP2R1	CYP2B6	CYP2C18
CYP2E1	CYP2C8	CYP2C18	CYP2C18	CYP2C19	CYP2R1	CYP2E1	CYP2C9	CYP2D6	CYP7B1	CYP2C8	CYP2B6	CYP27B1	CYP2A6	CYP26C1	CYP27B1	CYP2C18	CYP2R1	CYP2S1	CYP2C18	CYP2C8
CYP2J2	CYP2D6	CYP2C8	CYP2C19	CYP2C8	CYP2S1	CYP2J2	CYP2D6	CYP2E1	DDO	CYP2D6	CYP2C18	CYP2A6	CYP2C18	CYP27A1	CYP2B6	CYP2C8	CYP2S1	CYP39A1	CYP2C19	CYP2D6
CYP2R1	CYP2E1	CYP2C9	CYP2C8	CYP2C9	CYP39A1	CYP2R1	CYP2E1	CYP2J2	DHRS1	CYP2E1	CYP2C19	CYP2C18	CYP2C8	CYP27B1	CYP2C18	CYP2C9	CYP39A1	CYP3A5	CYP2C8	CYP2E1
CYP2S1	CYP2J2	CYP2D6	CYP2C9	CYP2D6	CYP3A5	CYP2S1	CYP2J2	CYP2R1	DHRS12	CYP2J2	CYP2C8	CYP2C9	CYP2C9	CYP2C8	CYP2C19	CYP2D6	CYP3A5	CYP46A1	CYP2C9	CYP2J2
CYP39A1	CYP2R1	CYP2E1	CYP2D6	CYP2E1	CYP46A1	CYP39A1	CYP2R1	CYP2S1	DHRS13	CYP2R1	CYP2C9	CYP2D6	CYP2D6	CYP2D6	CYP2C8	CYP2E1	CYP46A1	CYP51A1	CYP2D6	CYP2R1
CYP3A5	CYP2S1	CYP2J2	CYP2E1	CYP2J2	CYP4F11	CYP3A5	CYP2S1	CYP39A1	DHRS3	CYP2S1	CYP2D6	CYP2E1	CYP2E1	CYP2E1	CYP2C9	CYP2J2	CYP4F12	CYP7A1	CYP2E1	CYP2S1
CYP3A7	CYP39A1	CYP2R1	CYP2J2	CYP2R1	CYP4F12	CYP46A1	CYP39A1	CYP3A4	DHRS4	CYP39A1	CYP2E1	CYP2J2	CYP2J2	CYP2F1	CYP2D6	CYP2R1	CYP51A1	CYP7B1	CYP2J2	CYP39A1
CYP46A1	CYP3A5	CYP2S1	CYP2R1	CYP2S1	CYP4F3	CYP4B1	CYP3A4	CYP3A5	DHRS4L1	CYP3A43	CYP2J2	CYP2R1	CYP2R1	CYP2J2	CYP2E1	CYP2S1	CYP7A1	DDO	CYP2R1	CYP3A5
CYP4B1	CYP46A1	CYP39A1	CYP2S1	CYP39A1	CYP51A1	CYP4F11	CYP3A5	CYP3A7	DHRS4L2	CYP3A5	CYP2R1	CYP2S1	CYP2S1	CYP2R1	CYP2J2	CYP39A1	CYP7B1	DHRS1	CYP2S1	CYP46A1
CYP4F11	CYP4A11	CYP3A5	CYP39A1	CYP3A5	CYP7B1	CYP4F12	CYP3A7	CYP46A1	DHRS7	CYP46A1	CYP2S1	CYP39A1	CYP39A1	CYP2S1	CYP2R1	CYP3A4	CYP8B1	DHRS12	CYP39A1	CYP4B1
CYP4F12	CYP4B1	CYP46A1	CYP3A4	CYP3A7	CYP8B1	CYP4F2	CYP46A1	CYP4A11	DHRS7B	CYP4B1	CYP39A1	CYP3A5	CYP3A5	CYP39A1	CYP2S1	CYP3A5	DDO	DHRS13	CYP3A4	CYP4F11
CYP4F3	CYP4F11	CYP4B1	CYP3A5	CYP46A1	DDO	CYP4F3	CYP4A11	CYP4B1	DHRS9	CYP4F11	CYP3A4	CYP3A7	CYP46A1	CYP3A5	CYP39A1	CYP3A7	DHRS1	DHRS2	CYP3A5	CYP4F12
CYP4F8	CYP4F12	CYP4F11	CYP3A7	CYP4B1	DHRS1	CYP51A1	CYP4B1	CYP4F11	DHRSX	CYP4F12	CYP3A43	CYP46A1	CYP4B1	CYP46A1	CYP3A4	CYP46A1	DHRS12	DHRS3	CYP3A7	CYP4F3
CYP4Z1	CYP4F3	CYP4F12	CYP46A1	CYP4F11	DHRS12	CYP7B1	CYP4F11	CYP4F12	DPEP1	CYP4F3	CYP3A5	CYP4B1	CYP4F11	CYP4A11	CYP3A5	CYP4B1	DHRS13	DHRS4	CYP46A1	CYP4Z1
CYP51A1	CYP4F8	CYP4F3	CYP4B1	CYP4F12	DHRS13	CYP8B1	CYP4F12	CYP4F3	DPYD	CYP51A1	CYP3A7	CYP4F11	CYP4F12	CYP4B1	CYP3A7	CYP4F11	DHRS2	DHRS4L1	CYP4B1	CYP51A1
CYP7B1	CYP4Z1	CYP4Z1	CYP4F11	CYP4F3	DHRS2	DDO	CYP4F2	CYP51A1	EPHX1	CYP7B1	CYP46A1	CYP4F12	CYP4F3	CYP4F11	CYP46A1	CYP4F12	DHRS3	DHRS4L2	CYP4F11	CYP7B1
CYP8B1	CYP51A1	CYP51A1	CYP4F12	CYP51A1	DHRS3	DHRS1	CYP51A1	CYP7B1	EPHX2	CYP8B1	CYP4A11	CYP4F3	CYP4Z1	CYP4F12	CYP4A11	CYP4F2	DHRS4	DHRS7	CYP4F12	CYP8B1
DDO	CYP7B1	CYP7B1	CYP4F2	CYP7B1	DHRS4	DHRS12	CYP7B1	CYP8B1	FMO2	DDO	CYP4F11	CYP4Z1	CYP51A1	CYP4F3	CYP4B1	CYP4F3	DHRS4L1	DHRS7B	CYP4F2	DDO
DHRS1	CYP8B1	CYP8B1	CYP4F3	CYP8B1	DHRS4L1	DHRS13	CYP8B1	DDO	FMO4	DHRS1	CYP4F12	CYP51A1	CYP7B1	CYP4Z1	CYP4F11	CYP4F8	DHRS4L2	DHRS9	CYP4F3	DHRS1
DHRS12	DDO	DDO	CYP51A1	DDO	DHRS4L2	DHRS2	DDO	DHRS1	FMO5	DHRS12	CYP4F2	CYP7B1	DDO	CYP51A1	CYP4F12	CYP51A1	DHRS7	DHRSX	CYP51A1	DHRS12
DHRS13	DHRS1	DHRS1	CYP7B1	DHRS1	DHRS7	DHRS3	DHRS1	DHRS12	GPX1	DHRS13	CYP4F3	CYP8B1	DHRS1	CYP7B1	CYP4F2	CYP7B1	DHRS7B	DPEP1	CYP7B1	DHRS13
DHRS2	DHRS12	DHRS12	DDO	DHRS12	DHRS7B	DHRS4	DHRS12	DHRS13	GPX2	DHRS2	CYP51A1	DDO	DHRS12	CYP8B1	CYP4F3	DHRS1	DHRS9	DPYD	CYP8B1	DHRS2
DHRS3	DHRS13	DHRS13	DHRS1	DHRS13	DHRS9	DHRS4L1	DHRS13	DHRS2	GPX3	DHRS3	CYP7A1	DHRS1	DHRS13	DDO	CYP51A1	DHRS11	DHRSX	EPHX1	DDO	DHRS3
DHRS4	DHRS2	DHRS2	DHRS12	DHRS2	DHRSX	DHRS4L2	DHRS2	DHRS3	GPX4	DHRS4	CYP7B1	DHRS12	DHRS2	DHRS1	CYP7B1	DHRS12	DPEP1	EPHX2	DHRS1	DHRS4
DHRS4L1	DHRS3	DHRS3	DHRS13	DHRS3	DPEP1	DHRS7	DHRS3	DHRS4	GPX7	DHRS4L1	CYP8B1	DHRS13	DHRS3	DHRS12	CYP8B1	DHRS13	DPYD	FMO1	DHRS12	DHRS4L1
DHRS4L2	DHRS4	DHRS4	DHRS2	DHRS4	DPYD	DHRS7B	DHRS4	DHRS4L1	GSR	DHRS4L2	DDO	DHRS2	DHRS4	DHRS13	DDO	DHRS2	EPHX1	FMO2	DHRS13	DHRS4L2
DHRS7	DHRS4L1	DHRS4L1	DHRS3	DHRS4L1	EPHX1	DHRS9	DHRS4L1	DHRS4L2	GSS	DHRS7	DHRS1	DHRS3	DHRS4L1	DHRS2	DHRS1	DHRS3	EPHX2	FMO3	DHRS2	DHRS7
DHRS7B	DHRS4L2	DHRS4L2	DHRS4	DHRS4L2	EPHX2	DHRSX	DHRS4L2	DHRS7	GSTA4	DHRS7B	DHRS12	DHRS4	DHRS4L2	DHRS3	DHRS12	DHRS4	FMO1	FMO4	DHRS3	DHRS7B
DHRS9	DHRS7	DHRS7	DHRS4L1	DHRS7	FMO1	DPEP1	DHRS7	DHRS7B	GSTCD	DHRS9	DHRS13	DHRS4L1	DHRS7	DHRS4	DHRS13	DHRS4L1	FMO2	FMO5	DHRS4	DHRS9
DHRSX	DHRS7B	DHRS7B	DHRS4L2	DHRS7B	FMO2	DPYD	DHRS7B	DHRS9	GSTK1	DHRSX	DHRS2	DHRS4L2	DHRS7B	DHRS4L1	DHRS2	DHRS4L2	FMO3	GPX1	DHRS4L1	DHRSX
DPEP1	DHRS9	DHRS9	DHRS7	DHRS9	FMO3	EPHX1	DHRS9	DHRSX	GSTM1	DPEP1	DHRS3	DHRS7	DHRS9	DHRS4L2	DHRS3	DHRS7	FMO4	GPX3	DHRS4L2	DPEP1
DPYD	DHRSX	DHRSX	DHRS7B	DHRSX	FMO4	EPHX2	DHRSX	DPEP1	GSTM2	DPYD	DHRS4	DHRS7B	DHRSX	DHRS7	DHRS4	DHRS7B	FMO5	GPX4	DHRS7	DPYD
EPHX1	DPEP1	DPEP1	DHRS9	DPEP1	FMO5	FMO1	DPEP1	DPYD	GSTM3	EPHX1	DHRS4L1	DHRS9	DPEP1	DHRS7B	DHRS4L1	DHRS9	GPX1	GPX7	DHRS7B	EPHX1
EPHX2	DPYD	DPYD	DHRSX	DPYD	GPX1	FMO2	DPYD	EPHX1	GSTM4	EPHX2	DHRS4L2	DHRSX	DPYD	DHRS9	DHRS4L2	DHRSX	GPX3	GSR	DHRS9	EPHX2
FMO1	EPHX1	EPHX1	DPEP1	EPHX1	GPX3	FMO3	EPHX1	EPHX2	GSTM5	FMO1	DHRS7	DPEP1	EPHX1	DHRSX	DHRS7	DPEP1	GPX4	GSS	DHRSX	FMO1
FMO2	EPHX2	EPHX2	DPYD	EPHX2	GPX4	FMO4	EPHX2	FMO1	GSTO1	FMO2	DHRS7B	DPYD	EPHX2	DPEP1	DHRS7B	DPYD	GPX7	GSTA4	DPEP1	FMO2
FMO3	FMO1	FMO1	EPHX1	FMO1	GPX7	FMO5	FMO1	FMO2	GSTO2	FMO3	DHRS9	EPHX1	FMO1	DPYD	DHRS9	EPHX1	GSR	GSTCD	DPYD	FMO3
FMO4	FMO2	FMO2	EPHX2	FMO2	GSR	GPX1	FMO2	FMO3	GSTP1	FMO4	DHRSX	EPHX2	FMO2	EPHX1	DHRSX	EPHX2	GSS	GSTK1	EPHX1	FMO4
FMO5	FMO3	FMO3	FMO1	FMO3	GSS	GPX2	FMO3	FMO4	GSTT1	FMO5	DPEP1	FMO1	FMO3	EPHX2	DPEP1	FMO1	GSTA4	GSTM1	EPHX2	FMO5
GPX1	FMO4	FMO4	FMO2	FMO4	GSTA4	GPX3	FMO4	FMO5	GSTZ1	GPX1	DPYD	FMO2	FMO4	FMO1	DPYD	FMO2	GSTCD	GSTM2	FMO1	GPX1
GPX2	FMO5	FMO5	FMO3	FMO5	GSTCD	GPX4	FMO5	GPX1	HAGH	GPX3	EPHX1	FMO3	FMO5	FMO2	EPHX1	FMO3	GSTK1	GSTM3	FMO2	GPX2
GPX3	GPX1	GPX1	FMO4	GPX1	GSTK1	GPX7	GPX1	GPX2	HNMT	GPX4	EPHX2	FMO4	GPX1	FMO3	EPHX2	FMO4	GSTM1	GSTM4	FMO3	GPX3
GPX4	GPX2	GPX2	FMO5	GPX2	GSTM1	GSR	GPX2	GPX3	HSD17B11	GPX7	FMO1	FMO5	GPX2	FMO4	FMO1	FMO5	GSTM2	GSTM5	FMO4	GPX4
GPX7	GPX3	GPX3	GPX1	GPX3	GSTM2	GSS	GPX3	GPX4	KCNJ11	GSR	FMO2	GPX1	GPX3	FMO5	FMO2	GPX1	GSTM3	GSTO1	FMO5	GPX7
GSR	GPX4	GPX4	GPX2	GPX4	GSTM3	GSTA1	GPX4	GPX7	METAP1	GSS	FMO3	GPX2	GPX4	GPX1	FMO3	GPX2	GSTM4	GSTO2	GPX1	GSR
GSS	GPX7	GPX7	GPX3	GPX7	GSTM4	GSTA4	GPX7	GSR	MGST1	GSTA4	FMO4	GPX3	GPX7	GPX2	FMO4	GPX3	GSTM5	GSTP1	GPX2	GSS
GSTA1	GSR	GSR	GPX4	GSR	GSTM5	GSTCD	GSR	GSS	MGST2	GSTCD	FMO5	GPX4	GSR	GPX3	FMO5	GPX4	GSTO1	GSTT1	GPX3	GSTA1
GSTA4	GSS	GSS	GPX7	GSS	GSTO1	GSTK1	GSS	GSTA1	MGST3	GSTK1	GPX1	GPX7	GSS	GPX4	GPX1	GPX7	GSTO2	GSTT2	GPX4	GSTA4
GSTCD	GSTA1	GSTA4	GSR	GSTA1	GSTO2	GSTM1	GSTA1	GSTA2	MPO	GSTM1	GPX2	GSR	GSTA1	GPX7	GPX2	GSR	GSTP1	GSTZ1	GPX7	GSTCD
GSTK1	GSTA4	GSTCD	GSS	GSTA4	GSTP1	GSTM2	GSTA2	GSTA4	NAT1	GSTM2	GPX3	GSS	GSTA2	GSR	GPX3	GSS	GSTT1	HAGH	GSR	GSTK1
GSTM1	GSTCD	GSTK1	GSTA1	GSTCD	GSTT1	GSTM3	GSTA4	GSTCD	NNMT	GSTM3	GPX4	GSTA1	GSTA4	GSS	GPX4	GSTA1	GSTT2	HNMT	GSS	GSTM1
GSTM2	GSTK1	GSTM1	GSTA4	GSTK1	GSTT2	GSTM4	GSTCD	GSTK1	NOS3	GSTM4	GPX7	GSTA2	GSTCD	GSTA1	GPX7	GSTA4	GSTZ1	HSD11B1	GSTA1	GSTM2
GSTM3	GSTM1	GSTM2	GSTCD	GSTM1	GSTZ1	GSTM5	GSTK1	GSTM1	NR1I2	GSTM5	GSR	GSTA4	GSTK1	GSTA4	GSR	GSTCD	HAGH	HSD17B11	GSTA2	GSTM3
GSTM4	GSTM2	GSTM3	GSTK1	GSTM2	HAGH	GSTO1	GSTM1	GSTM2	NR1I3	GSTO1	GSS	GSTCD	GSTM1	GSTCD	GSS	GSTK1	HNMT	HSD17B14	GSTA4	GSTM4
GSTM5	GSTM3	GSTM4	GSTM1	GSTM3	HNMT	GSTO2	GSTM2	GSTM3	PDE3A	GSTO2	GSTA1	GSTK1	GSTM2	GSTK1	GSTA1	GSTM1	HSD11B1	KCNJ11	GSTCD	GSTM5
GSTO1	GSTM4	GSTM5	GSTM2	GSTM4	HSD11B1	GSTP1	GSTM3	GSTM4	PDE3B	GSTP1	GSTA2	GSTM2	GSTM3	GSTM2	GSTA2	GSTM2	HSD17B11	MAT1A	GSTK1	GSTO1
GSTO2	GSTM5	GSTO1	GSTM3	GSTM5	HSD17B11	GSTT1	GSTM4	GSTM5	PDE4A	GSTT1	GSTA4	GSTM3	GSTM4	GSTM3	GSTA4	GSTM3	HSD17B14	METAP1	GSTM2	GSTO2
GSTP1	GSTO1	GSTO2	GSTM4	GSTO1	HSD17B14	GSTT2	GSTM5	GSTO1	PNMT	GSTT2	GSTCD	GSTM4	GSTM5	GSTM4	GSTCD	GSTM4	KCNJ11	MGST1	GSTM3	GSTP1
GSTT1	GSTO2	GSTP1	GSTM5	GSTO2	KCNJ11	GSTZ1	GSTO1	GSTO2	PON2	GSTZ1	GSTK1	GSTM5	GSTO1	GSTM5	GSTK1	GSTM5	MAT1A	MGST2	GSTM4	GSTT1
GSTT2	GSTP1	GSTT1	GSTO1	GSTP1	METAP1	HAGH	GSTO2	GSTP1	POR	HAGH	GSTM1	GSTO1	GSTO2	GSTO1	GSTM1	GSTO1	METAP1	MGST3	GSTM5	GSTT2
GSTZ1	GSTT1	GSTT2	GSTO2	GSTT1	MGST1	HNF4A	GSTP1	GSTT1	PPARA	HNMT	GSTM2	GSTO2	GSTP1	GSTO2	GSTM2	GSTO2	MGST1	MPO	GSTO1	GSTZ1
HAGH	GSTT2	GSTZ1	GSTP1	GSTT2	MGST2	HNMT	GSTT1	GSTT2	RXRA	HSD11B1	GSTM3	GSTP1	GSTT1	GSTP1	GSTM3	GSTP1	MGST2	NAT1	GSTO2	HAGH
HNF4A	GSTZ1	HAGH	GSTT1	GSTZ1	MGST3	HSD11B1	GSTT2	GSTZ1	SLC13A3	HSD17B11	GSTM4	GSTT1	GSTT2	GSTT1	GSTM4	GSTT1	MGST3	NNMT	GSTP1	HNF4A
HNMT	HAGH	HNF4A	GSTT2	HAGH	MPO	HSD17B11	GSTZ1	HAGH	SLC15A2	HSD17B14	GSTM5	GSTT2	GSTZ1	GSTT2	GSTM5	GSTT2	MPO	NOS2	GSTT1	HNMT
HSD11B1	HNMT	HNMT	GSTZ1	HNF4A	NAT1	HSD17B14	HAGH	HNF4A	SLC16A1	KCNJ11	GSTO1	GSTZ1	HAGH	GSTZ1	GSTO1	GSTZ1	NAT1	NOS3	GSTT2	HSD11B1
HSD17B11	HSD11B1	HSD11B1	HAGH	HNMT	NAT2	KCNJ11	HNF4A	HNMT	SLC19A1	METAP1	GSTO2	HAGH	HNF4A	HAGH	GSTO2	HAGH	NAT2	NR1I2	GSTZ1	HSD17B11
HSD17B14	HSD17B11	HSD17B11	HNF4A	HSD11B1	NNMT	MAT1A	HNMT	HSD11B1	SLC22A12	MGST1	GSTP1	HNF4A	HNMT	HNMT	GSTP1	HNF4A	NNMT	NR1I3	HAGH	HSD17B14
KCNJ11	HSD17B14	HSD17B14	HNMT	HSD17B11	NOS1	METAP1	HSD11B1	HSD17B11	SLC22A13	MGST2	GSTT1	HNMT	HSD11B1	HSD11B1	GSTT1	HNMT	NOS2	PDE3A	HNF4A	KCNJ11
MAT1A	KCNJ11	KCNJ11	HSD11B1	HSD17B14	NOS2	MGST1	HSD17B11	HSD17B14	SLC22A15	MGST3	GSTT2	HSD11B1	HSD17B11	HSD17B11	GSTT2	HSD11B1	NOS3	PDE3B	HNMT	MAT1A
METAP1	MAT1A	MAT1A	HSD17B11	KCNJ11	NOS3	MGST2	HSD17B14	KCNJ11	SLC22A16	MPO	GSTZ1	HSD17B11	HSD17B14	HSD17B14	GSTZ1	HSD17B11	NR1I2	PON2	HSD11B1	METAP1
MGST1	METAP1	METAP1	HSD17B14	MAT1A	NR1I2	MGST3	KCNJ11	MAT1A	SLC22A17	NAT1	HAGH	HSD17B14	KCNJ11	KCNJ11	HAGH	HSD17B14	NR1I3	PON3	HSD17B11	MGST1
MGST2	MGST1	MGST1	KCNJ11	METAP1	NR1I3	MPO	MAT1A	MGST1	SLC22A18	NAT2	HNF4A	KCNJ11	MAT1A	MAT1A	HNF4A	KCNJ11	PDE3A	POR	HSD17B14	MGST2
MGST3	MGST2	MGST2	MAT1A	MGST1	PDE3A	NAT1	METAP1	MGST2	SLC22A3	NNMT	HNMT	MAT1A	METAP1	METAP1	HNMT	MAT1A	PDE3B	PPARA	KCNJ11	MGST3
MPO	MGST3	MGST3	METAP1	MGST2	PDE3B	NNMT	MGST1	MGST3	SLC22A4	NOS1	HSD11B1	METAP1	MGST1	MGST1	HSD11B1	METAP1	POR	PPARD	MAT1A	MPO
NAT1	MPO	MPO	MGST1	MGST3	PNMT	NOS1	MGST2	MPO	SLC22A5	NOS2	HSD17B11	MGST1	MGST2	MGST2	HSD17B11	MGST1	PPARA	PPARG	METAP1	NAT1
NNMT	NAT1	NAT1	MGST2	MPO	PON1	NOS2	MGST3	NAT1	SLC27A1	NOS3	HSD17B14	MGST2	MGST3	MGST3	HSD17B14	MGST2	PPARD	RXRA	MGST1	NNMT
NOS2	NAT2	NNMT	MGST3	NAT1	PON2	NOS3	MPO	NAT2	SLC28A3	NR1I2	IAPP	MGST3	MPO	MPO	HSD17B2	MGST3	PPARG	SLC13A3	MGST2	NOS2
NOS3	NNMT	NOS2	MPO	NAT2	PON3	NR1I3	NAT1	NNMT	SLC29A1	NR1I3	KCNJ11	MPO	NAT1	NAT1	KCNJ11	MPO	RXRA	SLC15A2	MGST3	NOS3
NR1I2	NOS2	NOS3	NAT1	NNMT	POR	PDE3A	NAT2	NOS2	SLC29A2	PDE3A	MAT1A	NAT1	NAT2	NAT2	MAT1A	NAT1	SLC13A3	SLC16A1	MPO	NR1I2
NR1I3	NOS3	NR1I2	NAT2	NOS1	PPARA	PDE3B	NNMT	NOS3	SLC2A4	PDE3B	METAP1	NNMT	NNMT	NNMT	METAP1	NAT2	SLC15A2	SLC19A1	NAT1	NR1I3
PDE3A	NR1I2	NR1I3	NNMT	NOS2	PPARD	PNMT	NOS1	NR1I2	SLC2A5	PNMT	MGST1	NOS1	NOS1	NOS1	MGST1	NNMT	SLC16A1	SLC22A1	NAT2	PDE3A
PDE3B	NR1I3	PDE3A	NOS2	NOS3	PPARG	PON2	NOS2	NR1I3	SLC2A6	PON1	MGST2	NOS2	NOS2	NOS2	MGST2	NOS2	SLC19A1	SLC22A15	NNMT	PDE3B
PNMT	PDE3A	PDE3B	NOS3	NR1I2	RXRA	PON3	NOS3	PDE3A	SLC5A6	PON2	MGST3	NOS3	NOS3	NOS3	MGST3	NOS3	SLC22A1	SLC22A17	NOS1	PNMT
PON2	PDE3B	PNMT	NR1I2	NR1I3	SLC13A3	POR	NR1I2	PDE3B	SLC6A6	PON3	MPO	NR1I2	NR1I2	NR1I2	MPO	NR1I2	SLC22A14	SLC22A18	NOS2	PON2
PON3	PNMT	PON2	NR1I3	PDE3A	SLC15A2	PPARA	NR1I3	PON2	SLC7A5	POR	NAT1	NR1I3	NR1I3	NR1I3	NAT1	NR1I3	SLC22A15	SLC22A3	NOS3	POR
POR	PON2	PON3	PDE3A	PDE3B	SLC16A1	PPARD	PDE3A	POR	SLC7A7	PPARA	NAT2	PDE3A	PDE3A	PDE3A	NAT2	PDE3A	SLC22A16	SLC22A4	NR1I2	PPARA
PPARA	PON3	POR	PDE3B	PNMT	SLC19A1	PPARG	PDE3B	PPARA	SLC7A8	PPARD	NNMT	PDE3B	PDE3B	PDE3B	NNMT	PDE3B	SLC22A17	SLC22A5	NR1I3	PPARD
PPARD	POR	PPARA	PNMT	PON2	SLC22A1	RXRA	PON2	PPARD	SLCO2A1	PPARG	NOS2	PNMT	PNMT	PNMT	NOS1	PNMT	SLC22A18	SLC27A1	PDE3A	PPARG
PPARG	PPARA	PPARD	PON2	PON3	SLC22A11	SLC13A3	PON3	PPARG	SLCO2B1	RXRA	NOS3	PON1	PON2	PON1	NOS2	PON2	SLC22A2	SLC28A3	PDE3B	RXRA
RXRA	PPARD	PPARG	PON3	POR	SLC22A14	SLC15A1	POR	RXRA	SLCO3A1	SLC13A3	NR1I2	PON2	PON3	PON2	NOS3	PON3	SLC22A3	SLC29A1	PNMT	SLC13A3
SLC13A3	PPARG	RXRA	POR	PPARA	SLC22A15	SLC15A2	PPARA	SERPINA7	SLCO4A1	SLC15A2	NR1I3	PON3	POR	PON3	NR1I2	POR	SLC22A4	SLC29A2	PON2	SLC15A1
SLC15A1	RXRA	SLC13A3	PPARA	PPARD	SLC22A17	SLC16A1	PPARD	SLC13A1	SLCO4C1	SLC16A1	PDE3A	POR	PPARA	POR	NR1I3	PPARA	SLC22A5	SLC2A4	PON3	SLC15A2
SLC15A2	SLC13A2	SLC15A1	PPARD	PPARG	SLC22A18	SLC19A1	PPARG	SLC13A2	SLCO5A1	SLC19A1	PDE3B	PPARA	PPARD	PPARA	PDE3A	PPARD	SLC27A1	SLC2A5	POR	SLC16A1
SLC16A1	SLC13A3	SLC15A2	PPARG	RXRA	SLC22A3	SLC22A1	RXRA	SLC13A3	SOD1	SLC22A1	PON1	PPARD	PPARG	PPARD	PDE3B	PPARG	SLC28A1	SLC2A6	PPARA	SLC16A10
SLC19A1	SLC15A1	SLC15A3	RXRA	SLC13A3	SLC22A4	SLC22A15	SERPINA7	SLC15A1	SOD2	SLC22A11	PON2	PPARG	RXRA	PPARG	PNMT	RXRA	SLC29A1	SLC5A6	PPARD	SLC19A1
SLC22A1	SLC15A2	SLC16A1	SLC13A2	SLC15A1	SLC22A5	SLC22A16	SLC13A1	SLC15A2	SULT1A1	SLC22A14	PON3	RXRA	SLC13A3	RXRA	PON1	SERPINA7	SLC29A2	SLC6A6	PPARG	SLC22A1
SLC22A13	SLC16A1	SLC19A1	SLC13A3	SLC15A2	SLC22A6	SLC22A17	SLC13A2	SLC16A1	SULT1A2	SLC22A15	POR	SLC13A3	SLC15A1	SLC13A3	PON2	SLC13A2	SLC2A4	SLC7A5	RXRA	SLC22A11
SLC22A14	SLC19A1	SLC22A1	SLC15A1	SLC16A1	SLC22A7	SLC22A18	SLC13A3	SLC19A1	SULT1A3	SLC22A17	PPARA	SLC15A1	SLC15A2	SLC15A1	PON3	SLC13A3	SLC2A5	SLC7A7	SLC13A2	SLC22A14
SLC22A15	SLC22A1	SLC22A15	SLC15A2	SLC19A1	SLC27A1	SLC22A3	SLC15A1	SLC22A1	SULT1B1	SLC22A18	PPARD	SLC15A2	SLC16A1	SLC15A2	POR	SLC15A1	SLC5A6	SLC7A8	SLC13A3	SLC22A15
SLC22A17	SLC22A15	SLC22A17	SLC16A1	SLC22A1	SLC28A1	SLC22A4	SLC15A2	SLC22A11	SULT2B1	SLC22A3	PPARG	SLC16A1	SLC19A1	SLC16A1	PPARA	SLC15A2	SLC6A6	SLCO1C1	SLC15A1	SLC22A16
SLC22A18	SLC22A17	SLC22A18	SLC19A1	SLC22A11	SLC29A1	SLC22A5	SLC16A1	SLC22A12	TAP1	SLC22A4	RXRA	SLC19A1	SLC22A1	SLC19A1	PPARD	SLC16A1	SLC7A5	SLCO2A1	SLC15A2	SLC22A17
SLC22A3	SLC22A18	SLC22A3	SLC22A1	SLC22A13	SLC29A2	SLC27A1	SLC19A1	SLC22A13	TAP2	SLC22A5	SERPINA7	SLC22A1	SLC22A11	SLC22A1	PPARG	SLC19A1	SLC7A7	SLCO2B1	SLC16A1	SLC22A18
SLC22A4	SLC22A3	SLC22A4	SLC22A11	SLC22A15	SLC2A4	SLC28A3	SLC22A1	SLC22A14	TPMT	SLC22A6	SLC10A1	SLC22A15	SLC22A15	SLC22A11	RXRA	SLC22A1	SLC7A8	SLCO3A1	SLC19A1	SLC22A3
SLC22A5	SLC22A4	SLC22A5	SLC22A15	SLC22A17	SLC2A5	SLC29A1	SLC22A11	SLC22A15	UGT2B11	SLC22A7	SLC13A2	SLC22A16	SLC22A16	SLC22A13	SLC13A2	SLC22A11	SLCO1C1	SLCO4A1	SLC22A1	SLC22A4
SLC27A1	SLC22A5	SLC27A1	SLC22A17	SLC22A18	SLC5A6	SLC29A2	SLC22A12	SLC22A17	UGT2B28	SLC27A1	SLC13A3	SLC22A17	SLC22A17	SLC22A15	SLC13A3	SLC22A15	SLCO2A1	SLCO4C1	SLC22A13	SLC22A5
SLC28A1	SLC27A1	SLC28A1	SLC22A18	SLC22A3	SLC6A6	SLC2A4	SLC22A13	SLC22A18	UGT8	SLC28A1	SLC15A1	SLC22A18	SLC22A18	SLC22A16	SLC15A1	SLC22A17	SLCO2B1	SLCO5A1	SLC22A15	SLC27A1
SLC29A1	SLC28A1	SLC28A3	SLC22A3	SLC22A4	SLC7A5	SLC2A5	SLC22A14	SLC22A2		SLC29A1	SLC15A2	SLC22A3	SLC22A3	SLC22A17	SLC15A2	SLC22A18	SLCO3A1	SOD1	SLC22A16	SLC28A1
SLC29A2	SLC28A3	SLC29A1	SLC22A4	SLC22A5	SLC7A7	SLC5A6	SLC22A15	SLC22A3		SLC29A2	SLC16A1	SLC22A4	SLC22A4	SLC22A18	SLC16A1	SLC22A3	SLCO4A1	SOD2	SLC22A17	SLC28A2
SLC2A4	SLC29A1	SLC29A2	SLC22A5	SLC5A6	SLC7A8	SLC6A6	SLC22A16	SLC22A4		SLC2A4	SLC19A1	SLC22A5	SLC22A5	SLC22A3	SLC19A1	SLC22A4	SLCO4C1	SOD3	SLC22A18	SLC28A3
SLC2A5	SLC29A2	SLC2A4	SLC27A1	SLC6A6	SLCO1A2	SLC7A5	SLC22A17	SLC22A5		SLC2A5	SLC22A1	SLC27A1	SLC27A1	SLC22A4	SLC22A1	SLC22A5	SLCO5A1	SULF1	SLC22A3	SLC29A1
SLC5A6	SLC2A4	SLC2A5	SLC28A2	SLC7A5	SLCO1C1	SLC7A7	SLC22A18	SLC22A6		SLC5A6	SLC22A10	SLC28A1	SLC28A3	SLC27A1	SLC22A11	SLC27A1	SOD1	SULT1A1	SLC22A4	SLC29A2
SLC6A6	SLC2A5	SLC5A6	SLC28A3	SLC7A7	SLCO2A1	SLC7A8	SLC22A2	SLC22A7		SLC6A6	SLC22A11	SLC28A3	SLC29A1	SLC28A1	SLC22A13	SLC28A2	SOD2	SULT1A2	SLC22A5	SLC2A4
SLC7A5	SLC5A6	SLC6A6	SLC29A1	SLC7A8	SLCO2B1	SLCO1A2	SLC22A3	SLC27A1		SLC7A5	SLC22A15	SLC29A1	SLC29A2	SLC28A3	SLC22A14	SLC28A3	SOD3	SULT1A3	SLC27A1	SLC2A5
SLC7A7	SLC6A6	SLC7A5	SLC29A2	SLCO1A2	SLCO3A1	SLCO1B3	SLC22A4	SLC28A1		SLC7A7	SLC22A17	SLC29A2	SLC2A4	SLC29A1	SLC22A15	SLC29A1	SULF1	SULT1C2	SLC28A2	SLC5A6
SLC7A8	SLC7A5	SLC7A7	SLC2A4	SLCO1B3	SLCO4A1	SLCO1C1	SLC22A5	SLC29A1		SLC7A8	SLC22A18	SLC2A4	SLC2A5	SLC29A2	SLC22A16	SLC29A2	SULT1A1	SULT2B1	SLC28A3	SLC6A6
SLCO1A2	SLC7A7	SLC7A8	SLC2A5	SLCO1C1	SLCO5A1	SLCO2A1	SLC22A6	SLC29A2		SLCO1A2	SLC22A3	SLC2A5	SLC5A6	SLC2A4	SLC22A17	SLC2A4	SULT1A2	SULT4A1	SLC29A1	SLC7A5
SLCO1C1	SLC7A8	SLCO2A1	SLC5A6	SLCO2A1	SOD1	SLCO2B1	SLC22A7	SLC2A4		SLCO1C1	SLC22A4	SLC5A6	SLC6A6	SLC2A5	SLC22A18	SLC2A5	SULT1A3	TAP1	SLC29A2	SLC7A5P2
SLCO2A1	SLCO1C1	SLCO2B1	SLC6A6	SLCO2B1	SOD2	SLCO3A1	SLC22A8	SLC2A5		SLCO2A1	SLC22A5	SLC6A6	SLC7A5	SLC5A6	SLC22A2	SLC2A6	SULT1B1	TAP2	SLC2A4	SLC7A6
SLCO2B1	SLCO2A1	SLCO3A1	SLC7A5	SLCO3A1	SOD3	SLCO4A1	SLC27A1	SLC5A6		SLCO2B1	SLC22A7	SLC7A5	SLC7A7	SLC6A6	SLC22A3	SLC5A6	SULT1C2	TPMT	SLC2A5	SLC7A7
SLCO3A1	SLCO2B1	SLCO4A1	SLC7A7	SLCO4A1	SULF1	SLCO4C1	SLC28A1	SLC6A6		SLCO3A1	SLC22A9	SLC7A7	SLC7A8	SLC7A5	SLC22A4	SLC6A6	SULT2B1	UGT2B7	SLC5A6	SLC7A8
SLCO4A1	SLCO3A1	SLCO4C1	SLC7A8	SLCO4C1	SULT1A1	SLCO5A1	SLC29A1	SLC7A5		SLCO4A1	SLC27A1	SLC7A8	SLCO1A2	SLC7A7	SLC22A5	SLC7A5	SULT4A1	UGT8	SLC6A6	SLCO1A2
SLCO4C1	SLCO4A1	SLCO5A1	SLCO1B3	SLCO5A1	SULT1A2	SOD1	SLC29A2	SLC7A7		SLCO4C1	SLC28A1	SLCO1A2	SLCO1B3	SLC7A8	SLC22A9	SLC7A7	TAP1		SLC7A5	SLCO2A1
SLCO5A1	SLCO4C1	SOD1	SLCO1C1	SOD1	SULT1A3	SOD2	SLC2A4	SLC7A8		SLCO5A1	SLC29A1	SLCO1B3	SLCO1C1	SLCO1A2	SLC27A1	SLC7A8	TAP2		SLC7A7	SLCO2B1
SOD1	SLCO5A1	SOD2	SLCO2A1	SOD2	SULT1B1	SOD3	SLC2A5	SLCO2A1		SOD1	SLC29A2	SLCO1C1	SLCO2A1	SLCO1B3	SLC28A1	SLCO1B3	TPMT		SLC7A8	SLCO3A1
SOD2	SOD1	SOD3	SLCO2B1	SOD3	SULT1C2	SULF1	SLC5A6	SLCO2B1		SOD2	SLC2A4	SLCO2A1	SLCO2B1	SLCO1C1	SLC28A3	SLCO1C1	UGT8		SLCO1B3	SLCO4A1
SOD3	SOD2	SULF1	SLCO3A1	SULF1	SULT2B1	SULT1A1	SLC6A6	SLCO3A1		SOD3	SLC2A5	SLCO2B1	SLCO3A1	SLCO2A1	SLC29A1	SLCO2A1			SLCO1C1	SLCO4C1
SULF1	SOD3	SULT1A1	SLCO4A1	SULT1A1	SULT4A1	SULT1A2	SLC7A5	SLCO4A1		SULF1	SLC5A6	SLCO3A1	SLCO4A1	SLCO2B1	SLC29A2	SLCO2B1			SLCO2A1	SLCO5A1
SULT1A1	SULF1	SULT1A2	SLCO4C1	SULT1A2	TAP1	SULT1A3	SLC7A7	SLCO4C1		SULT1A1	SLC6A6	SLCO4A1	SLCO4C1	SLCO3A1	SLC2A4	SLCO3A1			SLCO2B1	SOD1
SULT1A2	SULT1A1	SULT1A3	SLCO5A1	SULT1A3	TAP2	SULT1B1	SLC7A8	SLCO5A1		SULT1A2	SLC7A5	SLCO4C1	SLCO5A1	SLCO4A1	SLC2A5	SLCO4A1			SLCO3A1	SOD2
SULT1A3	SULT1A2	SULT1C2	SOD1	SULT1B1	TPMT	SULT1C2	SLCO1C1	SOD1		SULT1A3	SLC7A6	SLCO5A1	SOD1	SLCO4C1	SLC2A6	SLCO4C1			SLCO4A1	SOD3
SULT1C2	SULT1A3	SULT1E1	SOD2	SULT1C2	UGT8	SULT1E1	SLCO2A1	SOD2		SULT1B1	SLC7A7	SOD1	SOD2	SLCO5A1	SLC5A6	SLCO5A1			SLCO4C1	SULF1
SULT1E1	SULT1C2	SULT2B1	SOD3	SULT1E1		SULT2B1	SLCO2B1	SOD3		SULT1C2	SLC7A8	SOD2	SOD3	SULF1	SLC6A6	SOD1			SLCO5A1	SULT1A1
SULT2B1	SULT2B1	SULT4A1	SULF1	SULT2B1		SULT4A1	SLCO3A1	SULF1		SULT2B1	SLCO1A2	SOD3	SULF1	SULT1A1	SLC7A5	SOD2			SULF1	SULT1A2
TAP1	SULT4A1	TAP1	SULT1A1	TAP1		TAP1	SLCO4A1	SULT1A1		SULT4A1	SLCO1B1	SULF1	SULT1A1	SULT1A2	SLC7A7	SOD3			SULT1A1	SULT1A3
TAP2	TAP1	TAP2	SULT1A2	TAP2		TAP2	SLCO4C1	SULT1A2		TAP1	SLCO1B3	SULT1A1	SULT1A2	SULT1A3	SLC7A8	SULF1			SULT1A2	SULT1C2
TPMT	TAP2	TPMT	SULT1A3	TPMT		TPMT	SLCO5A1	SULT1A3		TAP2	SLCO1C1	SULT1A2	SULT1A3	SULT1C2	SLCO1A2	SULT1A1			SULT1A3	SULT2B1
UGT1A1	TPMT	UGT1A6	SULT1B1	UGT1A1		UGT1A6	SOD1	SULT1C2		TPMT	SLCO2A1	SULT1A3	SULT1B1	SULT2B1	SLCO1B3	SULT1A2			SULT1B1	SULT4A1
UGT1A10	UGT2B11	UGT8	SULT1C2	UGT1A10		UGT1A7	SOD2	SULT2B1		UGT8	SLCO2B1	SULT1B1	SULT1C2	SULT4A1	SLCO1C1	SULT1A3			SULT1C2	TAP1
UGT1A6	UGT2B15	XDH	SULT1E1	UGT1A6		UGT8	SOD3	SULT4A1			SLCO3A1	SULT1C2	SULT1E1	TAP1	SLCO2A1	SULT1B1			SULT1E1	TAP2
UGT1A8	UGT8		SULT2B1	UGT1A7		XDH	SULF1	TAP1			SLCO4A1	SULT1E1	SULT2B1	TAP2	SLCO2B1	SULT1C2			SULT2B1	TPMT
UGT1A9	XDH		TAP1	UGT1A9			SULT1A1	TAP2			SLCO4C1	SULT2B1	SULT4A1	TPMT	SLCO3A1	SULT1E1			SULT4A1	UGT1A6
UGT2B15			TAP2	UGT8			SULT1A2	TPMT			SLCO5A1	SULT4A1	TAP1	UGT2B7	SLCO4A1	SULT2B1			TAP1	UGT2B10
UGT2B7			TPMT	XDH			SULT1A3	UGT1A6			SOD1	TAP1	TAP2	UGT8	SLCO4C1	TAP1			TAP2	UGT2B15
UGT8			UGT1A1				SULT1B1	UGT1A9			SOD2	TAP2	TPMT	XDH	SLCO5A1	TAP2			TPMT	UGT2B7
XDH			UGT1A10				SULT1C2	UGT2A3			SOD3	TPMT	UGT1A1		SOD1	TPMT			UGT1A1	UGT8
			UGT1A6				SULT1E1	UGT2B10			SULF1	UGT1A6	UGT1A3		SOD2	UGT1A10			UGT1A10	XDH
			UGT1A8				SULT2B1	UGT2B11			SULT1A1	UGT2B15	UGT1A6		SOD3	UGT1A6			UGT1A6
			UGT1A9				SULT4A1	UGT2B7			SULT1A2	UGT2B4	UGT1A7		SULF1	UGT1A8			UGT1A9
			UGT2B10				TAP1	UGT8			SULT1A3	UGT8	UGT1A9		SULT1A1	UGT1A9			UGT2A3
			UGT2B15				TAP2	XDH			SULT1B1	XDH	UGT2A1		SULT1A2	UGT2B10			UGT2B15
			UGT2B7				TPMT				SULT1C2		UGT2B15		SULT1A3	UGT2B15			UGT2B7
			UGT8				UGT1A1				SULT1E1		UGT8		SULT1B1	UGT2B7			UGT3A2
			XDH				UGT1A3				SULT2A1		XDH		SULT1C2	UGT8			UGT8
							UGT1A6				SULT2B1				SULT1E1	XDH			XDH
							UGT1A8				TAP1				SULT2B1
							UGT1A9				TAP2				SULT4A1
							UGT2B10				TPMT				TAP1
							UGT2B11				UGT1A1				TAP2
							UGT2B7				UGT1A3				TPMT
							UGT8				UGT1A4				UGT1A1
											UGT1A5				UGT1A10
											UGT1A6				UGT1A6
											UGT1A8				UGT1A8
											UGT1A9				UGT1A9
											UGT2B10				UGT2B15
											UGT2B11				UGT2B7
											UGT2B15				UGT8
											UGT2B28				XDH
											UGT2B4
											UGT2B7
											UGT3A1
											UGT3A2
											XDH

## Sheet: ADME genes in all 21 cancers
157 ADME genes that were expressed in any of the 21 cancers analysed
ABCA1
ABCB1
ABCB2	TAP1
ABCB3	TAP2
ABCB4
ABCB6
ABCB7
ABCB8
ABCC1
ABCC10
ABCC2
ABCC3
ABCC4
ABCC5
ABCC6
ABCC9
ABCG1
ABCG2
ADH5
ADHFE1
AHR
ALDH1A1
ALDH1A3
ALDH1B1
ALDH2
ALDH3A1
ALDH3A2
ALDH3B1
ALDH4A1
ALDH5A1
ALDH6A1
ALDH7A1
ALDH8A1
ALDH9A1
AOX1
ARNT
ARSA
ATP7A
ATP7B
CAT
CBR1
CBR3
CDA
CES1
CES2
CHST10
CHST11
CHST12
CHST13
CHST2
CHST3
CHST6
CHST7
CYB5R3
CYP1B1
CYP20A1
CYP21A2
CYP27A1
CYP27B1
CYP2D6
CYP2E1
CYP2R1
CYP2S1
CYP3A5
CYP46A1
CYP51A1
CYP7B1
DDO
DHRS1
DHRS12
DHRS13
DHRS3
DHRS4
DHRS4L1
DHRS4L2
DHRS7
DHRS7B
DHRS9
DHRSX
DPEP1
DPYD
EPHX1
EPHX2
FMO2
FMO4
FMO5
GPX1
GPX3
GPX4
GPX7
GSR
GSS
GSTA4
GSTCD
GSTK1
GSTM2
GSTM3
GSTM4
GSTM5
GSTO1
GSTO2
GSTP1
GSTT1
GSTZ1
HAGH
HNMT
HSD17B11
KCNJ11
METAP1
MGST1
MGST2
MGST3
MPO
NAT1
NNMT
NOS3
NR1I3
PDE3A
PDE3B
PON2
POR
PPARA
PPARD
PPARG
RXRA
SLC13A3
SLC15A2
SLC16A1
SLC19A1
SLC22A15
SLC22A17
SLC22A18
SLC22A3
SLC22A4
SLC22A5
SLC27A1
SLC29A1
SLC29A2
SLC2A4
SLC2A5
SLC5A6
SLC6A6
SLC7A5
SLC7A7
SLC7A8
SLCO2A1
SLCO2B1
SLCO3A1
SLCO4A1
SLCO5A1
SOD1
SOD2
SULT1A1
SULT1A2
SULT1A3
SULT2B1
TPMT

## Sheet: ADME genes not in any cancer
12 ADME genes that were not expressed in any of the 21 cancers analysed
CYP11B1
CYP11B2
DHRS7C
GPX5
GPX6
GSTA3
GSTA5
LOC731356
PLGLB1
SLCO6A1
SULT1C1
UGT2B17

## Sheet: BLCA
Updated ID	Updated Name	Median Expression	Mean Expression
19	ABCA1	779.605	955.973
24	ABCA4	13.7881	193.842
5243	ABCB1	31.6656	48.4491
5244	ABCB4	10.6085	17.3119
10058	ABCB6	507.344	641.974
22	ABCB7	323.822	351.175
11194	ABCB8	719.233	806.49
4363	ABCC1	1409.32	1907.27
89845	ABCC10	731.034	795.627
85320	ABCC11	2.5442	5.15674
1244	ABCC2	4.5215	44.3389
8714	ABCC3	1062.56	1924.01
10257	ABCC4	360.155	529.062
10057	ABCC5	1636.32	2370.31
10060	ABCC9	42.8776	93.7208
9619	ABCG1	680.27	841.065
9429	ABCG2	44.1115	194.183
125	ADH1B	12.1477	208.905
126	ADH1C	12.4873	277.095
128	ADH5	2682.96	3141.57
130	ADH6	2.3534	60.88
137872	ADHFE1	28.2869	69.7996
196	AHR	4238.13	5075.81
216	ALDH1A1	169.419	1142.34
8854	ALDH1A2	44.75	314.78
220	ALDH1A3	562.247	1127.24
219	ALDH1B1	798.935	1120.8
217	ALDH2	801.374	1481.1
218	ALDH3A1	82.3345	2138.12
224	ALDH3A2	1071.49	1513.43
221	ALDH3B1	316.641	536.953
222	ALDH3B2	924.641	1512.61
8659	ALDH4A1	1192.53	1595.09
7915	ALDH5A1	894.694	1114.33
4329	ALDH6A1	140.696	163.209
501	ALDH7A1	638.55	969.358
64577	ALDH8A1	4.7581	9.93788
223	ALDH9A1	1335.41	1562.88
316	AOX1	11.281	63.1208
405	ARNT	994.932	1119.28
410	ARSA	924.489	1049.48
538	ATP7A	348.286	390.753
540	ATP7B	100.625	187.569
847	CAT	1372.42	1702.51
873	CBR1	1604.83	2188.89
874	CBR3	235.804	351.766
978	CDA	50.749	218.706
1066	CES1	89.5382	2417.2
8824	CES2	1004.5	1205.42
8534	CHST1	47.6796	89.976
9486	CHST10	118.198	178.006
50515	CHST11	223.376	331.872
55501	CHST12	386.092	439.074
166012	CHST13	4.8506	9.91941
9435	CHST2	283.56	705.721
9469	CHST3	294.118	474.236
10164	CHST4	1.7271	7.89919
23563	CHST5	3.681	6.82551
4166	CHST6	38.7885	87.7772
56548	CHST7	57.2861	75.2424
64377	CHST8	3.2493	50.6578
1417	CRYBB3	1.5676	4.24332
1583	CYP11A1	15.1803	141.358
1588	CYP19A1	5.3405	26.3589
1543	CYP1A1	5.0302	4128.84
1545	CYP1B1	150.09	598.235
57404	CYP20A1	396.602	420.295
1589	CYP21A2	10.9503	29.7753
1591	CYP24A1	306.183	1561.98
1592	CYP26A1	1.3825	25.8192
1593	CYP27A1	207.688	368.543
1594	CYP27B1	69.3021	110.097
1562	CYP2C18	8.5592	81.5543
1558	CYP2C8	4.3839	16.7503
1565	CYP2D6	14.4796	22.2321
1571	CYP2E1	7.7366	28.0728
1573	CYP2J2	430.904	703.892
120227	CYP2R1	223.554	233.094
29785	CYP2S1	146.484	455.244
51302	CYP39A1	24.6968	53.4035
1577	CYP3A5	90.6125	392.895
1551	CYP3A7	3.2085	31.6608
10858	CYP46A1	4.0064	7.08911
1580	CYP4B1	1461.88	4154
57834	CYP4F11	173.784	462.719
66002	CYP4F12	207.845	546.502
4051	CYP4F3	41.5512	206.716
11283	CYP4F8	41.088	1094.02
199974	CYP4Z1	2.9821	13.6184
1595	CYP51A1	1330.51	1562.21
9420	CYP7B1	25.04	44.6442
1582	CYP8B1	2.6467	14.9732
8528	DDO	17.39	33.9857
115817	DHRS1	505.755	590.275
79758	DHRS12	158.501	177.02
147015	DHRS13	679.453	891.442
10202	DHRS2	5335.99	22471.4
9249	DHRS3	2308.42	3607.99
10901	DHRS4	704.157	782.118
728635	DHRS4L1	6.1783	8.73369
317749	DHRS4L2	347.347	402.694
51635	DHRS7	1158.15	1266.34
25979	DHRS7B	518.659	600.912
10170	DHRS9	25.4658	257.241
207063	DHRSX	364.567	403.413
1800	DPEP1	2.913	27.4228
1806	DPYD	236.433	422.144
2052	EPHX1	1687.92	2565.8
2053	EPHX2	148.052	199.665
2326	FMO1	12.3028	45.3148
2327	FMO2	11.3568	55.1693
2328	FMO3	13.0969	142.196
2329	FMO4	46.6455	62.5582
2330	FMO5	63.3176	99.3646
2876	GPX1	5326.67	6266.1
2877	GPX2	3524.55	6312.42
2878	GPX3	769.538	3088.77
2879	GPX4	3451.44	3910.61
2882	GPX7	223.919	295.051
2936	GSR	621.5	925.16
2937	GSS	1863.59	2037.09
2938	GSTA1	15.5454	491.403
2941	GSTA4	181.088	316.319
79807	GSTCD	167.285	185.69
373156	GSTK1	2967.25	3335.07
2944	GSTM1	17.9847	5042.02
2946	GSTM2	638.249	5961.6
2947	GSTM3	620.493	2761.28
2948	GSTM4	687.364	2095.53
2949	GSTM5	15.0136	53.3841
9446	GSTO1	1658	2013.74
119391	GSTO2	336.104	367.637
2950	GSTP1	12475.8	15577.5
2952	GSTT1	663.659	792.901
2953	GSTT2	72.4053	132.951
2954	GSTZ1	406.103	483.928
3029	HAGH	624.142	674.802
3172	HNF4A	1.7932	28.6218
3176	HNMT	629.985	780.47
3290	HSD11B1	26.2597	60.4268
51170	HSD17B11	1023.36	1496.84
51171	HSD17B14	198.543	339.671
3767	KCNJ11	14.346	33.7492
4143	MAT1A	5.5574	27.228
23173	METAP1	1565.28	1706.23
4257	MGST1	4477.77	4953.21
4258	MGST2	1327.72	1616.24
4259	MGST3	1508.62	1823.19
4353	MPO	2.248	4.33798
9	NAT1	84.6743	103.981
4837	NNMT	860.271	2187.65
4843	NOS2	11.1581	82.5534
4846	NOS3	176.639	243.427
8856	NR1I2	2.2009	7.28839
9970	NR1I3	11.9332	18.2833
5139	PDE3A	11.4068	25.2346
5140	PDE3B	174.775	249.24
5409	PNMT	28.8175	277.798
5445	PON2	1021.08	1141.99
5446	PON3	2.185	36.1131
5447	POR	2883.87	3134.33
5465	PPARA	380.276	432.617
5467	PPARD	1575.85	1802.12
5468	PPARG	2215.39	2812.08
6256	RXRA	3287.82	3696.47
64849	SLC13A3	60.7167	123.066
6564	SLC15A1	124.804	318.58
6565	SLC15A2	136.189	266.285
6566	SLC16A1	493.267	1339.01
6573	SLC19A1	522.25	607.875
6580	SLC22A1	3.2086	15.4978
9390	SLC22A13	1.1335	1.52555
9389	SLC22A14	1.5281	2.71417
55356	SLC22A15	95.0413	120.274
51310	SLC22A17	315.514	407.955
5002	SLC22A18	286.428	355.997
6581	SLC22A3	35.2762	106.943
6583	SLC22A4	25.0115	36.5855
6584	SLC22A5	279.539	348.05
376497	SLC27A1	422.339	482.867
9154	SLC28A1	1.1615	3.62747
2030	SLC29A1	1347.78	1919.29
3177	SLC29A2	236.079	328.145
6517	SLC2A4	11.2179	50.1375
6518	SLC2A5	66.6259	119.527
8884	SLC5A6	1260.23	1671.78
6533	SLC6A6	1166.98	1497.09
8140	SLC7A5	3170.42	5433.69
9056	SLC7A7	157.89	284.108
23428	SLC7A8	921.466	1436.19
6579	SLCO1A2	4.2202	40.0774
53919	SLCO1C1	1.2486	2.23404
6578	SLCO2A1	353.565	580.879
11309	SLCO2B1	345.194	641.752
28232	SLCO3A1	509.692	621.72
28231	SLCO4A1	47.5706	210.605
353189	SLCO4C1	10.1428	79.1889
81796	SLCO5A1	3.3003	11.3904
6647	SOD1	4260.06	4583.95
6648	SOD2	3226.56	5546.47
6649	SOD3	327.898	770.482
23213	SULF1	1002.29	2346.88
6817	SULT1A1	223.249	404.783
6799	SULT1A2	18.9907	63.5026
6818	SULT1A3	883.138	1145.72
6819	SULT1C2	7.7918	37.608
6783	SULT1E1	13.7566	245.182
6820	SULT2B1	67.9209	265.984
6890	TAP1	3235.02	5742.25
6891	TAP2	1899.82	2889.11
7172	TPMT	652.805	763.932
54658	UGT1A1	30.7868	234.487
54575	UGT1A10	216.025	2022.52
54578	UGT1A6	2119.49	3403.77
54576	UGT1A8	15.6557	355.857
54600	UGT1A9	257.714	437.831
7366	UGT2B15	2.868	145.926
7364	UGT2B7	5.3163	80.4535
7368	UGT8	5.1494	62.4044
7498	XDH	137.429	318.676

## Sheet: BRCA
Updated ID	Updated Name	Median Expression	Mean Expression
19	ABCA1	746.355	848.915
24	ABCA4	24.6381	92.5555
5243	ABCB1	57.3332	92.6699
5244	ABCB4	25.9531	31.1608
340273	ABCB5	2.55285	8.43166
10058	ABCB6	495.096	576.113
22	ABCB7	440.05	448.964
11194	ABCB8	708.7	757.207
4363	ABCC1	1268.57	1405.89
89845	ABCC10	414.723	459.973
85320	ABCC11	308.866	1185.24
1244	ABCC2	7.75025	42.4372
8714	ABCC3	328.461	617.535
10257	ABCC4	137.013	255.033
10057	ABCC5	1266.23	1686.27
368	ABCC6	41.5772	95.3799
6833	ABCC8	73.3633	211.875
10060	ABCC9	176.674	227.632
9619	ABCG1	938.727	1072.39
9429	ABCG2	54.3738	84.4452
125	ADH1B	208.228	982.8
126	ADH1C	7.2434	32.1028
128	ADH5	1913.89	1984.07
137872	ADHFE1	63.5519	84.1651
196	AHR	1649.53	1897.86
216	ALDH1A1	326.591	500.817
8854	ALDH1A2	23.4052	52.7237
220	ALDH1A3	388.105	635.128
219	ALDH1B1	872.532	1005.28
217	ALDH2	1972.98	2330.84
218	ALDH3A1	2.7047	74.39
224	ALDH3A2	1468.46	1867.97
221	ALDH3B1	225.212	296.966
222	ALDH3B2	1183.07	2774.86
8659	ALDH4A1	687.613	861.616
7915	ALDH5A1	480.169	580.226
4329	ALDH6A1	367.493	419.629
501	ALDH7A1	1511.08	1649.56
64577	ALDH8A1	9.2754	15.6332
223	ALDH9A1	3004.71	3279.12
316	AOX1	102.534	224.383
405	ARNT	1487.14	1547.48
410	ARSA	778.859	900.815
538	ATP7A	550.121	594.717
540	ATP7B	403.484	577.611
847	CAT	1525.43	1682.69
873	CBR1	688.512	807.644
874	CBR3	219.528	337.727
978	CDA	26.9814	37.3947
1066	CES1	114.808	304.241
8824	CES2	834.034	884.743
8534	CHST1	160.343	483.103
9486	CHST10	354.891	381.587
50515	CHST11	156.896	191.086
55501	CHST12	257.105	293.901
166012	CHST13	7.0986	9.49481
9435	CHST2	112.639	202.383
9469	CHST3	385.659	582.331
10164	CHST4	1.435	14.3877
23563	CHST5	3.78115	5.60551
4166	CHST6	32.5341	68.3119
56548	CHST7	47.3304	55.5629
64377	CHST8	48.7225	229.241
83539	CHST9	18.6502	59.8148
1727	CYB5R3	3477.57	3730.28
1583	CYP11A1	9.87835	18.2267
1588	CYP19A1	4.69935	10.271
1545	CYP1B1	1149.71	2241.23
57404	CYP20A1	560.633	578.707
1589	CYP21A2	116.446	217.885
1591	CYP24A1	2.39335	74.7481
1592	CYP26A1	13.1457	42.5964
1593	CYP27A1	957.685	1188.16
1594	CYP27B1	40.4838	81.662
1548	CYP2A6	2.92475	1028.16
1558	CYP2C8	4.41145	18.8536
1565	CYP2D6	6.12805	13.0198
1571	CYP2E1	16.7113	30.4236
1573	CYP2J2	164.629	247.329
120227	CYP2R1	250.678	269.291
29785	CYP2S1	68.7772	97.6813
51302	CYP39A1	25.4573	75.3183
1577	CYP3A5	4.92035	11.8635
10858	CYP46A1	11.3839	15.9884
1579	CYP4A11	1.2639	5.84313
1580	CYP4B1	162.831	605.884
57834	CYP4F11	68.936	129.327
66002	CYP4F12	6.182	28.0132
4051	CYP4F3	2.0182	17.8578
11283	CYP4F8	3.9652	254.691
199974	CYP4Z1	82.1178	1741.66
1595	CYP51A1	1683.3	1911.15
9420	CYP7B1	75.7927	115.116
1582	CYP8B1	1.3499	5.04006
8528	DDO	46.7538	59.7009
115817	DHRS1	454.801	508.302
79758	DHRS12	217.522	238.87
147015	DHRS13	265.79	347.221
10202	DHRS2	122.577	3553.69
9249	DHRS3	834.227	992.722
10901	DHRS4	638.56	742.631
728635	DHRS4L1	11.6663	14.9163
317749	DHRS4L2	304.563	370.695
51635	DHRS7	1482.16	1669.91
25979	DHRS7B	474.3	565.628
10170	DHRS9	17.5927	59.2725
207063	DHRSX	423.365	464.635
1800	DPEP1	15.1604	29.0814
1806	DPYD	379.344	443.059
2052	EPHX1	2854.1	3477.52
2053	EPHX2	458.051	598.429
2326	FMO1	104.309	162.42
2327	FMO2	174.173	423.186
2328	FMO3	35.4001	156.261
2329	FMO4	100.563	121.267
2330	FMO5	180.187	348.508
2876	GPX1	2940.33	3379.87
2877	GPX2	11.1714	95.1329
2878	GPX3	817.701	1563.88
2879	GPX4	3321.75	3902.97
2882	GPX7	218.152	286.106
2936	GSR	765.566	973.382
2937	GSS	1131.22	1282.45
2938	GSTA1	2.0867	102.7
2941	GSTA4	291.643	408.786
79807	GSTCD	369.342	421.941
373156	GSTK1	2181.91	2402.15
2944	GSTM1	46.3636	862.444
2946	GSTM2	489.144	974.681
2947	GSTM3	1512.12	2770.67
2948	GSTM4	508.615	579.03
2949	GSTM5	30.7675	155.524
9446	GSTO1	1170.01	1299.64
119391	GSTO2	315.68	343.957
2950	GSTP1	1890.3	3593.8
2952	GSTT1	529.168	591.831
2953	GSTT2	78.2315	192.927
2954	GSTZ1	421.584	495.116
3029	HAGH	660.038	778.713
3176	HNMT	824.651	865.905
3290	HSD11B1	31.8508	58.1361
51170	HSD17B11	361.096	433.597
51171	HSD17B14	109.572	161.93
3767	KCNJ11	339.969	396.727
4143	MAT1A	10.189	60.8757
23173	METAP1	961.309	1026.58
4257	MGST1	2901.79	3512.73
4258	MGST2	631.601	703.105
4259	MGST3	1718.69	2061.52
4353	MPO	2.48175	4.40377
9	NAT1	1126.86	2983.57
10	NAT2	4.48705	21.2958
4837	NNMT	1523.81	1921.62
4843	NOS2	8.61905	14.1042
4846	NOS3	207.984	261.068
8856	NR1I2	2.33525	4.25791
9970	NR1I3	9.2776	11.5519
5139	PDE3A	44.0773	70.8221
5140	PDE3B	79.0554	138.72
5409	PNMT	10.1242	234.482
5445	PON2	1329.63	1449.86
5446	PON3	25.767	161.18
5447	POR	1499.42	1786.46
5465	PPARA	255.301	332.558
5467	PPARD	915.059	1026.78
5468	PPARG	122.236	193.164
6256	RXRA	2050.36	2133.27
9058	SLC13A2	16.5993	107.725
64849	SLC13A3	57.913	106.158
6564	SLC15A1	1.29995	61.9549
6565	SLC15A2	72.707	152.639
6566	SLC16A1	460.016	873.819
6573	SLC19A1	385.17	463.235
6580	SLC22A1	1.3544	2.55838
55356	SLC22A15	98.9954	128.639
51310	SLC22A17	451.72	697.883
5002	SLC22A18	361.798	459.32
6581	SLC22A3	21.1879	42.7888
6583	SLC22A4	60.6412	94.2388
6584	SLC22A5	563.23	604.63
376497	SLC27A1	663.908	758.398
9154	SLC28A1	1.46625	8.49249
64078	SLC28A3	10.5015	71.019
2030	SLC29A1	2215.83	2660.15
3177	SLC29A2	293.798	369.356
6517	SLC2A4	14.5985	29.8366
6518	SLC2A5	60.2989	107.526
8884	SLC5A6	1784.13	2423.4
6533	SLC6A6	1090.65	1224.91
8140	SLC7A5	1436.32	2764.2
9056	SLC7A7	338.01	411.726
23428	SLC7A8	2668.91	3045.53
53919	SLCO1C1	2.3014	3.30421
6578	SLCO2A1	469.109	570.257
11309	SLCO2B1	777.89	960.065
28232	SLCO3A1	298.005	423.128
28231	SLCO4A1	26.7854	60.767
353189	SLCO4C1	7.5294	21.9169
81796	SLCO5A1	4.87245	15.1227
6647	SOD1	4012.07	4589.86
6648	SOD2	3118.86	4500
6649	SOD3	177.997	381.343
23213	SULF1	4322.88	6206.61
6817	SULT1A1	395.442	546.719
6799	SULT1A2	22.0195	39.0558
6818	SULT1A3	555.351	687.616
6819	SULT1C2	5.0454	23.1516
6820	SULT2B1	170.108	287.235
25830	SULT4A1	7.7374	29.9335
6890	TAP1	2270.36	3669.8
6891	TAP2	1145.76	1697.54
7172	TPMT	732.581	793.284
10720	UGT2B11	3.204	769.936
7366	UGT2B15	10.2553	75.3631
7368	UGT8	10.6418	91.9711
7498	XDH	54.5986	240.393

## Sheet: CESC
Updated ID	Updated Name	Median Expression	Mean Expression
19	ABCA1	612.692	808.235
24	ABCA4	8.8549	77.6145
5243	ABCB1	35.3881	61.4403
5244	ABCB4	5.0278	7.67075
10058	ABCB6	739.165	950.366
22	ABCB7	386.541	427.475
11194	ABCB8	715.704	783.365
4363	ABCC1	1601.16	2197.32
89845	ABCC10	548.107	574.332
85320	ABCC11	2.26355	5.29169
1244	ABCC2	5.73675	18.5264
8714	ABCC3	398.349	1114.86
10257	ABCC4	202.1	285.261
10057	ABCC5	1708.87	2710.45
368	ABCC6	11.1057	62.3396
10060	ABCC9	18.3412	38.2983
9619	ABCG1	591.74	731.86
9429	ABCG2	23.4698	35.9006
125	ADH1B	1.18165	29.0164
126	ADH1C	7.1552	377.084
128	ADH5	2542.27	3041.01
130	ADH6	1.0524	6.79892
131	ADH7	65.3258	1157.84
137872	ADHFE1	59.3737	74.8928
196	AHR	1441.88	1777.35
216	ALDH1A1	425.674	2421.04
8854	ALDH1A2	41.7668	342.156
220	ALDH1A3	651.052	1253.88
219	ALDH1B1	514.372	643.303
10840	ALDH1L1	72.9959	338.16
160428	ALDH1L2	61.212	164.118
217	ALDH2	2310.76	3086.6
218	ALDH3A1	563.6	2354.16
224	ALDH3A2	2333.27	2679.78
221	ALDH3B1	270.876	637.787
222	ALDH3B2	783.794	1132.8
8659	ALDH4A1	814.576	976.161
7915	ALDH5A1	499.905	554.838
4329	ALDH6A1	166.151	197.772
501	ALDH7A1	1403.8	1396.65
64577	ALDH8A1	4.78155	180.884
223	ALDH9A1	1755.03	1890.99
316	AOX1	16.6199	57.8094
405	ARNT	1082.06	1123.6
410	ARSA	840.476	928.32
538	ATP7A	282.907	320.407
540	ATP7B	67.6894	298.448
847	CAT	823.12	912.774
873	CBR1	2043.91	2917.46
874	CBR3	485.13	742.304
978	CDA	58.683	337.872
1066	CES1	22.5051	1588.02
8824	CES2	1601.5	2141.05
8534	CHST1	44.3678	127.836
9486	CHST10	67.9159	140.648
50515	CHST11	174.138	258.588
55501	CHST12	298.003	328.749
166012	CHST13	4.42455	11.9279
9435	CHST2	200.436	468.083
9469	CHST3	648.916	761.922
10164	CHST4	2.29455	28.6781
23563	CHST5	2.28915	11.0827
4166	CHST6	121.363	414.798
56548	CHST7	95.0303	136.521
64377	CHST8	1.85455	13.7554
1727	CYB5R3	3492.2	3702.37
1583	CYP11A1	1.54205	23.4661
1588	CYP19A1	3.02895	7.82572
1545	CYP1B1	135.561	317.603
57404	CYP20A1	388.822	417.049
1589	CYP21A2	11.0991	26.2589
1591	CYP24A1	169.943	629.55
1592	CYP26A1	3.50335	44.2744
1593	CYP27A1	199.494	361.592
1594	CYP27B1	109.586	145.673
1562	CYP2C18	61.176	169.01
1558	CYP2C8	1.985	4.2549
1559	CYP2C9	2.0121	27.2393
1565	CYP2D6	28.1727	55.4225
1571	CYP2E1	39.123	119.224
1573	CYP2J2	117.867	171.089
120227	CYP2R1	232.588	238.496
29785	CYP2S1	389.246	1178.7
51302	CYP39A1	61.4857	77.4166
1577	CYP3A5	22.2805	142.535
10858	CYP46A1	2.97295	5.13115
1580	CYP4B1	76.0971	612.578
57834	CYP4F11	171.789	347.052
66002	CYP4F12	158.466	246.973
4051	CYP4F3	108.412	272.045
199974	CYP4Z1	3.74635	24.9535
1595	CYP51A1	1363.91	1537.49
9420	CYP7B1	47.0788	73.782
1582	CYP8B1	1.2912	7.80641
8528	DDO	11.5572	21.8927
115817	DHRS1	779.658	875.091
79758	DHRS12	130.76	151.55
147015	DHRS13	452.101	576.246
10202	DHRS2	30.9291	257.262
9249	DHRS3	3015	3610.48
10901	DHRS4	778.043	876.18
728635	DHRS4L1	10.5238	13.812
317749	DHRS4L2	381.743	441.871
51635	DHRS7	917.384	1019.49
25979	DHRS7B	589.055	618.979
10170	DHRS9	36.779	167.467
207063	DHRSX	344.165	396.399
1800	DPEP1	3.3495	290.578
1806	DPYD	627.793	741.817
2052	EPHX1	2268.27	3371.65
2053	EPHX2	341.592	427.494
2326	FMO1	29.9823	72.6785
2327	FMO2	7.64435	162.578
2328	FMO3	10.8278	445.565
2329	FMO4	87.3648	139.153
2330	FMO5	16.9952	50.0434
2876	GPX1	4794.94	6000
2877	GPX2	343.348	2243.04
2878	GPX3	667.465	1719.75
2879	GPX4	2767.52	3430.74
2882	GPX7	166.158	220.687
2936	GSR	797.252	1002.11
2937	GSS	1904.99	2067.02
2941	GSTA4	180.407	327.306
79807	GSTCD	274.051	286.235
373156	GSTK1	2266.97	2587.49
2944	GSTM1	23.9641	1279.98
2946	GSTM2	306.348	1300.62
2947	GSTM3	503.565	1360.35
2948	GSTM4	386.228	602.24
2949	GSTM5	9.94815	22.6008
9446	GSTO1	1505.5	1882.62
119391	GSTO2	318.21	361.532
2950	GSTP1	19196.1	23103.8
2952	GSTT1	415.45	515.827
2953	GSTT2	104.245	157.319
2954	GSTZ1	377.65	444.653
3029	HAGH	656.198	711.111
3172	HNF4A	1.13335	71.38
3176	HNMT	185.038	268.717
3290	HSD11B1	19.6902	41.0637
51170	HSD17B11	358.763	481.79
51171	HSD17B14	56.6234	84.4382
3767	KCNJ11	40.5091	66.4179
4143	MAT1A	8.1428	62.3499
23173	METAP1	1594.2	1670.12
4257	MGST1	1440.14	1816.74
4258	MGST2	1139.49	1233.74
4259	MGST3	1386.6	1537.96
4353	MPO	1.25095	2.68678
9	NAT1	109.994	152.223
4837	NNMT	715.72	2079.95
4843	NOS2	8.0321	179.749
4846	NOS3	95.9285	133.383
8856	NR1I2	1.2257	10.0912
9970	NR1I3	11.2023	13.3472
5139	PDE3A	6.8221	69.0755
5140	PDE3B	59.4167	108.17
5409	PNMT	2.4604	47.2836
5445	PON2	841.21	1048.99
5446	PON3	25.5711	71.7519
5447	POR	2075.13	2426.45
5465	PPARA	542.45	598.076
5467	PPARD	1514.85	1684.14
5468	PPARG	28.8854	108.898
6256	RXRA	2539.59	2792.88
64849	SLC13A3	16.2825	47.2113
6564	SLC15A1	34.2152	120.178
6565	SLC15A2	215.687	445.452
51296	SLC15A3	1011.42	1177.61
6566	SLC16A1	1719.41	2195.91
6573	SLC19A1	227.524	289.806
6580	SLC22A1	3.139	9.71502
55356	SLC22A15	101.301	124.713
51310	SLC22A17	142.739	221.912
5002	SLC22A18	313.6	441.517
6581	SLC22A3	141.602	278.916
6583	SLC22A4	28.8208	46.3069
6584	SLC22A5	218.408	267.539
376497	SLC27A1	367.952	468.361
9154	SLC28A1	1.718	4.86422
64078	SLC28A3	43.1159	90.4825
2030	SLC29A1	1019.13	1231.8
3177	SLC29A2	322.519	387.618
6517	SLC2A4	11.5899	20.9894
6518	SLC2A5	86.9164	143.944
8884	SLC5A6	795.391	1057.32
6533	SLC6A6	752.68	977.712
8140	SLC7A5	3571.87	7754.78
9056	SLC7A7	237.064	314.043
23428	SLC7A8	858.892	1454.18
6578	SLCO2A1	358.952	714.791
11309	SLCO2B1	296.059	472.471
28232	SLCO3A1	909.344	1047.66
28231	SLCO4A1	217.819	428.023
353189	SLCO4C1	3.17755	33.8611
81796	SLCO5A1	4.5184	10.9633
6647	SOD1	3690.61	4322.08
6648	SOD2	5930.81	7913.77
6649	SOD3	157.818	246.21
23213	SULF1	833.146	1690.24
6817	SULT1A1	217.405	290.146
6799	SULT1A2	15.1034	26.7482
6818	SULT1A3	1060.51	1229.23
6819	SULT1C2	3.6809	37.2549
6783	SULT1E1	13.866	113.126
6820	SULT2B1	534.918	911.929
25830	SULT4A1	2.82105	28.5831
6890	TAP1	6687.9	8652.02
6891	TAP2	3440.47	4174.17
7172	TPMT	736.561	782.707
54578	UGT1A6	86.7361	740.742
7368	UGT8	84.871	187.402
7498	XDH	194.985	416.786

## Sheet: COAD
Updated ID	Updated Name	Median Expression	Mean Expression
19	ABCA1	374.118	464.651
24	ABCA4	2.119	9.92107
5243	ABCB1	565.319	875.019
5244	ABCB4	25.3514	36.8434
10058	ABCB6	472.959	572.071
22	ABCB7	523.836	562.255
11194	ABCB8	858.723	905.594
4363	ABCC1	1742.62	1811.53
89845	ABCC10	765.506	818.122
85320	ABCC11	2.0758	3.50751
150000	ABCC13	8.44955	14.3496
1244	ABCC2	36.1418	131.103
8714	ABCC3	2706.31	3087.28
10257	ABCC4	472.571	543.066
10057	ABCC5	558.952	614.639
368	ABCC6	187.25	233.446
6833	ABCC8	1.47045	5.21595
10060	ABCC9	57.1532	83.3399
9619	ABCG1	653.189	785.944
9429	ABCG2	26.4879	60.4894
125	ADH1B	43.4794	184.233
126	ADH1C	228.649	560.529
127	ADH4	5.35712	17.1175
128	ADH5	2668	2849.89
130	ADH6	110.347	176.292
137872	ADHFE1	5.3798	7.84887
196	AHR	1424.68	1625.14
216	ALDH1A1	792.192	1651.97
8854	ALDH1A2	7.59685	85.9363
220	ALDH1A3	315.768	426.582
219	ALDH1B1	3118.08	3583.36
217	ALDH2	6684.01	7066.23
218	ALDH3A1	125.308	214.147
224	ALDH3A2	1518.76	1663.49
221	ALDH3B1	616.756	733.462
222	ALDH3B2	22.2337	53.492
8659	ALDH4A1	796.599	997.597
7915	ALDH5A1	693.518	730.811
4329	ALDH6A1	235.029	265.998
501	ALDH7A1	1107.72	1180.77
64577	ALDH8A1	4.7859	9.41848
223	ALDH9A1	1690.5	1786.83
316	AOX1	28.2306	53.767
405	ARNT	826.597	872.06
410	ARSA	768.009	816.158
538	ATP7A	286.399	304.123
540	ATP7B	658.26	774.622
847	CAT	1891.21	2020.87
873	CBR1	1432.71	1589.1
874	CBR3	95.7892	140.095
978	CDA	212.496	311.411
1066	CES1	124.974	605.642
8824	CES2	3517.09	4693.51
8534	CHST1	43.1586	58.5064
9486	CHST10	31.1873	49.9928
50515	CHST11	73.933	102.561
55501	CHST12	259.467	287.183
166012	CHST13	20.5042	47.6513
9435	CHST2	98.3112	122.391
9469	CHST3	175.817	242.325
10164	CHST4	7.68915	80.3072
23563	CHST5	182.837	452.713
4166	CHST6	32.8006	63.6557
56548	CHST7	41.1526	50.6419
1727	CYB5R3	3523.34	3776.98
1583	CYP11A1	1.2792	3.25284
1588	CYP19A1	3.94105	5.95961
1545	CYP1B1	39.9195	136.698
57404	CYP20A1	459.463	483.528
1589	CYP21A2	6.1625	10.9377
1591	CYP24A1	4.73585	20.612
1592	CYP26A1	1.89635	6.99188
1593	CYP27A1	786.103	937.115
1594	CYP27B1	69.6723	84.7194
1555	CYP2B6	427.187	643.097
1562	CYP2C18	61.1114	99.4049
1557	CYP2C19	2.5641	7.82502
1558	CYP2C8	1.70115	2.81802
1559	CYP2C9	4.22105	15.3271
1565	CYP2D6	28.9212	44.7799
1571	CYP2E1	7.6593	15.0462
1573	CYP2J2	590.259	642.192
120227	CYP2R1	249.801	268.274
29785	CYP2S1	3705.3	4129
51302	CYP39A1	160.102	214.045
1576	CYP3A4	8.41215	34.7572
1577	CYP3A5	574.632	830.936
1551	CYP3A7	5.3839	9.67758
10858	CYP46A1	1.72715	2.8046
1580	CYP4B1	2.4858	5.2267
57834	CYP4F11	209.849	232.943
66002	CYP4F12	302.538	355.519
8529	CYP4F2	94.7952	201.244
4051	CYP4F3	183.959	233.072
1595	CYP51A1	2819.28	3039.45
9420	CYP7B1	11.9009	19.1687
8528	DDO	28.9791	54.5271
115817	DHRS1	400.416	455.376
79758	DHRS12	212.309	231.909
147015	DHRS13	216.64	240.413
10202	DHRS2	23.3634	95.5827
9249	DHRS3	1565.5	1704.42
10901	DHRS4	702.44	765.845
728635	DHRS4L1	15.3624	75.7446
317749	DHRS4L2	457.5	534.505
51635	DHRS7	1311.61	1401.68
25979	DHRS7B	495.82	544.09
10170	DHRS9	123.299	365.024
207063	DHRSX	571.685	652.15
1800	DPEP1	3024.48	5080.65
1806	DPYD	109.202	157.187
2052	EPHX1	854.041	1002.96
2053	EPHX2	716.822	842.496
2326	FMO1	3.55485	10.2505
2327	FMO2	5.4768	20.835
2328	FMO3	16.1536	22.0108
2329	FMO4	48.6799	55.6192
2330	FMO5	240.765	300.598
2876	GPX1	4024	4801.17
2877	GPX2	13278.5	14320
2878	GPX3	348.837	625.294
2879	GPX4	2548.92	2948.16
2882	GPX7	100.441	129.313
2936	GSR	1471.2	1629.08
2937	GSS	2335.69	2590.8
2938	GSTA1	9.3819	38.8364
2941	GSTA4	173.661	192.912
79807	GSTCD	290.021	306.528
373156	GSTK1	3605.24	4008.26
2944	GSTM1	73.9224	217.743
2946	GSTM2	122.935	199.925
2947	GSTM3	277.49	405.928
2948	GSTM4	646.472	746.286
2949	GSTM5	15.87	22.0768
9446	GSTO1	1865.13	2098.86
119391	GSTO2	395.532	408.413
2950	GSTP1	11200.3	12400.8
2952	GSTT1	608.8	670.823
2953	GSTT2	43.0981	78.7538
2954	GSTZ1	301.554	345.559
3029	HAGH	627.692	703.708
3172	HNF4A	3360.32	3952.45
3176	HNMT	1002.92	1122.81
3290	HSD11B1	29.5481	55.3645
51170	HSD17B11	2077.49	2175.66
51171	HSD17B14	39.1927	47.6546
3767	KCNJ11	79.584	104.759
4143	MAT1A	27.1568	82.0142
23173	METAP1	1540.72	1599.28
4257	MGST1	2208.12	2456.33
4258	MGST2	1262.1	1324.23
4259	MGST3	1870.73	2020.86
4353	MPO	3.78357	6.36617
9	NAT1	168.271	210.781
10	NAT2	77.4411	111.546
4837	NNMT	518.455	818.563
4843	NOS2	606.823	1385.67
4846	NOS3	366.126	450.729
8856	NR1I2	852.64	879.612
9970	NR1I3	6.6681	8.03792
5139	PDE3A	91.1093	155.345
5140	PDE3B	431.239	455.354
5409	PNMT	2.56995	12.637
5445	PON2	1623.56	1778.69
5446	PON3	33.2711	60.1568
5447	POR	2561.82	3023.79
5465	PPARA	1047.89	1087.17
5467	PPARD	1064.54	1193.93
5468	PPARG	1257.69	1368.12
6256	RXRA	1513.99	1567.19
9058	SLC13A2	55.0541	191.771
64849	SLC13A3	38.3558	187.134
6564	SLC15A1	25.3836	88.3442
6565	SLC15A2	39.7891	47.8162
6566	SLC16A1	2431.85	2528.09
6573	SLC19A1	666.88	725.341
6580	SLC22A1	2.46735	3.6683
55867	SLC22A11	19.4306	57.7278
55356	SLC22A15	78.2034	94.9954
51310	SLC22A17	66.2729	94.9277
5002	SLC22A18	1121.58	1317.92
6581	SLC22A3	501.357	531.688
6583	SLC22A4	35.0885	43.6881
6584	SLC22A5	364.81	385.554
376497	SLC27A1	302.468	360.798
9153	SLC28A2	11.184	108.181
64078	SLC28A3	33.075	69.1903
2030	SLC29A1	1873.08	2072.43
3177	SLC29A2	677.621	736.652
6517	SLC2A4	45.815	69.7251
6518	SLC2A5	67.3156	111.545
8884	SLC5A6	2161.54	2480.83
6533	SLC6A6	1929.68	2591.82
8140	SLC7A5	3732.55	4409.08
9056	SLC7A7	431.014	494.599
23428	SLC7A8	995.297	1340.92
28234	SLCO1B3	63.0177	239.713
53919	SLCO1C1	1.1833	1.74753
6578	SLCO2A1	372.822	502.371
11309	SLCO2B1	1121	1269.68
28232	SLCO3A1	339.916	427.154
28231	SLCO4A1	1273.69	1534.54
353189	SLCO4C1	3.2278	8.55155
81796	SLCO5A1	30.8334	37.1136
6647	SOD1	4205.45	4573.54
6648	SOD2	4297.03	5219.57
6649	SOD3	1273.31	2132.85
23213	SULF1	2492.95	4213.68
6817	SULT1A1	397.398	535.453
6799	SULT1A2	31.4075	55.0415
6818	SULT1A3	1592.96	2079.95
27284	SULT1B1	110.519	166.694
6819	SULT1C2	95.2234	175.272
6783	SULT1E1	1.71265	25.4112
6820	SULT2B1	449.726	565.421
6890	TAP1	4851.29	6175.19
6891	TAP2	1949.85	2372.04
7172	TPMT	1408.85	1487.8
54658	UGT1A1	6.7476	34.3026
54575	UGT1A10	156.738	257.499
54578	UGT1A6	131.994	231.032
54576	UGT1A8	25.9235	54.7797
54600	UGT1A9	14.3369	26.3745
7365	UGT2B10	2.5916	17.9237
7366	UGT2B15	87.4322	295.361
7364	UGT2B7	35.2004	127.841
7368	UGT8	749.79	862.064
7498	XDH	299.714	502.718

## Sheet: ESCA
Updated ID	Updated Name	Median Expression	Mean Expression
19	ABCA1	1071.53	1452.85
24	ABCA4	4.2019	211.436
5243	ABCB1	44.3236	82.7926
5244	ABCB4	8.1109	16.6081
10058	ABCB6	641.629	890.277
22	ABCB7	434.542	457.417
11194	ABCB8	618.647	692.805
4363	ABCC1	3203.24	6401.33
89845	ABCC10	789.177	901.57
85320	ABCC11	2.934	4.72817
1244	ABCC2	23.2506	139.227
8714	ABCC3	1600.63	2694.65
10257	ABCC4	450.194	552.246
10057	ABCC5	1775.93	3833.51
368	ABCC6	22.5408	96.225
10060	ABCC9	133.91	226.267
9619	ABCG1	419.628	504.931
9429	ABCG2	54.7349	122.982
125	ADH1B	7.4639	119.219
126	ADH1C	12.9621	339.753
128	ADH5	1744.33	1934.48
130	ADH6	5.53185	55.3262
131	ADH7	98.7484	1538.86
137872	ADHFE1	20.7478	51.2637
196	AHR	4853.67	5903.77
216	ALDH1A1	1730.82	3435.71
8854	ALDH1A2	6.9712	48.8146
220	ALDH1A3	681.343	1038.66
219	ALDH1B1	731.159	969.319
217	ALDH2	2794.81	3215.84
218	ALDH3A1	622.635	7769.11
224	ALDH3A2	2031.87	2585.23
221	ALDH3B1	219.462	523.9
222	ALDH3B2	657.351	1622
8659	ALDH4A1	651.787	752.942
7915	ALDH5A1	591.072	714.185
4329	ALDH6A1	288.893	347.323
501	ALDH7A1	564.549	649.365
64577	ALDH8A1	5.671	15.8052
223	ALDH9A1	1430.05	1629.95
316	AOX1	21.2322	107.207
405	ARNT	1143.24	1210.55
410	ARSA	690.572	768.102
538	ATP7A	592.26	633.798
540	ATP7B	161.464	462.61
847	CAT	1131.18	1340.85
873	CBR1	1135.78	2336.62
874	CBR3	149.238	271.067
978	CDA	192.945	560.646
1066	CES1	79.9003	3781.38
8824	CES2	1544.76	2942.51
8534	CHST1	135.178	326.006
9486	CHST10	94.2454	138.414
50515	CHST11	253.944	389.021
55501	CHST12	430.865	461.349
166012	CHST13	9.4643	44.1386
9435	CHST2	414.698	957.163
9469	CHST3	994.577	1223.2
10164	CHST4	5.63395	46.1036
23563	CHST5	8.3155	188.284
4166	CHST6	68.8114	109.565
56548	CHST7	112.676	182.45
64377	CHST8	1.55515	4.49501
83539	CHST9	7.7628	99.0845
1727	CYB5R3	5505.31	5677.81
1583	CYP11A1	2.06355	16.2192
1588	CYP19A1	9.92755	15.1442
1545	CYP1B1	146.856	487.92
57404	CYP20A1	745.556	785.341
1589	CYP21A2	3.1724	10.288
1591	CYP24A1	78.5714	467.048
1592	CYP26A1	3.19165	96.0518
1593	CYP27A1	174.865	332.089
1594	CYP27B1	71.04	100.929
1562	CYP2C18	182.236	384.642
1557	CYP2C19	10.4944	34.3781
1558	CYP2C8	2.3337	6.52809
1559	CYP2C9	8.98795	38.8275
1565	CYP2D6	10.4959	15.1641
1571	CYP2E1	31.7552	151.652
1573	CYP2J2	91.0503	135.58
120227	CYP2R1	273.409	293.421
29785	CYP2S1	3089.92	3735.93
51302	CYP39A1	48.2953	93.2776
1577	CYP3A5	118.277	475.746
1551	CYP3A7	1.17545	5.27901
10858	CYP46A1	11.2929	18.6409
1580	CYP4B1	7.9703	73.95
57834	CYP4F11	247.552	1766.44
66002	CYP4F12	59.0829	127.178
4051	CYP4F3	179.151	711.623
1595	CYP51A1	1847.94	2613.07
9420	CYP7B1	47.1365	88.3222
1582	CYP8B1	1.2186	3.37519
8528	DDO	6.6355	20.0326
115817	DHRS1	339.687	417.655
79758	DHRS12	91.7512	108.794
147015	DHRS13	207.453	254.354
10202	DHRS2	24.7079	1060.99
9249	DHRS3	1217.42	1530.16
10901	DHRS4	191.498	227.371
728635	DHRS4L1	1.31765	2.27445
317749	DHRS4L2	123.907	151.066
51635	DHRS7	806.257	945.073
25979	DHRS7B	275.657	306.063
10170	DHRS9	65.4198	233.069
207063	DHRSX	239.679	289.892
1800	DPEP1	2.89505	361.711
1806	DPYD	507.167	661.228
2052	EPHX1	1695.82	3318.96
2053	EPHX2	252.406	328.467
2326	FMO1	37.7165	83.1431
2327	FMO2	152.167	822.586
2328	FMO3	39.526	77.2525
2329	FMO4	75.7377	101.834
2330	FMO5	42.0168	256.927
2876	GPX1	2008.79	2224.2
2877	GPX2	5267.25	7719.78
2878	GPX3	924.043	1573.77
2879	GPX4	2495.66	2830.59
2882	GPX7	125.401	202.176
2936	GSR	978.384	1402.73
2937	GSS	1113.22	1197.31
2938	GSTA1	11.5727	348.687
2941	GSTA4	474.584	664.171
79807	GSTCD	311.221	356.055
373156	GSTK1	1446.93	1674.44
2944	GSTM1	7.8186	789.163
2946	GSTM2	231.6	986.1
2947	GSTM3	542.03	2246.07
2948	GSTM4	443.289	972.08
2949	GSTM5	14.0683	22.6927
9446	GSTO1	1216.3	1315.56
119391	GSTO2	253.781	274.864
2950	GSTP1	12440.7	14975.9
2952	GSTT1	413.721	485.484
2953	GSTT2	41.3088	67.2014
2954	GSTZ1	313.074	327.725
3029	HAGH	321.954	334.92
3172	HNF4A	10.5686	1127.16
3176	HNMT	258.071	386.327
3290	HSD11B1	21.2438	34.593
51170	HSD17B11	596.774	1029.59
51171	HSD17B14	44.2805	62.9932
3767	KCNJ11	32.5117	60.7872
4143	MAT1A	6.30365	33.3967
23173	METAP1	1535.07	1617.43
4257	MGST1	2129.44	3074.71
4258	MGST2	619.735	795.859
4259	MGST3	971.629	1107.45
4353	MPO	1.1005	2.35498
9	NAT1	96.7604	123.932
10	NAT2	1.17425	13.0539
4837	NNMT	603.998	985.008
4842	NOS1	3.80425	86.4233
4843	NOS2	34.8165	346.783
4846	NOS3	242.463	399.509
8856	NR1I2	2.6843	99.1847
9970	NR1I3	6.3407	8.45464
5139	PDE3A	85.9818	160.947
5140	PDE3B	311.484	371.548
5409	PNMT	1.57445	12.3008
5445	PON2	961.484	1454.1
5446	PON3	28.9658	90.6001
5447	POR	2140.95	2417.29
5465	PPARA	1148.62	1256.7
5467	PPARD	2075.27	2493.99
5468	PPARG	157.14	398.874
6256	RXRA	2410.07	2762.66
64849	SLC13A3	38.5187	84.0166
6564	SLC15A1	59.9271	175.038
6565	SLC15A2	151.174	195.075
6566	SLC16A1	2430.24	2803.7
6573	SLC19A1	342.313	389.925
6580	SLC22A1	5.4602	16.6262
55867	SLC22A11	1.0198	10.1114
9390	SLC22A13	2.1718	3.1256
55356	SLC22A15	142.916	189.194
51310	SLC22A17	129.905	174.354
5002	SLC22A18	457.346	586.162
6581	SLC22A3	196.213	302.515
6583	SLC22A4	28.7035	38.7287
6584	SLC22A5	234.746	266.893
8884	SLC5A6	946.311	1241.46
6533	SLC6A6	1382.43	1671.67
8140	SLC7A5	7854.22	12498.9
9056	SLC7A7	280.8	476.632
23428	SLC7A8	1651.7	4180.65
6579	SLCO1A2	22.2692	84.6685
28234	SLCO1B3	53.6234	221.536
53919	SLCO1C1	1.8681	3.24423
6578	SLCO2A1	635.221	985.364
11309	SLCO2B1	532.094	781.696
28232	SLCO3A1	1008.83	1329.96
28231	SLCO4A1	388.75	617.654
353189	SLCO4C1	5.15765	54.3199
81796	SLCO5A1	9.0696	19.467
6647	SOD1	2299.33	2693.57
6648	SOD2	6270.02	8164.7
6649	SOD3	584.011	1049.76
23213	SULF1	2163.78	3878.55
6817	SULT1A1	94.7379	126.117
6799	SULT1A2	2.66485	9.7073
6818	SULT1A3	610.007	789.6
27284	SULT1B1	6.51765	83.0221
6819	SULT1C2	9.2868	341.041
6783	SULT1E1	22.836	146.411
6820	SULT2B1	354.387	1074.45
6890	TAP1	4052.07	5244.53
6891	TAP2	2163.96	2538.96
7172	TPMT	747.816	829.822
54658	UGT1A1	22.4966	64.2642
54575	UGT1A10	42.3013	410.435
54578	UGT1A6	292.15	1483.38
54577	UGT1A7	9.6009	308.812
54600	UGT1A9	21.7276	127.088
7368	UGT8	367.676	503.331
7498	XDH	314.33	601.147

## Sheet: GBM
Updated ID	Updated Name	Median Expression	Mean Expression
19	ABCA1	2144.45	2415.07
24	ABCA4	5.168	6.71102
5243	ABCB1	334.975	363.457
5244	ABCB4	64.1888	78.6086
10058	ABCB6	785.437	835.543
22	ABCB7	479.062	500.702
11194	ABCB8	1068.75	1154.23
4363	ABCC1	525.31	566.998
89845	ABCC10	352.899	366.61
85320	ABCC11	4.8758	9.31791
1244	ABCC2	3.3296	6.03874
8714	ABCC3	823	1482.59
10257	ABCC4	381.006	412.508
10057	ABCC5	804.881	927.518
368	ABCC6	22.0604	32.4754
6833	ABCC8	80.2765	129.145
10060	ABCC9	184.615	254.414
9619	ABCG1	543.333	580.902
9429	ABCG2	810.077	929.358
125	ADH1B	1.7001	6.87189
128	ADH5	3095.44	3329.63
137872	ADHFE1	164.488	196.704
196	AHR	761.994	976.841
216	ALDH1A1	375.806	586.043
8854	ALDH1A2	34.3691	68.0951
220	ALDH1A3	36.1697	367.318
219	ALDH1B1	514.583	544.802
217	ALDH2	2616.5	2944.95
218	ALDH3A1	13.9471	39.2919
224	ALDH3A2	2081.67	2258.63
221	ALDH3B1	252.447	304.05
8659	ALDH4A1	1582.05	1883.41
7915	ALDH5A1	995.554	1082.52
4329	ALDH6A1	629.363	660.962
501	ALDH7A1	1704.73	1887.71
64577	ALDH8A1	15.3012	19.7122
223	ALDH9A1	2837.5	3052.7
316	AOX1	53.1335	94.0494
405	ARNT	721.524	775.359
410	ARSA	559.309	611.264
538	ATP7A	242.881	263.065
540	ATP7B	82.866	91.3502
847	CAT	1400.16	1453.22
873	CBR1	3127.39	3313.32
874	CBR3	255.272	304.29
978	CDA	42.9799	51.5927
1066	CES1	9.4098	46.8312
8824	CES2	1067.48	1042.56
8534	CHST1	385.144	494.108
9486	CHST10	1214.61	1305.72
50515	CHST11	384.822	425.562
55501	CHST12	499.152	519.352
166012	CHST13	6.4103	9.11623
9435	CHST2	1262.37	1490.04
9469	CHST3	1005.65	1128.2
10164	CHST4	1.2222	3.5705
23563	CHST5	29.093	33.0581
4166	CHST6	680.597	816.838
56548	CHST7	305.421	378.587
64377	CHST8	111.417	294.99
83539	CHST9	313.889	467.298
1727	CYB5R3	4304.23	4433.39
1583	CYP11A1	9.434	24.6108
1588	CYP19A1	56.9859	91.2322
1545	CYP1B1	183.165	510.272
57404	CYP20A1	552.872	569.825
1589	CYP21A2	27.387	43.3438
1591	CYP24A1	2.7281	23.3043
1592	CYP26A1	3.6667	17.9288
1593	CYP27A1	1061.68	1141.83
1594	CYP27B1	29.725	210.727
1558	CYP2C8	2.5757	8.856
1565	CYP2D6	2.7894	5.76266
1571	CYP2E1	15.4193	25.0699
1573	CYP2J2	166.363	240.308
120227	CYP2R1	173.821	183.502
29785	CYP2S1	60.0266	66.764
51302	CYP39A1	23.7078	38.1886
1577	CYP3A5	12.0482	32.6442
10858	CYP46A1	247.143	306.313
57834	CYP4F11	91.348	117.347
66002	CYP4F12	3.9757	21.1666
4051	CYP4F3	6.1011	27.2468
1595	CYP51A1	1963.14	2465.5
9420	CYP7B1	14.6905	23.4721
1582	CYP8B1	1.1339	1.54228
8528	DDO	138.448	147.573
115817	DHRS1	297.882	322.356
79758	DHRS12	150.307	160.472
147015	DHRS13	454.294	499.743
10202	DHRS2	6.4103	17.6438
9249	DHRS3	1444.18	1684.41
10901	DHRS4	222.963	230.665
728635	DHRS4L1	4.7596	6.73492
317749	DHRS4L2	152.439	162.917
51635	DHRS7	1415.09	1515.83
25979	DHRS7B	568.701	631.493
10170	DHRS9	32.3013	84.8013
207063	DHRSX	630.809	664.393
1800	DPEP1	106.061	173.908
1806	DPYD	839.327	1064.2
2052	EPHX1	1937.81	2153.61
2053	EPHX2	260.938	303.835
2326	FMO1	2.6137	20.3446
2327	FMO2	21.7391	39.0954
2328	FMO3	18.7723	27.9959
2329	FMO4	61.9271	66.5515
2330	FMO5	40.3912	51.1955
2876	GPX1	5499.41	6891.66
2878	GPX3	1744.78	3487.94
2879	GPX4	3314.76	3728.03
2882	GPX7	482.596	575.359
2936	GSR	703.475	731.209
2937	GSS	1049.75	1128.99
2941	GSTA4	882.129	1031.66
79807	GSTCD	335.459	353.262
373156	GSTK1	2099.72	2245.16
2944	GSTM1	66.2797	366.748
2946	GSTM2	853.827	960.558
2947	GSTM3	1393.92	1720.13
2948	GSTM4	578.402	617.947
2949	GSTM5	111.111	292.98
9446	GSTO1	1223.23	1657.26
119391	GSTO2	12.4791	20.2379
2950	GSTP1	4715.91	4981.59
2952	GSTT1	503.767	579.813
2953	GSTT2	428.706	592.648
2954	GSTZ1	366.233	395.013
3029	HAGH	796.581	842.024
3176	HNMT	1308.24	1645.84
3290	HSD11B1	35.7014	69.5526
51170	HSD17B11	836.881	906.42
51171	HSD17B14	314.611	342.736
3767	KCNJ11	76.3359	110.265
23173	METAP1	660.785	685.032
4257	MGST1	1349.71	1831.55
4258	MGST2	405.612	463.772
4259	MGST3	1568.32	1847.67
4353	MPO	5.3249	11.933
9	NAT1	57.5227	65.6984
10	NAT2	6.0314	11.6271
4837	NNMT	1145.3	2398.76
4842	NOS1	2.7248	16.0352
4843	NOS2	78.7546	626.856
4846	NOS3	147.391	164.054
8856	NR1I2	4.0984	4.93591
9970	NR1I3	10.761	11.3636
5139	PDE3A	43.3735	63.6716
5140	PDE3B	112.294	142.111
5409	PNMT	9.4093	33.3206
5444	PON1	1.675	3.30163
5445	PON2	6536.07	7609.41
5446	PON3	6.6395	17.1
5447	POR	2060.14	2219.58
5465	PPARA	381.054	401.731
5467	PPARD	1649.86	1677.66
5468	PPARG	59.1133	77.3056
6256	RXRA	1434.32	1577.64
64849	SLC13A3	145.209	175.878
6565	SLC15A2	941.211	1029.32
6566	SLC16A1	3155.41	3400.08
6573	SLC19A1	316.026	330.077
6580	SLC22A1	1.6201	2.39314
55867	SLC22A11	1.2361	1.83614
9389	SLC22A14	1.246	1.76499
55356	SLC22A15	83.2008	105.696
51310	SLC22A17	3577	4131.09
5002	SLC22A18	181.308	225.045
6581	SLC22A3	18.9938	59.6566
6583	SLC22A4	131.128	165.935
6584	SLC22A5	325.846	352.243
9356	SLC22A6	1.8275	6.44537
10864	SLC22A7	1.4465	1.84963
376497	SLC27A1	1065.86	1194.69
9154	SLC28A1	4.3103	15.7219
2030	SLC29A1	1003.95	2368.61
3177	SLC29A2	123.57	163.942
6517	SLC2A4	14.3219	19.7213
6518	SLC2A5	1160.64	1301.75
8884	SLC5A6	790.005	805.946
6533	SLC6A6	425.415	578.225
8140	SLC7A5	4095.16	4352.28
9056	SLC7A7	622.641	676.072
23428	SLC7A8	404.967	547.96
6579	SLCO1A2	161.733	273.99
53919	SLCO1C1	288.826	403.498
6578	SLCO2A1	218.939	308.692
11309	SLCO2B1	3206.02	3612.92
28232	SLCO3A1	391.574	520.403
28231	SLCO4A1	99.4455	124.968
81796	SLCO5A1	10.7487	25.8017
6647	SOD1	4401.2	4609.58
6648	SOD2	12832	20294.2
6649	SOD3	265.261	367.407
23213	SULF1	431.652	981.59
6817	SULT1A1	127.604	182.651
6799	SULT1A2	1.9254	3.77034
6818	SULT1A3	513.686	566.514
27284	SULT1B1	1.9573	3.90281
6819	SULT1C2	4.7596	16.6498
6820	SULT2B1	9.5725	14.5866
25830	SULT4A1	66.4252	175.566
6890	TAP1	2567.6	3251.52
6891	TAP2	1210.54	1380.21
7172	TPMT	586.979	638.094
7368	UGT8	222.894	523.019

[truncated: 15 more sheets: HNSC, KIRC, KIRP, LAML, LGG, LIHC, LUAD, LUSC, OV, PAAD, READ, SARC, SKCM, STAD, UCEC]
